# Supplementary material for: Nature versus nurture: genetic background and media composition shape endothelial cell transcriptomes in vitro
Source: Sci Rep. 2026 Mar 16;16:13621. doi: 10.1038/s41598-026-43732-0 (PMC13121701; doi:10.1038/s41598-026-43732-0)
Supplement: Supplementary file 2 — Supplementary Material 2. [file 41598_2026_43732_MOESM2_ESM.xlsx]

## Sheet: A. Media
source	term_name	term_id	highlighted	adjusted_p_value	negative_log10_of_adjusted_p_value	term_size	query_size	intersection_size	effective_domain_size	intersections
GO:MF	signaling receptor binding	GO:0005102	true	1.0592388382337101e-15	14.975006103696147	1312	1412	197	17454	IGFBP5,NPPB,CCL2,VCAM1,TGFB2,IL33,CCL14,CCL23,LTB,TLR2,CCL3L3,ICAM1,SEMA3D,PLAT,CX3CL1,CD274,BDNF,TRAF1,ITGA11,RIMBP3,CD36,GFRA1,RSPO3,CXCL2,ANGPT2,CYTL1,CSPG5,GDF3,TNFSF15,REEP1,IL6,SEMA5A,CXCL10,SERPINE1,ANGPT1,HBEGF,LYN,GAL,IL15,ITGB8,PDGFB,KITLG,MRAP2,PIK3CG,APLN,SELP,PDGFC,NRG3,GDF6,EDIL3,S100A4,PMCH,DLL1,GDF7,S1PR3,CRLF1,ITGA10,KDR,DKK2,ICAM4,ENPP1,FRMD5,CCNB1,LRRC32,DOCK4,ITGA8,P2RY1,PTN,T…
GO:MF	molecular function regulator activity	GO:0098772	false	1.675475728052099e-8	7.775861859233897	1830	1412	225	17454	IGFBP5,NPPB,VCAN,CCL2,CD24,BIRC3,GMFG,TGFB2,IL33,CCL14,TFPI2,CCL23,CCL3L3,SEMA3D,GPRC5A,ARHGAP20,CX3CL1,CD274,BDNF,ID1,HTR2B,PLCE1,SPINK5,CXCL2,GEM,ANGPT2,PTGIR,CSPG5,PRKAR2B,RASGRP3,CCNA2,RASGEF1B,GDF3,CDC20,CCNE2,IL6,SEMA5A,NRP1,ARHGAP11B,CXCL10,RACGAP1,CIT,SERPINE1,ANGPT1,HBEGF,GAL,IL15,IGFBP3,PDGFB,SCG5,KITLG,SPRY2,MRAP2,PPP1R12B,GBP1,APLN,RARRES1,STARD8,NRG3,GDF6,S100A4,DLL1,GDF7,CRLF1,VAV3,…
GO:MF	protein binding	GO:0005515	false	5.4572912057392484e-8	7.263022871272499	14333	1412	1244	17454	UBD,IGFBP5,NPPB,VCAN,CCL2,VCAM1,CNN1,CD24,MLIP,BIRC3,TGFB2,IL33,IL1RL1,CCL14,ADAMTS4,PLA2G4C,CCL23,SELE,LTB,CYP1A1,TLR2,CCL3L3,TAGLN,CYP1B1,ICAM1,CD14,CXCR4,SEMA3D,PLCXD3,PDE2A,PLAT,MYL9,ENOX1,HMGA2,GPRC5A,TACSTD2,GABBR2,CX3CL1,PDE5A,DCAF12L1,LRRC4,IL32,CTTNBP2,ETV5,LURAP1L,SLC7A11,NCKAP5,CD274,BDNF,ZBTB16,UBE2C,TRAF1,ITGA11,ID1,TNFRSF4,NEK2,RIMBP3,COL13A1,CD36,BUB1B,GFRA1,SPC25,SRPX,HTR2B,RSPO3,…
GO:MF	signaling receptor regulator activity	GO:0030545	false	0.000004105042308549466	5.386682362472706	468	1412	75	17454	IGFBP5,NPPB,CCL2,TGFB2,IL33,CCL14,CCL23,CCL3L3,SEMA3D,CX3CL1,CD274,BDNF,CXCL2,ANGPT2,CSPG5,GDF3,IL6,SEMA5A,CXCL10,ANGPT1,HBEGF,GAL,IL15,PDGFB,KITLG,MRAP2,APLN,NRG3,GDF6,S100A4,DLL1,GDF7,CRLF1,DKK2,LYPD1,LRRC32,PTN,INHBB,FGF18,HMGB2,CXCL8,EDN1,VEGFC,CTF1,ULBP1,CXCL12,NTF3,FGF13,IGFBP7,PGF,BMP2,FST,IL17D,GPNMB,CCL7,LYPD6,C5,NRG1,EDA,POMC,OSGIN2,GDF15,DKK3,BMP4,APOE,TNFRSF11B,CLEC2B,IL18BP,PDE4D,GRN…
GO:MF	single-stranded DNA helicase activity	GO:0017116	true	0.00002428724315664411	4.614621779135011	23	1412	12	17454	POLQ,PIF1,DSCC1,RAD51,MCM4,MCM5,RFC3,DNA2,CHTF18,MCM2,MCM6,RFC4
GO:MF	molecular function activator activity	GO:0140677	false	0.00002752021630501889	4.5603481569297335	979	1412	127	17454	IGFBP5,NPPB,VCAN,CCL2,CD24,GMFG,TGFB2,IL33,CCL14,CCL23,CCL3L3,SEMA3D,GPRC5A,ARHGAP20,CX3CL1,CD274,BDNF,HTR2B,CXCL2,ANGPT2,CSPG5,RASGRP3,GDF3,CDC20,IL6,SEMA5A,NRP1,ARHGAP11B,CXCL10,RACGAP1,ANGPT1,HBEGF,GAL,IL15,IGFBP3,PDGFB,KITLG,SPRY2,PPP1R12B,APLN,STARD8,NRG3,GDF6,S100A4,DLL1,GDF7,CRLF1,VAV3,MMP24,CHN2,RGS5,AURKA,CCNB1,IQGAP3,LRRC32,ELMOD1,PTN,TANK,INHBB,FGF18,HMGB2,HSPB2,RGS2,CXCL8,EDN1,RGS3,NU…
GO:MF	receptor ligand activity	GO:0048018	false	0.00005952049752869645	4.22533344720236	427	1412	67	17454	IGFBP5,NPPB,CCL2,TGFB2,IL33,CCL14,CCL23,CCL3L3,SEMA3D,CX3CL1,CD274,BDNF,CXCL2,ANGPT2,CSPG5,GDF3,IL6,SEMA5A,CXCL10,ANGPT1,HBEGF,GAL,IL15,PDGFB,KITLG,APLN,NRG3,GDF6,S100A4,DLL1,GDF7,CRLF1,LRRC32,PTN,INHBB,FGF18,HMGB2,CXCL8,EDN1,VEGFC,CTF1,ULBP1,CXCL12,NTF3,FGF13,IGFBP7,PGF,BMP2,IL17D,GPNMB,CCL7,C5,NRG1,EDA,POMC,OSGIN2,GDF15,BMP4,APOE,TNFRSF11B,CLEC2B,GRN,CLU,GAS6,SECTM1,SEMA6A,CXCL3
GO:MF	microtubule binding	GO:0008017	true	0.00008633426704546143	4.063816793682826	245	1412	45	17454	NUF2,KIF14,NDC80,KIFC1,PSRC1,KIF15,FAM83D,REEP1,BIRC5,KIF23,DLGAP5,RACGAP1,KIF2C,SPAG5,KIF20A,NUSAP1,GTSE1,SKA1,KIF20B,SPC24,PLK1,CENPE,KIF18A,MX2,SGIP1,CLIP4,KIF22,SKA3,NEFH,NAV3,DYNC1I1,FGF13,MX1,DNM3,MAP1A,KIF26A,KNSTRN,KIF13A,KIFC3,BCL2L11,TTBK2,HAUS8,SPIRE2,MAP7D3,MAPRE3
GO:MF	signaling receptor activator activity	GO:0030546	false	0.00010161183077445956	3.99305572373577	433	1412	67	17454	IGFBP5,NPPB,CCL2,TGFB2,IL33,CCL14,CCL23,CCL3L3,SEMA3D,CX3CL1,CD274,BDNF,CXCL2,ANGPT2,CSPG5,GDF3,IL6,SEMA5A,CXCL10,ANGPT1,HBEGF,GAL,IL15,PDGFB,KITLG,APLN,NRG3,GDF6,S100A4,DLL1,GDF7,CRLF1,LRRC32,PTN,INHBB,FGF18,HMGB2,CXCL8,EDN1,VEGFC,CTF1,ULBP1,CXCL12,NTF3,FGF13,IGFBP7,PGF,BMP2,IL17D,GPNMB,CCL7,C5,NRG1,EDA,POMC,OSGIN2,GDF15,BMP4,APOE,TNFRSF11B,CLEC2B,GRN,CLU,GAS6,SECTM1,SEMA6A,CXCL3
GO:MF	identical protein binding	GO:0042802	false	0.0001205432246353153	3.918857194960426	1949	1412	218	17454	TGFB2,TLR2,PDE2A,ZBTB16,TRAF1,HJURP,NDC80,CEP55,ATF3,BCHE,ABCG2,BIRC5,IL6,PLK4,SNCAIP,MAFB,POLQ,ANGPT1,TNFAIP3,TOP2A,SDC4,PDGFB,MRAP2,CENPF,GBP1,PIK3CG,OIP5,KIF20B,MAD2L1,MNS1,PDGFC,TXNRD1,NQO1,S100A4,TPM1,CADM3,TMCC3,PLK1,KDR,MCM10,FBP1,C1QTNF6,NOG,HMGCS1,TK1,ENPP1,PTX3,KHDRBS3,ABI3,BRCA1,TRIP13,TRAIP,BLM,MAP2K6,SORBS2,RAD51,TRAF3,ZNF365,INHBB,PPM1H,KCNN2,E2F7,HMOX1,GBP5,MDFI,RIPK3,FAS,TEK,GIPC2…
GO:MF	carbohydrate derivative binding	GO:0097367	true	0.00014370687984193486	3.842522439897323	1048	1412	131	17454	VCAN,SELE,TLR2,CD14,PDE2A,PDE5A,COL13A1,PLCE1,KIF14,GEM,PTGIR,PRKAR2B,RASGRP3,DIRAS3,RRAGD,RASGEF1B,KIFC1,SEMA5A,TUBB2B,CXCL10,NUAK2,PIF1,HBEGF,SCG5,SULF1,GBP1,SELP,VAV3,HPSE,PLK1,FBP1,ST8SIA4,MX2,ENPP1,PNPLA3,TRIP13,DOCK4,LAYN,BLM,P2RY1,RAD51,PTN,POPDC2,DOCK11,PRIM1,GBP5,ABCA1,GIMAP7,CXCL8,SMC4,RASGRP1,ABCA4,SELL,ME1,RAPGEF5,RAB42,NOS3,SMOC1,ARHGDIB,MX1,MYH9,NGEF,RHEBL1,TGM2,ARHGDIG,COL25A1,FGFR…
GO:MF	heterocyclic compound binding	GO:1901363	false	0.00021012050103457136	3.6775315722878794	995	1412	125	17454	PDE2A,PDE5A,HTR2B,PLCE1,KIF14,GEM,PTGIR,PRKAR2B,RASGRP3,DIRAS3,RRAGD,RASGEF1B,KIFC1,TUBB2B,NUAK2,PIF1,DHRS3,SCG5,GBP1,TXNRD1,VAV3,PLK1,FBP1,TYMS,MX2,ENPP1,PNPLA3,TRIP13,DOCK4,BLM,P2RY1,RAD51,POPDC2,DOCK11,PRIM1,SQLE,TM7SF2,GBP5,DHCR7,UHRF1,ABCA1,GIMAP7,SMC4,RASGRP1,GLDC,ABCA4,PSAT1,ME1,RAPGEF5,RAB42,NOS3,ARHGDIB,AIFM2,MX1,MYH9,NGEF,RHEBL1,TGM2,ARHGDIG,BDH2,SNRK,P2RX7,DENND2A,KALRN,GBP4,RALA,TCN2,…
GO:MF	integrin binding	GO:0005178	false	0.0002502700135430656	3.6015911828845018	145	1412	31	17454	VCAM1,ICAM1,CX3CL1,ITGA11,ITGB8,SELP,EDIL3,S1PR3,ITGA10,KDR,ICAM4,FRMD5,ITGA8,PTN,ITGA6,CYR61,TGFBI,ITGBL1,CXCL12,ITGB4,VTN,MYH9,GPNMB,NRG1,ITGB3,ITGAV,ACTN4,TLN1,ITGA3,ADAM11,ITGA4
GO:MF	nucleoside phosphate binding	GO:1901265	false	0.00044685469258094084	3.3498336770236516	939	1412	118	17454	PDE2A,PDE5A,PLCE1,KIF14,GEM,PTGIR,PRKAR2B,RASGRP3,DIRAS3,RRAGD,RASGEF1B,KIFC1,TUBB2B,NUAK2,PIF1,DHRS3,SCG5,GBP1,TXNRD1,VAV3,PLK1,FBP1,MX2,ENPP1,PNPLA3,TRIP13,DOCK4,BLM,P2RY1,RAD51,POPDC2,DOCK11,PRIM1,SQLE,TM7SF2,GBP5,DHCR7,UHRF1,ABCA1,GIMAP7,SMC4,RASGRP1,ABCA4,ME1,RAPGEF5,RAB42,NOS3,ARHGDIB,AIFM2,MX1,MYH9,NGEF,RHEBL1,TGM2,ARHGDIG,BDH2,SNRK,P2RX7,DENND2A,KALRN,GBP4,RALA,CYB5R2,DHFR,PIM1,ARHGEF40,P…
GO:MF	catalytic activity	GO:0003824	false	0.0005467130148193479	3.2622405873541944	5915	1412	561	17454	VCAN,NEURL3,CCL2,MMP1,VCAM1,CD24,BIRC3,GMFG,ADAMTS4,TFPI2,PLA2G4C,LIPG,CYP1A1,CYP1B1,PLCXD3,PDE2A,PLAT,ENOX1,HMGA2,P3H2,GPRC5A,ARHGAP20,CYP4X1,MMP10,PDE5A,ADAMTS9,UBE2C,NEK2,BUB1B,HTR2B,PLCE1,CTSC,SPINK5,KIF14,RRM2,GEM,CDC25C,ESCO2,DUSP4,PTGIR,PRKAR2B,GALNT14,RASGRP3,FLT1,PBK,CCNA2,DIRAS3,BCHE,RRAGD,RASGEF1B,BUB1,TTK,KIFC1,CHST11,KIF15,LOXL4,CDC20,CCNE2,KIF23,NRP1,ARHGAP11B,PLK4,DTL,CXCL10,ERCC6L…
GO:MF	cytoskeletal protein binding	GO:0008092	false	0.0008784582232691612	3.056278887367423	832	1412	106	17454	CNN1,CXCR4,NUF2,MYL2,KIF14,NDC80,KIFC1,PSRC1,KIF15,ANLN,FAM83D,REEP1,BIRC5,KIF23,DLGAP5,RACGAP1,KIF2C,SPAG5,TMOD1,ANKRD1,KIF20A,NUSAP1,GBP1,GTSE1,SKA1,KIF20B,MYRIP,SPC24,TPM1,PLK1,CENPE,NEXN,KIF18A,MX2,SGIP1,PROM1,CLIP4,ABI3,BRCA1,IQGAP3,KIF22,DIXDC1,KCNN2,SKA3,EPS8,CALD1,SHROOM3,NEFH,ARL4C,NAV3,PDLIM3,NOS3,CAP2,SYNE1,CSRP1,PDLIM7,BRCA2,DYNC1I1,FGF13,MX1,MYH9,SHROOM1,PALLD,MYO7A,RAB3C,DNM3,RALA,D…
GO:MF	nucleotide binding	GO:0000166	false	0.0009475185911904385	3.0234122600171895	923	1412	115	17454	PDE2A,PDE5A,PLCE1,KIF14,GEM,PTGIR,PRKAR2B,RASGRP3,DIRAS3,RRAGD,RASGEF1B,KIFC1,TUBB2B,NUAK2,PIF1,DHRS3,SCG5,GBP1,TXNRD1,VAV3,PLK1,FBP1,MX2,ENPP1,TRIP13,DOCK4,BLM,P2RY1,RAD51,POPDC2,DOCK11,PRIM1,SQLE,TM7SF2,GBP5,DHCR7,UHRF1,ABCA1,GIMAP7,SMC4,RASGRP1,ABCA4,ME1,RAPGEF5,RAB42,NOS3,ARHGDIB,AIFM2,MX1,MYH9,NGEF,RHEBL1,TGM2,ARHGDIG,BDH2,SNRK,P2RX7,DENND2A,KALRN,GBP4,RALA,CYB5R2,DHFR,PIM1,ARHGEF40,P2RX4,PR…
GO:MF	kinase binding	GO:0019900	false	0.0016041788327839446	2.7947472184944937	666	1412	88	17454	CD24,KIF14,CDC25C,ANGPT2,PRKAR2B,CCNA2,GDF3,FAM83D,SGOL1,RACGAP1,CIT,PTPRR,ANGPT1,TOP2A,KIF20A,RELB,SPRY2,NRG3,KIF11,PLK1,TPX2,AURKB,FRMD5,AURKA,CCNB1,DOCK4,MAP2K6,PTN,EPHA4,FOXM1,CDKN2C,FAS,GRB14,CAMK2N1,NEFH,SHC3,NEDD9,SPRED1,RNF41,PTPRK,PFKFB2,SNAP91,DACT1,MYOM2,GP6,CKS1B,HDAC9,PKIA,LRP4,SQSTM1,NRG1,DUSP3,TIAM1,ITGAV,DUSP16,NOX4,MYCN,ACTBL2,BORA,SH2B2,CEACAM1,SIK1,GPRC5B,FLNA,ANKRD2,FBXO5,SLC1…
GO:MF	ion binding	GO:0043167	false	0.0027463872327274956	2.561238228504854	2023	1412	217	17454	MMP1,ADAMTS4,PLA2G4C,SELE,PDE2A,MYL9,MMP10,PDE5A,HTR2B,PLCE1,MYL2,KIF14,GEM,PTGIR,PRKAR2B,RASGRP3,DIRAS3,RRAGD,RASGEF1B,KIFC1,TUBB2B,RACGAP1,PAPPA,NUAK2,POLQ,PIF1,DNASE1L3,TOP2A,IGFBP3,SCG5,GBP1,SELP,CYP27C1,TXNRD1,MYRIP,S100A3,S100A4,VAV3,PLK1,FBP1,ST8SIA4,MT1F,TYMS,MX2,TK1,ENPP1,PNPLA3,BRCA1,TRIP13,DOCK4,BLM,P2RY1,MT1E,RAD51,CSGALNACT1,POPDC2,DOCK11,RNF125,PRIM1,KLF4,SQLE,GBP5,PRSS3,MT1M,UHRF1,…
GO:MF	ribonucleotide binding	GO:0032553	false	0.0030317236748297676	2.5183103848227835	775	1412	98	17454	PDE2A,PDE5A,PLCE1,KIF14,GEM,PTGIR,PRKAR2B,RASGRP3,DIRAS3,RRAGD,RASGEF1B,KIFC1,TUBB2B,NUAK2,PIF1,SCG5,GBP1,VAV3,PLK1,FBP1,MX2,ENPP1,TRIP13,DOCK4,BLM,P2RY1,RAD51,POPDC2,DOCK11,PRIM1,GBP5,ABCA1,GIMAP7,SMC4,RASGRP1,ABCA4,ME1,RAPGEF5,RAB42,NOS3,ARHGDIB,MX1,MYH9,NGEF,RHEBL1,TGM2,ARHGDIG,SNRK,P2RX7,DENND2A,KALRN,GBP4,RALA,PIM1,ARHGEF40,P2RX4,PRKACB,RRM1,TIAM1,RRAS,SIK2,GNAI1,MKNK2,NOS1,CHST15,ARHGEF28,M…
GO:MF	DNA helicase activity	GO:0003678	false	0.004103736103008718	2.3868205749654603	57	1412	16	17454	POLQ,PIF1,BRIP1,DSCC1,BLM,RAD51,MCM4,RECQL4,MCM5,RFC3,DNA2,ZGRF1,CHTF18,MCM2,MCM6,RFC4
GO:MF	purine nucleotide binding	GO:0017076	false	0.004211982700427448	2.375513421229269	821	1412	102	17454	PDE2A,PDE5A,PLCE1,KIF14,GEM,PTGIR,PRKAR2B,RASGRP3,DIRAS3,RRAGD,RASGEF1B,KIFC1,TUBB2B,NUAK2,PIF1,SCG5,GBP1,VAV3,PLK1,FBP1,MX2,ENPP1,TRIP13,DOCK4,BLM,P2RY1,RAD51,POPDC2,DOCK11,TM7SF2,GBP5,DHCR7,ABCA1,GIMAP7,SMC4,RASGRP1,ABCA4,ME1,RAPGEF5,RAB42,NOS3,ARHGDIB,MX1,MYH9,NGEF,RHEBL1,TGM2,ARHGDIG,BDH2,SNRK,P2RX7,DENND2A,KALRN,GBP4,RALA,DHFR,PIM1,ARHGEF40,P2RX4,PRKACB,RRM1,TIAM1,RRAS,SIK2,CBR3,GNAI1,MKNK2,…
GO:MF	enzyme regulator activity	GO:0030234	false	0.004248763680777262	2.3717374240031157	1148	1412	134	17454	VCAN,CD24,BIRC3,GMFG,TFPI2,GPRC5A,ARHGAP20,HTR2B,PLCE1,SPINK5,PTGIR,PRKAR2B,RASGRP3,CCNA2,RASGEF1B,CDC20,CCNE2,NRP1,ARHGAP11B,CXCL10,RACGAP1,CIT,SERPINE1,HBEGF,IGFBP3,PDGFB,SCG5,SPRY2,PPP1R12B,RARRES1,STARD8,NRG3,VAV3,MMP24,CHN2,RGS5,CCNB2,CCNB1,IQGAP3,CST6,DOCK4,ELMOD1,PTN,TANK,DOCK11,HSPB2,RGS2,CDKN2C,GBP5,RGS3,NUPR1,RASGRP1,CAMK2N1,TESC,SOCS3,SPRED1,RAPGEF5,MMP15,TFPI,SIPA1L2,PTTG1,ARHGDIB,BMP…
GO:MF	small molecule binding	GO:0036094	false	0.004849883834598182	2.314268663582723	2227	1412	234	17454	MMP1,ADAMTS4,PLA2G4C,SELE,CYP1A1,PDE2A,MYL9,MMP10,PDE5A,HTR2B,PLCE1,MYL2,KIF14,GEM,PTGIR,OSBPL6,PRKAR2B,RASGRP3,DIRAS3,RRAGD,RASGEF1B,KIFC1,TUBB2B,RACGAP1,PAPPA,NUAK2,POLQ,PIF1,DNASE1L3,TOP2A,DHRS3,IGFBP3,SCG5,GBP1,SELP,CYP27C1,TXNRD1,MYRIP,S100A3,S100A4,CLEC4M,VAV3,PLK1,FBP1,ST8SIA4,MT1F,TYMS,MX2,TK1,PROM1,ENPP1,PNPLA3,OSBPL10,BRCA1,TRIP13,DOCK4,BLM,P2RY1,MT1E,RAD51,CSGALNACT1,POPDC2,DOCK11,RNF1…
GO:MF	protein kinase binding	GO:0019901	false	0.005197882412574009	2.2841735494113578	598	1412	79	17454	CD24,KIF14,CDC25C,ANGPT2,PRKAR2B,CCNA2,GDF3,FAM83D,RACGAP1,CIT,PTPRR,ANGPT1,TOP2A,KIF20A,RELB,SPRY2,NRG3,KIF11,PLK1,TPX2,FRMD5,AURKA,CCNB1,DOCK4,MAP2K6,PTN,EPHA4,FOXM1,CDKN2C,GRB14,CAMK2N1,NEFH,SHC3,NEDD9,SPRED1,RNF41,PTPRK,PFKFB2,SNAP91,DACT1,GP6,CKS1B,HDAC9,PKIA,LRP4,SQSTM1,NRG1,DUSP3,ITGAV,DUSP16,NOX4,ACTBL2,BORA,SH2B2,CEACAM1,SIK1,GPRC5B,ANKRD2,FBXO5,SLC12A2,POTEF,DLG3,CDC25A,PRKAG2,RND3,CKS2…
GO:MF	protein tyrosine phosphatase activity	GO:0004725	true	0.007204092926429107	2.1424206938015473	86	1412	20	17454	VCAN,CDC25C,DUSP4,PTPRR,IGFBP3,DUSP6,CDKN3,PTPRN2,PTPRK,PALD1,PTPN13,DUSP3,PTPRF,PTPN21,DUSP16,DUSP5,PTPRG,UBASH3B,DUSP8,CDC25A
GO:MF	macromolecular conformation isomerase activity	GO:0120543	true	0.0075294149036950276	2.1232387706743783	244	1412	40	17454	KIF14,KIFC1,KIF15,KIF23,KIF2C,POLQ,PIF1,BRIP1,TOP2A,KIF20A,DSCC1,RAD54L,KIF20B,KIF4A,KIF11,CENPE,KIF18A,BLM,KIF22,RAD51,MCM4,RECQL4,MCM5,RFC3,DNA2,DYNC1I1,ZGRF1,MYH9,MYO7A,CHTF18,KIF24,MCM2,IQCA1,IFIH1,MOV10L1,KIF13A,KIFC3,MYO10,MCM6,RFC4
GO:MF	tubulin binding	GO:0015631	false	0.007687762942070307	2.1142000169287485	341	1412	51	17454	NUF2,KIF14,NDC80,KIFC1,PSRC1,KIF15,FAM83D,REEP1,BIRC5,KIF23,DLGAP5,RACGAP1,KIF2C,SPAG5,KIF20A,NUSAP1,GTSE1,SKA1,KIF20B,SPC24,PLK1,CENPE,KIF18A,MX2,SGIP1,CLIP4,BRCA1,KIF22,DIXDC1,SKA3,NEFH,ARL4C,NAV3,BRCA2,DYNC1I1,FGF13,MX1,DNM3,MAP1A,WIPF3,KIF26A,KNSTRN,KIF13A,KIFC3,BCL2L11,TTBK2,GABARAPL1,HAUS8,SPIRE2,MAP7D3,MAPRE3
GO:MF	purine ribonucleotide binding	GO:0032555	false	0.00795601872073459	2.099304203639336	763	1412	95	17454	PDE2A,PDE5A,PLCE1,KIF14,GEM,PTGIR,PRKAR2B,RASGRP3,DIRAS3,RRAGD,RASGEF1B,KIFC1,TUBB2B,NUAK2,PIF1,SCG5,GBP1,VAV3,PLK1,FBP1,MX2,ENPP1,TRIP13,DOCK4,BLM,P2RY1,RAD51,POPDC2,DOCK11,GBP5,ABCA1,GIMAP7,SMC4,RASGRP1,ABCA4,ME1,RAPGEF5,RAB42,ARHGDIB,MX1,MYH9,NGEF,RHEBL1,TGM2,ARHGDIG,SNRK,P2RX7,DENND2A,KALRN,GBP4,RALA,PIM1,ARHGEF40,P2RX4,PRKACB,RRM1,TIAM1,RRAS,SIK2,GNAI1,MKNK2,CHST15,ARHGEF28,MOV10L1,TGFBR1,RA…
GO:MF	protein kinase activity	GO:0004672	true	0.009243438742697483	2.034166432551375	706	1412	89	17454	CCL2,CD24,GMFG,GPRC5A,NEK2,BUB1B,PRKAR2B,FLT1,PBK,CCNA2,BUB1,TTK,CCNE2,NRP1,PLK4,CXCL10,CIT,NUAK2,HBEGF,LYN,CDK1,PKMYT1,SPRY2,PIK3CG,NRG3,PLK1,KDR,AURKB,CCNB2,AURKA,CCNB1,MAP2K6,STK32B,EPHA4,SBK1,CRIM1,EPHB1,CDKN2C,RIPK3,TEK,JAK3,CAMK2N1,SOCS3,SPRED1,MELK,BMP2,EFEMP1,DCLK1,FGFRL1,CKS1B,SNRK,KSR2,KALRN,PKIA,PRKAA2,PIM1,NRG1,DBF4,MERTK,CHEK1,PRKACB,NRP2,SIK2,CCNF,MKNK2,KIT,TNIK,RIPK2,TGFBR1,MAST4,E…
GO:MF	protein tyrosine kinase binding	GO:1990782	false	0.009769236823263836	2.010139362216861	102	1412	22	17454	ANGPT2,ANGPT1,NRG3,DOCK4,EPHA4,GRB14,SHC3,NEDD9,RNF41,GP6,LRP4,SQSTM1,NRG1,DUSP3,NOX4,SH2B2,CEACAM1,GPRC5B,GAS6,NCK1,PCNA,PIK3R1
GO:MF	transmembrane receptor protein tyrosine kinase activity	GO:0004714	true	0.012214553144030723	1.9131224165850582	75	1412	18	17454	FLT1,NRP1,HBEGF,NRG3,KDR,EPHA4,CRIM1,EPHB1,TEK,EFEMP1,FGFRL1,NRG1,MERTK,NRP2,KIT,FGFR2,EFNB3,EPHB2
GO:MF	anion binding	GO:0043168	false	0.013696858931175723	1.8633790171694509	1186	1412	135	17454	SELE,PDE2A,PDE5A,PLCE1,KIF14,GEM,PTGIR,PRKAR2B,RASGRP3,DIRAS3,RRAGD,RASGEF1B,KIFC1,TUBB2B,RACGAP1,NUAK2,PIF1,SCG5,GBP1,SELP,CYP27C1,TXNRD1,VAV3,PLK1,FBP1,ST8SIA4,TYMS,MX2,ENPP1,PNPLA3,TRIP13,DOCK4,BLM,P2RY1,RAD51,POPDC2,DOCK11,SQLE,GBP5,ABCA1,GIMAP7,FABP4,SMC4,RASGRP1,GLDC,ABCA4,PSAT1,SELL,ME1,RAPGEF5,RAB42,NOS3,SESN3,FABP5,ARHGDIB,AIFM2,MX1,SNAP91,MYH9,NGEF,RHEBL1,TGM2,ARHGDIG,OXER1,SNRK,P2RX7,D…
GO:MF	insulin-like growth factor I binding	GO:0031994	true	0.013773842324252489	1.8609448928984713	13	1412	7	17454	IGFBP5,IGFBP3,ITGA6,ITGB4,IGFBP4,ITGB3,ITGAV
GO:MF	receptor tyrosine kinase binding	GO:0030971	false	0.01632913382857354	1.7870368516042805	63	1412	16	17454	ANGPT2,ANGPT1,NRG3,DOCK4,GRB14,SHC3,RNF41,LRP4,SQSTM1,NRG1,DUSP3,SH2B2,GAS6,NCK1,PCNA,PIK3R1
GO:MF	molecular function inhibitor activity	GO:0140678	false	0.0173595903379719	1.7604605277803502	435	1412	60	17454	GMFG,TFPI2,ID1,SPINK5,PRKAR2B,CIT,SERPINE1,SCG5,SPRY2,PPP1R12B,RARRES1,DKK2,LYPD1,LRRC32,CST6,PTN,CDKN2C,GBP5,MDFI,CAMK2N1,TESC,SOCS3,SPRED1,TFPI,PTTG1,FST,CLSTN3,TIMP3,SPINT2,SERPINE2,PKIA,PCSK1N,LYPD6,LXN,MGAT5,APOC1,SCN1B,DKK3,SERPINB9,SMAD6,IL18BP,BCL2,ID2,FBXO5,PROS1,SPRY4,PRKAG2,GPC3,HEXIM2,BEX2,PACSIN3,NCK1,GMPPA,SMCR8,CPEB2,PKD2,SLIT2,SERPING1,FNIP1,FRAT1
GO:MF	microtubule motor activity	GO:0003777	true	0.020154320366657166	1.6956318423130678	64	1412	16	17454	KIF14,KIFC1,KIF15,KIF23,KIF2C,KIF20A,KIF20B,KIF4A,KIF11,CENPE,KIF18A,KIF22,DYNC1I1,KIF24,KIF13A,KIFC3
GO:MF	cytokine receptor binding	GO:0005126	false	0.02028422854528091	1.6928415048390533	237	1412	38	17454	CCL2,TGFB2,CCL14,CCL23,CCL3L3,CX3CL1,BDNF,TRAF1,CXCL2,IL6,CXCL10,KITLG,CRLF1,TRAF3,CXCL8,JAK3,VEGFC,SPRED1,CTF1,CXCL12,NTF3,PGF,TNFSF4,BAMBI,CCL7,LRG1,C5,ITGB3,SOCS2,EDA,TRAF5,TGFBR1,SMAD6,TRIM37,MSMP,ERAP1,PIK3R1,CXCL3
GO:MF	phosphotransferase activity, alcohol group as acceptor	GO:0016773	false	0.020368620068063212	1.6910383925573051	822	1412	99	17454	CCL2,CD24,GMFG,GPRC5A,NEK2,BUB1B,PRKAR2B,FLT1,PBK,CCNA2,BUB1,TTK,CCNE2,NRP1,PLK4,CXCL10,CIT,NUAK2,HBEGF,LYN,CDK1,PKMYT1,SPRY2,PIK3CG,NRG3,PLK1,KDR,AURKB,CCNB2,AURKA,CCNB1,MAP2K6,STK32B,EPHA4,SBK1,CRIM1,EPHB1,CDKN2C,RIPK3,TEK,JAK3,CAMK2N1,SOCS3,SPRED1,HK2,MELK,PFKFB2,BMP2,NADK2,EFEMP1,DCLK1,FGFRL1,CKS1B,SNRK,KSR2,KALRN,PKIA,PRKAA2,PIM1,NRG1,DBF4,MERTK,CHEK1,PRKACB,NRP2,SOCS2,SIK2,CCNF,MKNK2,KIT,TN…
GO:MF	amide binding	GO:0033218	true	0.02418596831997115	1.6164365203242466	213	1412	35	17454	TGFB2,TLR2,CD36,BCHE,NPR1,TYMS,PNPLA3,FKBP5,EPHA4,VIPR1,CALCRL,LDLR,CRHBP,APBB3,COL25A1,DHFR,FOLH1,CRYAB,FKBP7,ACBD7,PANK1,APOE,EPDR1,MGST2,NLGN1,ADRB2,ITM2C,CLU,ITM2A,GSTM4,EPHB2,GHR,FZD4,PIK3R1,NPR2
GO:MF	cytokine activity	GO:0005125	false	0.025135504529536855	1.5997123930221513	188	1412	32	17454	CCL2,TGFB2,IL33,CCL14,CCL23,CCL3L3,CX3CL1,CXCL2,GDF3,IL6,CXCL10,IL15,KITLG,GDF6,GDF7,CRLF1,INHBB,CXCL8,EDN1,CTF1,CXCL12,BMP2,IL17D,CCL7,C5,NRG1,EDA,GDF15,BMP4,TNFRSF11B,SECTM1,CXCL3
GO:MF	extracellular matrix binding	GO:0050840	true	0.02744788369505678	1.561491135184398	40	1412	12	17454	CLEC14A,SMOC1,SPARCL1,VTN,ITGB3,ITGAV,CTSS,NID1,GPC1,LTBP2,GPR56,SLIT2
GO:MF	cytokine binding	GO:0019955	false	0.04112430726733931	1.3859014046044213	143	1412	26	17454	IL1RL1,CXCR4,CD36,EBI3,NRP1,GBP1,CRLF1,NOG,LRRC32,ACKR3,IL18R1,VASN,ITGB3,NRP2,KIT,ACKR4,ITGAV,TGFBR1,TNFRSF1B,IL18BP,IL12RB2,CHRD,ITGA4,GHR,FZD4,CASP1
GO:BP	cellular response to stimulus	GO:0051716	true	1.1700326865082378e-23	22.931802005457367	5960	1344	677	16268	UBD,IGFBP5,NPPB,CCL2,MMP1,VCAM1,CD24,BIRC3,TGFB2,IL33,IL1RL1,CCL14,PLA2G4C,CCL23,SELE,LTB,CYP1A1,TLR2,CCL3L3,CYP1B1,ICAM1,CD14,CXCR4,SEMA3D,PDE2A,PLAT,HMGA2,GPRC5A,ARHGAP20,GABBR2,RGS7BP,CX3CL1,PDE5A,PIEZO2,ETV5,ABCC3,LURAP1L,CD274,BDNF,TRAF1,ITGA11,ID1,CD36,BUB1B,GFRA1,SPC25,HTR2B,RSPO3,EBI3,NUF2,CD34,PLCE1,CXCL2,KIF14,GEM,ANGPT2,DCBLD2,CDC45,CYTL1,DUSP4,NDC80,PTGIR,PRKAR2B,ATF3,HEY1,RASGRP3,FLT…
GO:BP	cell cycle	GO:0007049	false	1.6792798852360327e-22	21.77487691405645	1418	1344	232	16268	UBD,CCL2,BIRC3,TGFB2,HMGA2,UBE2C,NEK2,CDCA2,BUB1B,SPC25,NUF2,HJURP,KIF14,RRM2,GEM,CDC25C,CENPA,MKI67,ESCO2,CDC45,E2F8,NDC80,CEP55,PBK,CCNA2,ASPM,BUB1,TTK,KIFC1,PSRC1,KIF15,ANLN,FAM83D,CDC20,CDCA5,CCNE2,BIRC5,CDCA8,KIF23,TUBB2B,DLGAP5,PLK4,SGOL1,MND1,DTL,NCAPG,RACGAP1,SAPCD2,CIT,KIF2C,SERPINE1,SPAG5,TACC3,BRIP1,LYN,CDK1,TOP2A,KIF20A,PDGFB,PKMYT1,NUSAP1,DSCC1,RAD54L,CENPU,CENPF,GINS1,SKA1,OIP5,KIF2…
GO:BP	cell cycle process	GO:0022402	false	5.251551484618041e-22	21.27971237246703	1120	1344	196	16268	UBD,CCL2,HMGA2,UBE2C,NEK2,CDCA2,BUB1B,SPC25,NUF2,HJURP,KIF14,RRM2,GEM,CDC25C,CENPA,MKI67,ESCO2,CDC45,E2F8,NDC80,CEP55,CCNA2,ASPM,BUB1,TTK,KIFC1,PSRC1,KIF15,ANLN,FAM83D,CDC20,CDCA5,CCNE2,BIRC5,CDCA8,KIF23,DLGAP5,PLK4,SGOL1,MND1,DTL,NCAPG,RACGAP1,SAPCD2,CIT,KIF2C,SERPINE1,SPAG5,TACC3,BRIP1,LYN,CDK1,TOP2A,KIF20A,PDGFB,PKMYT1,NUSAP1,DSCC1,RAD54L,CENPU,CENPF,GINS1,SKA1,OIP5,KIF20B,MAD2L1,SPC24,KIF4A,C…
GO:BP	signaling	GO:0023052	false	7.216881294491504e-22	21.141650438054214	5209	1344	604	16268	UBD,IGFBP5,NPPB,CCL2,CBLN2,CD24,BIRC3,TGFB2,IL33,IL1RL1,CCL14,PLA2G4C,CCL23,SELE,LTB,TLR2,CCL3L3,CYP1B1,ICAM1,CD14,CXCR4,SEMA3D,PDE2A,PLAT,HMGA2,GPRC5A,ARHGAP20,GABBR2,RGS7BP,CX3CL1,PDE5A,LRRC4,LURAP1L,CD274,BDNF,TRAF1,ITGA11,ID1,CD36,BUB1B,GFRA1,SPC25,HTR2B,RSPO3,EBI3,NUF2,CD34,PLCE1,CXCL2,KIF14,GEM,ANGPT2,DCBLD2,CDC45,CYTL1,DUSP4,NDC80,PTGIR,PRKAR2B,ATF3,HEY1,RASGRP3,FLT1,CCNA2,DIRAS3,RRAGD,RAS…
GO:BP	mitotic cell cycle	GO:0000278	false	8.416255135742473e-22	21.074881107510016	784	1344	154	16268	UBD,CCL2,UBE2C,NEK2,CDCA2,BUB1B,SPC25,NUF2,KIF14,RRM2,GEM,CDC25C,CENPA,MKI67,CDC45,E2F8,NDC80,CEP55,PBK,CCNA2,BUB1,TTK,KIFC1,PSRC1,KIF15,ANLN,CDC20,CDCA5,CCNE2,BIRC5,CDCA8,KIF23,TUBB2B,DLGAP5,DTL,NCAPG,RACGAP1,SAPCD2,CIT,KIF2C,SPAG5,TACC3,CDK1,KIF20A,PDGFB,PKMYT1,NUSAP1,CENPF,GINS1,SKA1,KIF20B,MAD2L1,SPC24,KIF4A,CLSPN,KIF11,E2F1,PLK1,CENPE,TPX2,TICRR,KIF18A,MYBL1,ZWINT,TK1,AURKB,ESPL1,CCNB2,AURKA…
GO:BP	cell communication	GO:0007154	false	2.9653965961637692e-21	20.52791721528212	5224	1344	603	16268	UBD,IGFBP5,NPPB,CCL2,CBLN2,CD24,BIRC3,TGFB2,IL33,IL1RL1,CCL14,PLA2G4C,CCL23,SELE,LTB,TLR2,CCL3L3,CYP1B1,ICAM1,CD14,CXCR4,SEMA3D,PDE2A,PLAT,HMGA2,GPRC5A,ARHGAP20,GABBR2,RGS7BP,CX3CL1,PDE5A,LRRC4,LURAP1L,CD274,BDNF,TRAF1,ITGA11,ID1,CD36,BUB1B,GFRA1,SPC25,HTR2B,RSPO3,EBI3,NUF2,CD34,PLCE1,CXCL2,KIF14,GEM,ANGPT2,DCBLD2,CDC45,CYTL1,DUSP4,NDC80,PTGIR,PRKAR2B,ATF3,HEY1,RASGRP3,FLT1,CCNA2,DIRAS3,RRAGD,RAS…
GO:BP	circulatory system development	GO:0072359	false	9.466353967487563e-21	20.023817260352654	747	1344	147	16268	NPPB,CCL2,TGFB2,CYP1B1,CXCR4,PDE2A,HMGA2,ADAMTS9,SGCD,ID1,CD36,HTR2B,RSPO3,CD34,MYL2,SPINK5,ANGPT2,E2F8,ANXA3,HEY1,FLT1,IL6,SEMA5A,E2F2,NRP1,CXCL10,SERPINE1,ANGPT1,TNFAIP3,NPR1,ANKRD1,RLN2,ITGB8,PDGFB,SPRY2,PTGIS,SULF1,RNF207,PIK3CG,APLN,PTGS2,ELN,TPM1,DLL1,FOXF1,HPSE,SOX11,KDR,CCM2L,SPRY1,NOG,DUSP6,BRCA1,SORBS2,BMPER,FGF18,EPHB1,POPDC2,E2F7,KLF4,HMOX1,TSPAN12,CALD1,KLF2,TEK,CXCL8,EDN1,VEGFC,CALC…
GO:BP	signal transduction	GO:0007165	false	1.0555036619150032e-20	19.976540255632763	4803	1344	563	16268	UBD,IGFBP5,NPPB,CCL2,CD24,BIRC3,TGFB2,IL33,IL1RL1,CCL14,PLA2G4C,CCL23,SELE,LTB,TLR2,CCL3L3,CYP1B1,ICAM1,CD14,CXCR4,SEMA3D,PDE2A,PLAT,HMGA2,GPRC5A,ARHGAP20,GABBR2,RGS7BP,CX3CL1,PDE5A,LURAP1L,CD274,BDNF,TRAF1,ITGA11,ID1,CD36,BUB1B,GFRA1,SPC25,HTR2B,RSPO3,EBI3,NUF2,CD34,PLCE1,CXCL2,KIF14,GEM,ANGPT2,DCBLD2,CDC45,CYTL1,DUSP4,NDC80,PTGIR,PRKAR2B,ATF3,HEY1,RASGRP3,FLT1,CCNA2,DIRAS3,RRAGD,RASGEF1B,BUB1,T…
GO:BP	mitotic cell cycle process	GO:1903047	false	1.5470642196686274e-20	19.810491658072557	651	1344	134	16268	UBD,CCL2,UBE2C,NEK2,CDCA2,BUB1B,SPC25,NUF2,KIF14,RRM2,CDC25C,CENPA,MKI67,CDC45,NDC80,CEP55,CCNA2,BUB1,TTK,KIFC1,PSRC1,KIF15,ANLN,CDC20,CDCA5,CCNE2,BIRC5,CDCA8,KIF23,DLGAP5,DTL,NCAPG,RACGAP1,SAPCD2,CIT,KIF2C,SPAG5,TACC3,CDK1,KIF20A,PDGFB,PKMYT1,NUSAP1,CENPF,GINS1,SKA1,KIF20B,MAD2L1,SPC24,KIF4A,CLSPN,KIF11,E2F1,PLK1,CENPE,TPX2,TICRR,KIF18A,ZWINT,TK1,AURKB,ESPL1,CCNB2,AURKA,CCNB1,BRCA1,TRIP13,IQGAP3…
GO:BP	vasculature development	GO:0001944	false	2.3523446860069174e-20	19.628499041327643	507	1344	114	16268	NPPB,CCL2,TGFB2,CYP1B1,CXCR4,PDE2A,HMGA2,ADAMTS9,ID1,CD36,RSPO3,CD34,SPINK5,ANGPT2,E2F8,ANXA3,HEY1,FLT1,IL6,SEMA5A,E2F2,NRP1,CXCL10,SERPINE1,ANGPT1,TNFAIP3,NPR1,RLN2,ITGB8,PDGFB,SPRY2,PTGIS,SULF1,PIK3CG,APLN,PTGS2,DLL1,FOXF1,HPSE,KDR,NOG,BRCA1,BMPER,FGF18,EPHB1,E2F7,KLF4,HMOX1,TSPAN12,CALD1,KLF2,TEK,CXCL8,VEGFC,CALCRL,APOLD1,SPRED1,HK2,NOS3,TGFBI,CXCL12,CLDN5,IGFBP7,PGF,BMP2,MYH9,GATA2,TGM2,GPER1…
GO:BP	negative regulation of biological process	GO:0048519	false	4.31756328698092e-20	19.364761287811426	4380	1344	522	16268	IGFBP5,NPPB,CCL2,CNN1,CD24,MLIP,BIRC3,GMFG,TGFB2,IL33,CCL23,TLR2,CCL3L3,CYP1B1,ICAM1,PDE2A,PLAT,HMGA2,P3H2,GPRC5A,TACSTD2,CX3CL1,ADAMTS9,IL32,ETV5,SLC7A11,CD274,BDNF,ZBTB16,ID1,TNFRSF4,NEK2,CD36,BUB1B,SPC25,HTR2B,NUF2,CD34,PLCE1,MYL2,DEPDC1,SPINK5,KIF14,ANGPT2,DCBLD2,CDC45,E2F8,DUSP4,NDC80,PTGIR,PRKAR2B,ATF3,HEY1,FLT1,RRAGD,BUB1,TTK,GDF3,PSRC1,CDC20,BIRC5,CDCA8,IL6,SEMA5A,E2F2,DTL,CXCL10,MAFB,SAP…
GO:BP	regulation of signaling	GO:0023051	false	6.339976623920368e-20	19.1979123433992	2816	1344	372	16268	UBD,IGFBP5,CCL2,CD24,BIRC3,TGFB2,LTB,TLR2,CYP1B1,ICAM1,CD14,CXCR4,PDE2A,GPRC5A,ARHGAP20,CX3CL1,LRRC4,LURAP1L,BDNF,TRAF1,CD36,HTR2B,RSPO3,KIF14,DUSP4,NDC80,PTGIR,PRKAR2B,ATF3,HEY1,FLT1,RRAGD,GDF3,FAM83D,CDC20,DEPDC1B,BIRC5,CDCA8,IL6,SEMA5A,NRP1,ARHGAP11B,SNCAIP,RACGAP1,CIT,SLC38A1,NUAK2,PTPRR,SERPINE1,ANGPT1,HBEGF,PEG10,TNFAIP3,LYN,F2RL3,GAL,DHRS3,ANKRD1,TNFAIP8L3,IGFBP3,PDGFB,SCG5,SPRY2,PTGIS,MRA…
GO:BP	response to stimulus	GO:0050896	false	6.932257905996719e-20	19.159125288273806	7272	1344	774	16268	UBD,IGFBP5,NPPB,CCL2,MMP1,VCAM1,CD24,MLIP,BIRC3,TGFB2,IL33,IL1RL1,CCL14,PLA2G4C,CCL23,SELE,LTB,CYP1A1,TLR2,CCL3L3,CYP1B1,ICAM1,CD14,CXCR4,SEMA3D,PDE2A,PLAT,MYL9,HMGA2,GPRC5A,ARHGAP20,GABBR2,RGS7BP,CX3CL1,PDE5A,PIEZO2,IL32,ETV5,ABCC3,LURAP1L,SLC7A11,CD274,BDNF,TRAF1,ITGA11,ID1,TNFRSF4,CD36,BUB1B,GFRA1,SPC25,HTR2B,RSPO3,EBI3,NUF2,CD34,PLCE1,CTSC,PKD1L1,SPINK5,CXCL2,KIF14,GEM,ANGPT2,DCBLD2,CDC45,LY7…
GO:BP	negative regulation of cellular process	GO:0048523	false	2.620324175796305e-19	18.581644976218307	4196	1344	502	16268	IGFBP5,NPPB,CCL2,CNN1,CD24,MLIP,BIRC3,GMFG,TGFB2,IL33,CCL23,TLR2,CCL3L3,CYP1B1,ICAM1,PDE2A,PLAT,HMGA2,P3H2,GPRC5A,TACSTD2,CX3CL1,ADAMTS9,ETV5,SLC7A11,CD274,BDNF,ZBTB16,ID1,TNFRSF4,NEK2,BUB1B,SPC25,HTR2B,NUF2,CD34,PLCE1,MYL2,DEPDC1,KIF14,ANGPT2,DCBLD2,CDC45,E2F8,DUSP4,NDC80,PTGIR,PRKAR2B,ATF3,HEY1,FLT1,RRAGD,BUB1,TTK,GDF3,PSRC1,CDC20,BIRC5,CDCA8,IL6,SEMA5A,DTL,CXCL10,MAFB,SAPCD2,MGARP,CIT,NUAK2,PO…
GO:BP	regulation of cell communication	GO:0010646	false	4.110542941714569e-19	18.38610081047981	2824	1344	370	16268	UBD,IGFBP5,CCL2,CD24,BIRC3,TGFB2,LTB,TLR2,CYP1B1,ICAM1,CD14,CXCR4,PDE2A,GPRC5A,ARHGAP20,CX3CL1,LRRC4,LURAP1L,BDNF,TRAF1,CD36,HTR2B,RSPO3,KIF14,DUSP4,NDC80,PTGIR,PRKAR2B,ATF3,HEY1,FLT1,RRAGD,GDF3,FAM83D,CDC20,DEPDC1B,BIRC5,CDCA8,IL6,SEMA5A,NRP1,ARHGAP11B,SNCAIP,RACGAP1,CIT,SLC38A1,NUAK2,PTPRR,SERPINE1,ANGPT1,HBEGF,PEG10,TNFAIP3,LYN,F2RL3,GAL,DHRS3,ANKRD1,TNFAIP8L3,IGFBP3,PDGFB,SCG5,SPRY2,PTGIS,MRA…
GO:BP	blood vessel development	GO:0001568	false	2.051119972827696e-18	17.68800893640725	483	1344	107	16268	NPPB,CCL2,TGFB2,CYP1B1,PDE2A,HMGA2,ADAMTS9,ID1,CD36,RSPO3,CD34,SPINK5,ANGPT2,E2F8,ANXA3,HEY1,FLT1,IL6,SEMA5A,E2F2,NRP1,CXCL10,SERPINE1,ANGPT1,TNFAIP3,NPR1,RLN2,ITGB8,PDGFB,SPRY2,PTGIS,SULF1,PIK3CG,APLN,PTGS2,DLL1,FOXF1,HPSE,KDR,NOG,BRCA1,BMPER,FGF18,EPHB1,E2F7,KLF4,HMOX1,TSPAN12,CALD1,KLF2,TEK,CXCL8,VEGFC,CALCRL,APOLD1,SPRED1,HK2,NOS3,TGFBI,CLDN5,IGFBP7,PGF,MYH9,GATA2,TGM2,GPER1,NKX2-5,ADAM12,HDA…
GO:BP	regulation of signal transduction	GO:0009966	false	3.3424379655291315e-18	17.475936644343733	2545	1344	339	16268	UBD,IGFBP5,CCL2,CD24,BIRC3,TGFB2,LTB,TLR2,CYP1B1,ICAM1,CD14,CXCR4,PDE2A,GPRC5A,ARHGAP20,CX3CL1,LURAP1L,BDNF,TRAF1,CD36,HTR2B,RSPO3,KIF14,DUSP4,NDC80,PTGIR,PRKAR2B,ATF3,HEY1,FLT1,RRAGD,GDF3,FAM83D,DEPDC1B,BIRC5,CDCA8,IL6,SEMA5A,NRP1,ARHGAP11B,RACGAP1,CIT,NUAK2,PTPRR,SERPINE1,ANGPT1,HBEGF,PEG10,TNFAIP3,LYN,F2RL3,DHRS3,ANKRD1,TNFAIP8L3,IGFBP3,PDGFB,SPRY2,PTGIS,MRAP2,SULF1,GBP1,PIK3CG,APLN,SELP,SKA1,…
GO:BP	tube morphogenesis	GO:0035239	false	6.560946459234081e-18	17.183033506299104	556	1344	116	16268	NPPB,CCL2,TGFB2,CYP1B1,HMGA2,TACSTD2,ADAMTS9,ID1,CD36,RSPO3,CD34,SPINK5,ANGPT2,E2F8,ANXA3,HEY1,FLT1,IL6,SEMA5A,E2F2,NRP1,CXCL10,SERPINE1,ANGPT1,TNFAIP3,NPR1,RLN2,ITGB8,SPRY2,PTGIS,SULF1,RNF207,PIK3CG,PTGS2,SIX2,DLL1,FOXF1,HPSE,SOX11,KDR,NOG,BRCA1,BMPER,FGF18,EPHB1,E2F7,KLF4,HMOX1,TSPAN12,KLHL3,CALD1,KLF2,TEK,CXCL8,VEGFC,CALCRL,APOLD1,SPRED1,HK2,NOS3,TGFBI,CLDN5,IGFBP7,PGF,BMP2,MYH9,DACT1,GATA2,TG…
GO:BP	cell migration	GO:0016477	false	8.562991266544823e-18	17.067374498917996	1238	1344	199	16268	IGFBP5,VCAN,CCL2,VCAM1,CD24,TGFB2,CCL14,CCL23,SELE,CCL3L3,CYP1B1,ICAM1,CXCR4,SEMA3D,PLAT,TACSTD2,CX3CL1,ADAMTS9,ITGA11,ID1,HTR2B,CD34,CXCL2,KIF14,ANGPT2,ANXA3,FLT1,ANLN,FAM83D,DEPDC1B,IL6,SEMA5A,NRP1,TUBB2B,CXCL10,PLVAP,PTPRR,SERPINE1,ANGPT1,HBEGF,TNFAIP3,LDB2,LYN,CH25H,CDK1,SDC4,IGFBP3,PDGFB,SPRY2,SULF1,NTN4,PIK3CG,SELP,KIF20B,PTGS2,PDGFC,SIX2,GPC4,TPM1,CDH4,DAAM2,VAV3,KDR,NEXN,NOG,FRMD5,ABI3,DO…
GO:BP	regulation of cell cycle process	GO:0010564	false	8.852715249349512e-18	17.05292350478807	626	1344	125	16268	UBD,CCL2,HMGA2,UBE2C,NEK2,CDCA2,BUB1B,SPC25,NUF2,KIF14,RRM2,CDC25C,MKI67,CDC45,E2F8,NDC80,BUB1,TTK,PSRC1,ANLN,FAM83D,CDC20,CDCA5,CCNE2,BIRC5,CDCA8,KIF23,DLGAP5,PLK4,DTL,NCAPG,RACGAP1,CIT,KIF2C,SPAG5,TACC3,BRIP1,LYN,CDK1,KIF20A,PDGFB,PKMYT1,NUSAP1,CENPF,SKA1,KIF20B,MAD2L1,SPC24,CLSPN,KIF11,E2F1,PLK1,CENPE,TPX2,TICRR,RMI2,ZWINT,AURKB,ESPL1,AURKA,CCNB1,BRCA1,TRIP13,BLM,RAD51,RAD51AP1,FANCD2,SKA3,E2F…
GO:BP	tube development	GO:0035295	false	1.020589593079092e-17	16.991148864468776	627	1344	125	16268	NPPB,CCL2,CD24,TGFB2,CYP1B1,HMGA2,TACSTD2,ADAMTS9,ID1,CD36,RSPO3,CD34,SPINK5,ANGPT2,E2F8,ANXA3,HEY1,FLT1,CLMP,IL6,SEMA5A,E2F2,NRP1,CXCL10,SERPINE1,ANGPT1,TNFAIP3,NPR1,RLN2,ITGB8,SPRY2,PTGIS,SULF1,RNF207,PIK3CG,PTGS2,SIX2,DLL1,FOXF1,HPSE,SOX11,KDR,NOG,PROM1,BRCA1,BMPER,FGF18,EPHB1,E2F7,KLF4,HMOX1,TSPAN12,KLHL3,CALD1,KLF2,TEK,CXCL8,VEGFC,CALCRL,APOLD1,SPRED1,HK2,NOS3,TGFBI,CLDN5,IGFBP7,PGF,BMP2,MYH…
GO:BP	regulation of cell cycle	GO:0051726	false	1.0790290996724238e-17	16.96696684293827	907	1344	160	16268	UBD,CCL2,BIRC3,TGFB2,HMGA2,UBE2C,NEK2,CDCA2,BUB1B,SPC25,NUF2,KIF14,RRM2,CDC25C,MKI67,CDC45,E2F8,NDC80,BUB1,TTK,PSRC1,ANLN,FAM83D,CDC20,CDCA5,CCNE2,BIRC5,CDCA8,KIF23,DLGAP5,PLK4,DTL,NCAPG,RACGAP1,CIT,KIF2C,SPAG5,TACC3,BRIP1,LYN,CDK1,KIF20A,PDGFB,PKMYT1,NUSAP1,CENPF,SKA1,KIF20B,MAD2L1,SPC24,CLSPN,KIF11,GADD45B,E2F1,PLK1,CENPE,TPX2,TICRR,MX2,RMI2,ZWINT,AURKB,ESPL1,AURKA,CCNB1,BRCA1,TRIP13,CDKN3,BLM,…
GO:BP	regulation of response to stimulus	GO:0048583	false	1.103425596065174e-17	16.957256945971054	3370	1344	418	16268	UBD,IGFBP5,CCL2,CD24,MLIP,BIRC3,TGFB2,IL33,SELE,LTB,TLR2,CYP1B1,ICAM1,CD14,CXCR4,PDE2A,PLAT,HMGA2,GPRC5A,ARHGAP20,CX3CL1,LURAP1L,CD274,BDNF,TRAF1,CD36,HTR2B,RSPO3,SPINK5,KIF14,ANGPT2,DUSP4,NDC80,PTGIR,PRKAR2B,ATF3,HEY1,FLT1,RRAGD,GDF3,FAM83D,DEPDC1B,BIRC5,CDCA8,IL6,SEMA5A,NRP1,ARHGAP11B,TUBB2B,CXCL10,RACGAP1,CIT,NUAK2,POLQ,PTPRR,SERPINE1,ANGPT1,HBEGF,PEG10,TNFAIP3,DNASE1L3,LYN,F2RL3,DHRS3,ANKRD1,…
GO:BP	blood vessel morphogenesis	GO:0048514	false	1.1040304423547094e-17	16.95701895127676	450	1344	101	16268	NPPB,CCL2,TGFB2,CYP1B1,HMGA2,ADAMTS9,ID1,CD36,RSPO3,CD34,SPINK5,ANGPT2,E2F8,ANXA3,HEY1,FLT1,IL6,SEMA5A,E2F2,NRP1,CXCL10,SERPINE1,ANGPT1,TNFAIP3,NPR1,RLN2,ITGB8,SPRY2,PTGIS,SULF1,PIK3CG,PTGS2,DLL1,FOXF1,HPSE,KDR,NOG,BRCA1,BMPER,FGF18,EPHB1,E2F7,KLF4,HMOX1,TSPAN12,CALD1,KLF2,TEK,CXCL8,VEGFC,CALCRL,APOLD1,SPRED1,HK2,NOS3,TGFBI,CLDN5,IGFBP7,PGF,MYH9,GATA2,TGM2,NKX2-5,ADAM12,HDAC9,GPNMB,LRG1,ZC3H12A,R…
GO:BP	intracellular signal transduction	GO:0035556	false	2.909395323581101e-17	16.536197263563853	2458	1344	327	16268	UBD,NPPB,CD24,BIRC3,TGFB2,PLA2G4C,SELE,LTB,TLR2,CYP1B1,ICAM1,CXCR4,PDE2A,HMGA2,ARHGAP20,CX3CL1,PDE5A,TRAF1,CD36,BUB1B,SPC25,HTR2B,NUF2,PLCE1,KIF14,DCBLD2,CDC45,DUSP4,NDC80,PRKAR2B,RASGRP3,FLT1,CCNA2,DIRAS3,RRAGD,RASGEF1B,BUB1,TTK,TNFSF15,FAM83D,CDC20,BIRC5,CDCA8,IL6,SEMA5A,NRP1,ARHGAP11B,DTL,MAFB,NFKB2,RACGAP1,CIT,NUAK2,PLVAP,PTPRR,ANGPT1,HBEGF,TNFAIP3,BRIP1,LYN,F2RL3,CDK1,RASL10A,GAL,DHRS3,ANKRD…
GO:BP	nuclear division	GO:0000280	false	5.521322829721068e-17	16.25795685907838	382	1344	90	16268	UBE2C,NEK2,CDCA2,BUB1B,SPC25,NUF2,KIF14,CDC25C,MKI67,NDC80,BUB1,TTK,KIFC1,PSRC1,KIF15,ANLN,CDC20,CDCA5,BIRC5,CDCA8,KIF23,DLGAP5,SGOL1,MND1,NCAPG,RACGAP1,KIF2C,SPAG5,BRIP1,CDK1,TOP2A,PDGFB,PKMYT1,NUSAP1,RAD54L,CENPF,SKA1,KIF20B,MAD2L1,SPC24,KIF4A,KIF11,PLK1,CENPE,PTTG2,TPX2,KIF18A,MYBL1,ZWINT,AURKB,ESPL1,AURKA,CCNB1,TRIP13,CENPK,KIF22,RAD51,RAD51AP1,FANCD2,CENPI,SKA3,CDT1,EPS8,UHRF1,EME1,EDN1,SMC4…
GO:BP	cell surface receptor signaling pathway	GO:0007166	false	6.155897974036807e-17	16.21070858664433	2252	1344	305	16268	IGFBP5,NPPB,CCL2,CD24,BIRC3,TGFB2,IL33,IL1RL1,CCL14,CCL23,LTB,TLR2,CCL3L3,CYP1B1,ICAM1,CD14,CXCR4,SEMA3D,PLAT,GPRC5A,CX3CL1,CD274,BDNF,TRAF1,ITGA11,ID1,CD36,GFRA1,RSPO3,EBI3,PLCE1,CXCL2,GEM,ANGPT2,PTGIR,ATF3,HEY1,FLT1,GDF3,DEPDC1B,IL6,SEMA5A,NRP1,CXCL10,PAPPA,PLVAP,SHCBP1,PTPRR,SERPINE1,ANGPT1,HBEGF,PEG10,TNFAIP3,NPR1,LYN,IL15,IGFBP3,ITGB8,PDGFB,SPRY2,SULF1,GBP1,APLN,PDGFC,NRG3,GPC4,GDF6,DLL1,GDF…
GO:BP	angiogenesis	GO:0001525	false	6.885903138088037e-17	16.162039090677197	404	1344	93	16268	NPPB,CCL2,TGFB2,CYP1B1,HMGA2,ADAMTS9,ID1,CD36,RSPO3,CD34,SPINK5,ANGPT2,E2F8,ANXA3,HEY1,FLT1,IL6,SEMA5A,E2F2,NRP1,CXCL10,SERPINE1,ANGPT1,TNFAIP3,NPR1,RLN2,ITGB8,SPRY2,PTGIS,SULF1,PIK3CG,PTGS2,DLL1,HPSE,KDR,BRCA1,BMPER,FGF18,EPHB1,E2F7,KLF4,HMOX1,TSPAN12,CALD1,KLF2,TEK,CXCL8,VEGFC,CALCRL,APOLD1,SPRED1,HK2,NOS3,TGFBI,CLDN5,IGFBP7,PGF,MYH9,GATA2,TGM2,ADAM12,HDAC9,GPNMB,LRG1,ZC3H12A,RUNX1,ADAMTS1,ITGB…
GO:BP	anatomical structure formation involved in morphogenesis	GO:0048646	false	2.476950537445217e-16	15.606082665811854	786	1344	142	16268	NPPB,CCL2,TGFB2,CYP1B1,MYL9,HMGA2,ADAMTS9,ID1,CD36,RSPO3,CD34,MYL2,SPINK5,ANGPT2,E2F8,DUSP4,ANXA3,HEY1,FLT1,IL6,COL8A1,SEMA5A,E2F2,NRP1,CXCL10,MAFB,SERPINE1,ANGPT1,TNFAIP3,NPR1,TMOD1,ANKRD1,RLN2,ITGB8,SPRY2,PTGIS,SULF1,PIK3CG,PTGS2,SIX2,TPM1,DLL1,HPSE,SOX11,KDR,NOG,PROM1,KRT19,BRCA1,COL12A1,ITGA8,BMPER,FGF18,EPHB1,E2F7,KLF4,HMOX1,TSPAN12,CALD1,KLF2,TEK,CNTNAP1,CXCL8,EDN1,SOX2,VEGFC,CALCRL,APOLD1,…
GO:BP	mitotic nuclear division	GO:0140014	true	4.805455899552557e-16	15.318265403985512	254	1344	69	16268	UBE2C,NEK2,CDCA2,BUB1B,SPC25,NUF2,KIF14,CDC25C,MKI67,NDC80,BUB1,TTK,KIFC1,PSRC1,KIF15,ANLN,CDC20,CDCA5,BIRC5,CDCA8,KIF23,DLGAP5,NCAPG,RACGAP1,KIF2C,SPAG5,CDK1,PDGFB,PKMYT1,NUSAP1,CENPF,SKA1,KIF20B,MAD2L1,SPC24,KIF4A,KIF11,PLK1,CENPE,TPX2,KIF18A,ZWINT,AURKB,ESPL1,AURKA,CCNB1,TRIP13,CENPK,KIF22,CENPI,SKA3,CDT1,EPS8,UHRF1,EDN1,SMC4,FBXO43,NCAPG2,ZWILCH,CHEK1,SPDL1,BMP4,KNSTRN,NCAPD2,BORA,FLNA,FBXO5,…
GO:BP	chromosome segregation	GO:0007059	false	8.163994149954887e-16	15.088097315156753	362	1344	85	16268	UBE2C,NEK2,CDCA2,BUB1B,SPC25,NUF2,HJURP,KIF14,GEM,MKI67,NDC80,BUB1,TTK,KIFC1,PSRC1,KIF15,FAM83D,CDC20,CDCA5,BIRC5,CDCA8,KIF23,DLGAP5,SGOL1,MND1,NCAPG,RACGAP1,KIF2C,SPAG5,TACC3,CDK1,TOP2A,NUSAP1,CENPU,CENPF,SKA1,OIP5,MAD2L1,SPC24,KIF4A,KIF11,PLK1,CENPE,PTTG2,TPX2,KIF18A,RMI2,ZWINT,AURKB,ESPL1,CCNB1,BRCA1,TRIP13,CENPK,KIF22,FANCD2,CENPI,CENPM,SKA3,CDT1,CENPL,UHRF1,CENPH,SMC4,PTTG1,NCAPG2,STIL,PSMC3…
GO:BP	organelle fission	GO:0048285	false	1.0947376561979748e-15	14.960689943030404	427	1344	94	16268	UBE2C,NEK2,CDCA2,BUB1B,SPC25,NUF2,KIF14,CDC25C,MKI67,NDC80,BUB1,TTK,KIFC1,PSRC1,KIF15,ANLN,CDC20,CDCA5,BIRC5,CDCA8,KIF23,DLGAP5,SGOL1,MND1,NCAPG,RACGAP1,KIF2C,SPAG5,BRIP1,CDK1,TOP2A,PDGFB,PKMYT1,NUSAP1,RAD54L,CENPF,SKA1,KIF20B,MAD2L1,SPC24,KIF4A,KIF11,PLK1,CENPE,PTTG2,KDR,TPX2,KIF18A,MYBL1,ZWINT,AURKB,ESPL1,AURKA,CCNB1,TRIP13,CENPK,KIF22,RAD51,RAD51AP1,FANCD2,CENPI,SKA3,CDT1,EPS8,UHRF1,EME1,EDN1,…
GO:BP	regulation of multicellular organismal process	GO:0051239	false	1.3563962082235207e-15	14.867613432953155	2288	1344	304	16268	NPPB,VCAN,CCL2,VCAM1,CNN1,CD24,MLIP,TGFB2,IL33,LIPG,LTB,TLR2,CYP1B1,CD14,CXCR4,PLAT,MYL9,HMGA2,TACSTD2,CX3CL1,ADAMTS9,IL32,CD274,BDNF,ZBTB16,ID1,TNFRSF4,CD36,HTR2B,EBI3,CD34,MYL2,SPINK5,KIF14,ANGPT2,ANXA3,HAPLN1,HEY1,FLT1,GDF3,IL6,SEMA5A,E2F2,NRP1,LGI4,CXCL10,MAFB,RACGAP1,PTPRR,SERPINE1,ANGPT1,TNFAIP3,NPR1,LYN,CDK1,GAL,RLN2,SDC4,IL15,RELB,ITGB8,PDGFB,SPRY2,PTGIS,PPP1R12B,SULF1,GBP1,RNF207,PIK3CG,…
GO:BP	mitotic sister chromatid segregation	GO:0000070	false	3.5747018804593966e-14	13.446760171225154	180	1344	54	16268	UBE2C,BUB1B,SPC25,NUF2,KIF14,NDC80,BUB1,TTK,KIFC1,PSRC1,KIF15,CDC20,CDCA5,BIRC5,CDCA8,KIF23,DLGAP5,NCAPG,RACGAP1,KIF2C,SPAG5,CDK1,NUSAP1,CENPF,SKA1,MAD2L1,SPC24,KIF4A,KIF11,PLK1,CENPE,TPX2,KIF18A,ZWINT,AURKB,ESPL1,CCNB1,TRIP13,CENPK,KIF22,CENPI,SKA3,CDT1,UHRF1,SMC4,NCAPG2,ZWILCH,SPDL1,KNSTRN,NCAPD2,FLNA,FBXO5,KNTC1,INCENP
GO:BP	anatomical structure morphogenesis	GO:0009653	false	4.035816452304667e-14	13.394068593565924	1840	1344	253	16268	NPPB,CCL2,TGFB2,CYP1B1,SEMA3D,MYL9,HMGA2,TACSTD2,ADAMTS9,BDNF,ID1,COL13A1,CD36,HTR2B,RSPO3,CD34,MYL2,SPINK5,KIF14,ANGPT2,E2F8,DUSP4,ANXA3,CSPG5,HEY1,FLT1,IL6,COL8A1,SEMA5A,E2F2,NRP1,TUBB2B,CXCL10,MAFB,SAPCD2,SERPINE1,ANGPT1,TNFAIP3,NPR1,TMOD1,ANKRD1,RLN2,ITGB8,SPRY2,PTGIS,SULF1,RNF207,NTN4,PIK3CG,KIF20B,PTGS2,SIX2,ELN,TPM1,DLL1,CDH4,S1PR3,FOXF1,HPSE,SOX11,KDR,NEXN,CCM2L,SPRY1,NOG,PROM1,KRT19,AURK…
GO:BP	negative regulation of cell cycle process	GO:0010948	false	7.681127888026463e-14	13.114575003981393	251	1344	65	16268	CCL2,NEK2,BUB1B,SPC25,NUF2,CDC45,E2F8,NDC80,BUB1,TTK,CDC20,BIRC5,CDCA8,DTL,BRIP1,LYN,CDK1,PKMYT1,CENPF,SKA1,MAD2L1,SPC24,CLSPN,E2F1,PLK1,TICRR,ZWINT,AURKB,ESPL1,CCNB1,BRCA1,TRIP13,BLM,RAD51,FANCD2,SKA3,E2F7,KLF4,CDT1,EME1,SOX2,BRCA2,DNA2,FBXO43,DACT1,GPER1,GPNMB,ZWILCH,CHEK1,ORC1,CCNF,RBL1,WDR76,BMP4,FHL1,FAM107A,FBXO5,TRIM37,KNTC1,INCENP,JADE1,BCL6,PKD2,HLA-G,KAT2A
GO:BP	nuclear chromosome segregation	GO:0098813	false	1.36422347605151e-13	12.86511448124388	280	1344	69	16268	UBE2C,NEK2,BUB1B,SPC25,NUF2,KIF14,GEM,NDC80,BUB1,TTK,KIFC1,PSRC1,KIF15,FAM83D,CDC20,CDCA5,BIRC5,CDCA8,KIF23,DLGAP5,SGOL1,MND1,NCAPG,RACGAP1,KIF2C,SPAG5,TACC3,CDK1,TOP2A,NUSAP1,CENPF,SKA1,MAD2L1,SPC24,KIF4A,KIF11,PLK1,CENPE,PTTG2,TPX2,KIF18A,RMI2,ZWINT,AURKB,ESPL1,CCNB1,TRIP13,CENPK,KIF22,FANCD2,CENPI,SKA3,CDT1,UHRF1,SMC4,PTTG1,NCAPG2,PSMC3IP,ZWILCH,HECW2,SPDL1,KNSTRN,SYCE2,NCAPD2,FLNA,FBXO5,KNTC1…
GO:BP	regulation of mitotic cell cycle	GO:0007346	false	1.4757728958896978e-13	12.830980470189493	421	1344	89	16268	UBD,CCL2,UBE2C,NEK2,CDCA2,BUB1B,SPC25,NUF2,KIF14,RRM2,CDC25C,MKI67,NDC80,BUB1,TTK,ANLN,CDC20,CDCA5,CCNE2,BIRC5,CDCA8,DLGAP5,DTL,CDK1,PDGFB,PKMYT1,NUSAP1,CENPF,SKA1,KIF20B,MAD2L1,SPC24,CLSPN,E2F1,PLK1,CENPE,TICRR,ZWINT,AURKB,ESPL1,AURKA,CCNB1,BRCA1,TRIP13,BLM,FANCD2,SKA3,E2F7,KLF4,CDKN2C,EME1,EDN1,FZD3,FBXO43,DACT1,STIL,ASNS,CKS1B,GPNMB,GAS1,ZWILCH,ADAMTS1,DUSP3,CHEK1,HES1,FOXC1,RRM1,ORC1,HECW2,PL…
GO:BP	regulation of mitotic nuclear division	GO:0007088	false	2.3617343455866596e-13	12.626768954620157	109	1344	40	16268	UBE2C,NEK2,CDCA2,BUB1B,SPC25,NUF2,CDC25C,MKI67,NDC80,BUB1,TTK,CDC20,BIRC5,CDCA8,DLGAP5,PDGFB,PKMYT1,NUSAP1,CENPF,SKA1,KIF20B,MAD2L1,SPC24,PLK1,ZWINT,AURKB,ESPL1,AURKA,CCNB1,TRIP13,SKA3,EDN1,FBXO43,ZWILCH,CHEK1,BMP4,BORA,FBXO5,KNTC1,INCENP
GO:BP	regulation of cell cycle phase transition	GO:1901987	false	3.952682340950301e-13	12.403108086521126	369	1344	81	16268	UBD,CCL2,UBE2C,BUB1B,SPC25,NUF2,KIF14,RRM2,CDC25C,CDC45,NDC80,BUB1,TTK,ANLN,FAM83D,CDC20,CDCA5,CCNE2,BIRC5,CDCA8,DLGAP5,DTL,BRIP1,LYN,CDK1,PKMYT1,CENPF,SKA1,MAD2L1,SPC24,CLSPN,E2F1,PLK1,CENPE,TICRR,ZWINT,AURKB,ESPL1,AURKA,CCNB1,BRCA1,TRIP13,BLM,RAD51,FANCD2,SKA3,E2F7,KLF4,CDT1,CDKN2C,EME1,SOX2,MN1,BRCA2,ATAD5,DNA2,DACT1,STIL,GPNMB,ZWILCH,ADAMTS1,DBF4,CHEK1,RRM1,ORC1,HECW2,PLCB1,RBL1,WDR76,FHL1,CD…
GO:BP	negative regulation of cell cycle	GO:0045786	false	4.286940223560765e-13	12.367852572183024	327	1344	75	16268	CCL2,NEK2,BUB1B,SPC25,NUF2,CDC45,E2F8,NDC80,BUB1,TTK,CDC20,BIRC5,CDCA8,DTL,BRIP1,LYN,CDK1,PKMYT1,CENPF,SKA1,MAD2L1,SPC24,CLSPN,E2F1,PLK1,TICRR,ZWINT,AURKB,ESPL1,CCNB1,BRCA1,TRIP13,BLM,RAD51,FANCD2,SKA3,E2F7,KLF4,CDT1,EME1,SOX2,NUPR1,BRCA2,DNA2,PTPRK,FZD3,BMP2,FBXO43,DACT1,GPER1,GPNMB,SUV39H1,GAS1,ZWILCH,CHEK1,FOXC1,ORC1,CCNF,RBL1,WDR76,BMP4,TSC22D2,FHL1,FAM107A,FBXO5,TRIM37,GMNN,KNTC1,HEXIM2,INCE…
GO:BP	regulation of nuclear division	GO:0051783	false	5.896280049642109e-13	12.229421897413955	122	1344	42	16268	UBE2C,NEK2,CDCA2,BUB1B,SPC25,NUF2,CDC25C,MKI67,NDC80,BUB1,TTK,CDC20,BIRC5,CDCA8,DLGAP5,PDGFB,PKMYT1,NUSAP1,CENPF,SKA1,KIF20B,MAD2L1,SPC24,PLK1,ZWINT,AURKB,ESPL1,AURKA,CCNB1,TRIP13,RAD51AP1,SKA3,EDN1,FBXO43,ZWILCH,CHEK1,PLCB1,BMP4,BORA,FBXO5,KNTC1,INCENP
GO:BP	sister chromatid segregation	GO:0000819	false	1.3206474443129822e-12	11.879213104735879	219	1344	58	16268	UBE2C,BUB1B,SPC25,NUF2,KIF14,NDC80,BUB1,TTK,KIFC1,PSRC1,KIF15,CDC20,CDCA5,BIRC5,CDCA8,KIF23,DLGAP5,NCAPG,RACGAP1,KIF2C,SPAG5,TACC3,CDK1,TOP2A,NUSAP1,CENPF,SKA1,MAD2L1,SPC24,KIF4A,KIF11,PLK1,CENPE,TPX2,KIF18A,RMI2,ZWINT,AURKB,ESPL1,CCNB1,TRIP13,CENPK,KIF22,CENPI,SKA3,CDT1,UHRF1,SMC4,NCAPG2,ZWILCH,HECW2,SPDL1,KNSTRN,NCAPD2,FLNA,FBXO5,KNTC1,INCENP
GO:BP	cell motility	GO:0048870	false	1.373990697752424e-12	11.86201620754464	1442	1344	206	16268	IGFBP5,VCAN,CCL2,VCAM1,CD24,TGFB2,CCL14,CCL23,SELE,CCL3L3,CYP1B1,ICAM1,CXCR4,SEMA3D,PLAT,TACSTD2,CX3CL1,ADAMTS9,ITGA11,ID1,HTR2B,CD34,CXCL2,KIF14,ANGPT2,ANXA3,FLT1,ANLN,FAM83D,DEPDC1B,IL6,SEMA5A,NRP1,TUBB2B,CXCL10,PLVAP,PTPRR,SERPINE1,ANGPT1,HBEGF,TNFAIP3,LDB2,LYN,CH25H,CDK1,SDC4,IGFBP3,PDGFB,SPRY2,SULF1,NTN4,PIK3CG,SELP,KIF20B,MNS1,PTGS2,PDGFC,SIX2,GPC4,TPM1,CDH4,DAAM2,VAV3,KDR,NEXN,NOG,FRMD5,AB…
GO:BP	positive regulation of multicellular organismal process	GO:0051240	false	1.6139935274058686e-12	11.79209821126051	1277	1344	188	16268	NPPB,VCAN,CCL2,VCAM1,CD24,TGFB2,IL33,LIPG,LTB,TLR2,CYP1B1,CD14,CXCR4,PLAT,HMGA2,CX3CL1,IL32,CD274,BDNF,ZBTB16,TNFRSF4,CD36,HTR2B,EBI3,CD34,ANGPT2,ANXA3,HAPLN1,FLT1,IL6,SEMA5A,NRP1,SERPINE1,ANGPT1,NPR1,LYN,GAL,RLN2,IL15,ITGB8,PDGFB,PTGIS,SULF1,PIK3CG,APLN,SELP,PTGS2,PDGFC,GDF6,TPM1,DLL1,VAV3,HPSE,SOX11,KDR,IL4I1,NOG,SGIP1,BRCA1,BMPER,PTN,TRAF3,TANK,ZNF365,INHBB,FGF18,EPHB1,KLF4,PDCD1LG2,HMOX1,RGS2…
GO:BP	regulation of vasculature development	GO:1901342	false	2.0831589910451184e-12	11.68127758252536	247	1344	62	16268	NPPB,TGFB2,CYP1B1,CXCR4,HMGA2,ADAMTS9,CD36,CD34,SPINK5,ANXA3,FLT1,IL6,SEMA5A,E2F2,CXCL10,SERPINE1,TNFAIP3,NPR1,RLN2,ITGB8,SPRY2,PTGIS,SULF1,PIK3CG,DLL1,KDR,BRCA1,BMPER,FGF18,KLF4,HMOX1,TSPAN12,KLF2,TEK,CXCL8,VEGFC,SPRED1,HK2,NOS3,CXCL12,CLDN5,PGF,GATA2,TGM2,ADAM12,GPNMB,LRG1,ZC3H12A,RUNX1,ADAMTS1,FOXC1,RRAS,SFRP1,TGFBR1,CEACAM1,GRN,SLC12A2,HYAL1,CREB3L1,SEMA6A,HLA-G,EMILIN2
GO:BP	enzyme-linked receptor protein signaling pathway	GO:0007167	false	2.1799216938888717e-12	11.661559106635195	793	1344	133	16268	IGFBP5,NPPB,TGFB2,PLAT,GPRC5A,BDNF,ID1,GFRA1,PLCE1,ANGPT2,PTGIR,FLT1,GDF3,NRP1,SHCBP1,PTPRR,ANGPT1,HBEGF,PEG10,NPR1,LYN,IGFBP3,PDGFB,SPRY2,SULF1,APLN,PDGFC,NRG3,GDF6,DLL1,GDF7,SOX11,KDR,SPRY1,NOG,ENPP1,FSTL3,LRRC32,BMPER,PTN,EPHA4,SHISA2,INHBB,FGF18,CRIM1,EPHB1,ZYX,CYR61,TEK,NREP,GRB14,JAK3,VEGFC,SHC3,CLEC14A,DDIT4,NEDD9,SPRED1,BDKRB2,GRB10,CLDN5,NTF3,PTPRK,PGF,BMP2,VTN,NGEF,GP6,FST,EFEMP1,PDGFD,…
GO:BP	regulation of intracellular signal transduction	GO:1902531	false	3.0823948616321693e-12	11.51111172796555	1662	1344	228	16268	UBD,CD24,BIRC3,TGFB2,LTB,TLR2,ICAM1,PDE2A,ARHGAP20,CX3CL1,TRAF1,CD36,HTR2B,KIF14,DUSP4,NDC80,PRKAR2B,FLT1,RRAGD,FAM83D,BIRC5,CDCA8,IL6,SEMA5A,NRP1,ARHGAP11B,RACGAP1,CIT,NUAK2,PTPRR,ANGPT1,HBEGF,TNFAIP3,LYN,F2RL3,DHRS3,ANKRD1,TNFAIP8L3,PDGFB,SPRY2,PTGIS,GBP1,PIK3CG,SELP,SKA1,MAD2L1,PDGFC,STARD8,GDF6,S100A4,GDF7,GADD45B,VAV3,HPSE,SOX11,KDR,FBP1,SPRY1,NOG,ZWINT,CHN2,AURKB,AURKA,SLC15A3,DUSP6,CCNB1,B…
GO:BP	cell cycle phase transition	GO:0044770	false	3.3253310664785515e-12	11.478165110304566	457	1344	91	16268	UBD,CCL2,UBE2C,BUB1B,SPC25,NUF2,KIF14,RRM2,CDC25C,CDC45,NDC80,CCNA2,BUB1,TTK,ANLN,FAM83D,CDC20,CDCA5,CCNE2,BIRC5,CDCA8,DLGAP5,DTL,TACC3,BRIP1,LYN,CDK1,PKMYT1,CENPF,SKA1,MAD2L1,SPC24,CLSPN,E2F1,PLK1,CENPE,TICRR,ZWINT,AURKB,ESPL1,CCNB2,AURKA,CCNB1,BRCA1,TRIP13,CDKN3,BLM,RAD51,FANCD2,FOXM1,SKA3,E2F7,KLF4,CDT1,EPS8,CDKN2C,EME1,SOX2,MELK,MN1,BRCA2,ATAD5,DNA2,DACT1,STIL,GPNMB,ZWILCH,ADAMTS1,DBF4,CHEK1,…
GO:BP	regulation of mitotic cell cycle phase transition	GO:1901990	false	5.75115033173586e-12	11.240245280047896	279	1344	66	16268	UBD,CCL2,UBE2C,BUB1B,SPC25,NUF2,KIF14,RRM2,CDC25C,NDC80,BUB1,TTK,ANLN,CDC20,CDCA5,CCNE2,BIRC5,CDCA8,DLGAP5,DTL,CDK1,PKMYT1,CENPF,SKA1,MAD2L1,SPC24,CLSPN,E2F1,PLK1,CENPE,TICRR,ZWINT,AURKB,ESPL1,AURKA,CCNB1,BRCA1,TRIP13,BLM,SKA3,E2F7,KLF4,CDKN2C,DACT1,STIL,GPNMB,ZWILCH,ADAMTS1,CHEK1,RRM1,ORC1,HECW2,PLCB1,RBL1,FHL1,CDC7,FAM107A,ID2,FBXO5,CDC25A,KNTC1,HYAL1,MTBP,INCENP,JADE1,PKD2
GO:BP	cell population proliferation	GO:0008283	false	1.2246025151299242e-11	10.912004852930725	1387	1344	197	16268	IGFBP5,VCAN,CCL2,VCAM1,CNN1,CD24,TGFB2,IL33,CCL14,CCL23,CCL3L3,CYP1B1,HMGA2,P3H2,CX3CL1,CD274,TNFRSF4,HTR2B,EBI3,CD34,KIF14,CDC25C,MKI67,PTGIR,HAPLN1,FLT1,TTK,FAM83D,BIRC5,IL6,SEMA5A,NRP1,CXCL10,RACGAP1,SAPCD2,SHCBP1,ANGPT1,HBEGF,TACC3,TNFAIP3,LYN,SDC4,IL15,IGFBP3,PDGFB,KITLG,SULF1,PIK3CG,APLN,KIF20B,PDGFC,SIX2,RARRES1,ELN,TPM1,DLL1,S1PR3,CRLF1,VAV3,E2F1,HPSE,SOX11,KDR,IL4I1,NOG,TNFRSF9,CDKN3,RTK…
GO:BP	regulation of cell migration	GO:0030334	false	1.2829542379619522e-11	10.8917888343149	802	1344	132	16268	IGFBP5,CCL2,TGFB2,CCL14,CCL23,SELE,CCL3L3,CYP1B1,ICAM1,CXCR4,SEMA3D,TACSTD2,CX3CL1,ADAMTS9,KIF14,ANGPT2,ANXA3,FLT1,IL6,SEMA5A,NRP1,CXCL10,PLVAP,PTPRR,SERPINE1,ANGPT1,HBEGF,LDB2,LYN,IGFBP3,PDGFB,SPRY2,SULF1,PIK3CG,SELP,KIF20B,PTGS2,PDGFC,TPM1,DAAM2,KDR,NEXN,NOG,FRMD5,ABI3,DOCK4,BMPER,PTN,EPHA4,FGF18,ITGA6,KLF4,HMOX1,CYR61,RIPK3,TEK,CXCL8,MCTP1,EDN1,VEGFC,NEDD9,NAV3,NOS3,RNF41,ARHGDIB,PLAU,CXCL12,C…
GO:BP	regulation of multicellular organismal development	GO:2000026	false	1.2959746365558977e-11	10.887403497934256	1021	1344	157	16268	NPPB,VCAN,CD24,TGFB2,TLR2,CYP1B1,CXCR4,HMGA2,CX3CL1,ADAMTS9,BDNF,ZBTB16,CD36,CD34,SPINK5,KIF14,ANXA3,HAPLN1,HEY1,FLT1,GDF3,IL6,SEMA5A,E2F2,NRP1,LGI4,CXCL10,MAFB,RACGAP1,SERPINE1,TNFAIP3,NPR1,LYN,CDK1,GAL,RLN2,ITGB8,SPRY2,PTGIS,SULF1,PIK3CG,GDF6,DLL1,S1PR3,DAAM2,HPSE,SOX11,KDR,SPRY1,IL4I1,NOG,PROM1,ENPP1,DUSP6,BRCA1,FSTL3,BMPER,PTN,ZNF365,FGF18,EPHB1,HMGB2,KLF4,HMOX1,TSPAN12,CYR61,KLF2,TEK,CXCL8,E…
GO:BP	negative regulation of response to stimulus	GO:0048585	false	1.5427408699262167e-11	10.811707015098245	1362	1344	194	16268	IGFBP5,CCL2,MLIP,TGFB2,IL33,ICAM1,PDE2A,PLAT,HMGA2,GPRC5A,CX3CL1,CD274,BDNF,SPINK5,ANGPT2,DUSP4,PTGIR,PRKAR2B,HEY1,GDF3,IL6,SEMA5A,CIT,POLQ,PTPRR,SERPINE1,PEG10,TNFAIP3,LYN,IGFBP3,PDGFB,SPRY2,PTGIS,MRAP2,SULF1,GBP1,APLN,SKA1,DLL1,AUNIP,PLK1,FBP1,SPRY1,DKK2,IL4I1,NOG,RMI2,ENPP1,AURKB,DUSP6,BRCA1,FSTL3,INSIG1,TRAIP,RTKN2,EPHA4,FOXM1,TANK,SHISA2,CRIM1,RNF125,SKA3,ITGA6,KLF4,HMOX1,RGS2,MDFI,TEK,CCDC3…
GO:BP	mitotic cell cycle phase transition	GO:0044772	false	1.6166537693069224e-11	10.791382980823283	363	1344	77	16268	UBD,CCL2,UBE2C,BUB1B,SPC25,NUF2,KIF14,RRM2,CDC25C,NDC80,CCNA2,BUB1,TTK,ANLN,CDC20,CDCA5,CCNE2,BIRC5,CDCA8,DLGAP5,DTL,TACC3,CDK1,PKMYT1,CENPF,SKA1,MAD2L1,SPC24,CLSPN,E2F1,PLK1,CENPE,TICRR,ZWINT,AURKB,ESPL1,CCNB2,AURKA,CCNB1,BRCA1,TRIP13,CDKN3,BLM,FOXM1,SKA3,E2F7,KLF4,EPS8,CDKN2C,MELK,DACT1,STIL,GPNMB,ZWILCH,ADAMTS1,DBF4,CHEK1,RRM1,ORC1,HECW2,PLCB1,CCNF,RBL1,FHL1,CCNO,CDC7,FAM107A,ID2,FBXO5,CDC25A,…
GO:BP	positive regulation of cell cycle	GO:0045787	false	1.6680770344809986e-11	10.777783896817294	271	1344	64	16268	TGFB2,UBE2C,KIF14,RRM2,CDC25C,E2F8,NDC80,BUB1,PSRC1,FAM83D,CDC20,CDCA5,CCNE2,BIRC5,CDCA8,KIF23,DLGAP5,PLK4,DTL,NCAPG,RACGAP1,CIT,SPAG5,CDK1,PDGFB,NUSAP1,SKA1,KIF20B,MAD2L1,AURKB,ESPL1,AURKA,CCNB1,RAD51AP1,SKA3,E2F7,EDN1,NUPR1,SMC4,ATAD5,NCAPG2,STIL,ASNS,ADAMTS1,PROX1,DUSP3,DBF4,CHEK1,HES1,RRM1,PLCB1,FEN1,MSX1,NCAPD2,CDC7,GPSM2,FBXO5,CDC25A,HYAL1,MTBP,FGFR2,INCENP,MAPRE3,SVIL
GO:BP	intracellular signaling cassette	GO:0141124	false	2.3013600891738754e-11	10.638015422832458	1557	1344	214	16268	UBD,NPPB,CD24,BIRC3,TGFB2,SELE,LTB,TLR2,ICAM1,CXCR4,PDE2A,ARHGAP20,CX3CL1,PDE5A,TRAF1,CD36,HTR2B,PLCE1,KIF14,DUSP4,PRKAR2B,RASGRP3,FLT1,CCNA2,DIRAS3,RASGEF1B,TNFSF15,FAM83D,IL6,SEMA5A,NRP1,ARHGAP11B,MAFB,NFKB2,RACGAP1,PLVAP,PTPRR,ANGPT1,HBEGF,TNFAIP3,LYN,F2RL3,CDK1,RASL10A,GAL,TNFAIP8L3,RELB,PDGFB,SPRY2,GBP1,PIK3CG,SELP,PDGFC,STARD8,GDF6,S100A4,GDF7,GADD45B,VAV3,HPSE,KDR,FBP1,SPRY1,NOG,CHN2,DUSP6…
GO:BP	regulation of angiogenesis	GO:0045765	false	3.4832258145658275e-11	10.458018369687355	241	1344	59	16268	NPPB,TGFB2,CYP1B1,HMGA2,ADAMTS9,CD36,CD34,SPINK5,ANXA3,FLT1,IL6,SEMA5A,E2F2,CXCL10,SERPINE1,TNFAIP3,NPR1,RLN2,ITGB8,SPRY2,PTGIS,SULF1,PIK3CG,DLL1,KDR,BRCA1,BMPER,FGF18,KLF4,HMOX1,TSPAN12,KLF2,TEK,CXCL8,VEGFC,SPRED1,HK2,NOS3,CLDN5,PGF,GATA2,TGM2,ADAM12,GPNMB,LRG1,ZC3H12A,RUNX1,ADAMTS1,FOXC1,RRAS,SFRP1,CEACAM1,GRN,SLC12A2,HYAL1,CREB3L1,SEMA6A,HLA-G,EMILIN2
GO:BP	multicellular organismal process	GO:0032501	false	3.834480490266876e-11	10.416293467567318	5340	1344	569	16268	UBD,NPPB,VCAN,CCL2,VCAM1,CNN1,CD24,MLIP,TGFB2,IL33,ADAMTS4,PLA2G4C,LIPG,LTB,TLR2,CYP1B1,ICAM1,CD14,CXCR4,SEMA3D,PDE2A,PLAT,MYL9,HMGA2,TACSTD2,CX3CL1,PIEZO2,LRRC4,ADAMTS9,IL32,ABCC3,CD274,BDNF,ZBTB16,SGCD,ITGA11,ID1,TNFRSF4,COL13A1,CD36,GFRA1,HTR2B,RSPO3,EBI3,CD34,PLCE1,MYL2,SLC7A8,PKD1L1,SPINK5,KIF14,ANGPT2,E2F8,DUSP4,ANXA3,CSPG5,HAPLN1,HEY1,FLT1,GDF3,ABCG2,CLMP,ANLN,CDC20,BIRC5,IL6,COL8A1,SEMA5A…
GO:BP	regulation of cell population proliferation	GO:0042127	false	3.8532252151951323e-11	10.4141756063885	1216	1344	177	16268	IGFBP5,VCAN,CCL2,VCAM1,CNN1,CD24,TGFB2,IL33,CCL14,CCL23,CCL3L3,CYP1B1,HMGA2,P3H2,CX3CL1,CD274,TNFRSF4,HTR2B,EBI3,KIF14,PTGIR,HAPLN1,FLT1,TTK,BIRC5,IL6,SEMA5A,NRP1,CXCL10,SAPCD2,SHCBP1,ANGPT1,HBEGF,TNFAIP3,LYN,SDC4,IL15,IGFBP3,PDGFB,KITLG,SULF1,APLN,KIF20B,PDGFC,SIX2,RARRES1,ELN,TPM1,DLL1,S1PR3,CRLF1,VAV3,E2F1,HPSE,SOX11,KDR,IL4I1,NOG,TNFRSF9,CDKN3,RTKN2,PTN,EPHA4,FOXM1,FGF18,EPHB1,HMGB2,KLF4,PDCD…
GO:BP	regulation of chromosome separation	GO:1905818	false	4.5957228887476436e-11	10.337646166127366	73	1344	30	16268	UBE2C,BUB1B,SPC25,NUF2,NDC80,BUB1,TTK,CDC20,BIRC5,CDCA8,DLGAP5,NCAPG,CENPF,SKA1,MAD2L1,SPC24,PLK1,ZWINT,AURKB,ESPL1,CCNB1,TRIP13,SKA3,SMC4,NCAPG2,ZWILCH,NCAPD2,FBXO5,KNTC1,INCENP
GO:BP	anatomical structure development	GO:0048856	false	4.97823569995286e-11	10.302924545098735	4268	1344	473	16268	UBD,NPPB,VCAN,CCL2,VCAM1,CD24,TGFB2,IL33,IL1RL1,ADAMTS4,TLR2,TAGLN,CYP1B1,ICAM1,CXCR4,SEMA3D,PDE2A,MYL9,HMGA2,TACSTD2,CX3CL1,LRRC4,IGSF23,ADAMTS9,BDNF,ZBTB16,SGCD,ITGA11,ID1,RIMBP3,COL13A1,CD36,GFRA1,HTR2B,RSPO3,CD34,PLCE1,MYL2,PKD1L1,SPINK5,KIF14,ANGPT2,E2F8,DUSP4,CEP55,ANXA3,CSPG5,HAPLN1,HEY1,FLT1,DIRAS3,GDF3,CLMP,FAM83D,CDC20,IL6,COL8A1,SEMA5A,E2F2,NRP1,ARHGAP11B,TUBB2B,PLK4,LGI4,CXCL10,MAFB,R…
GO:BP	metaphase chromosome alignment	GO:0051310	false	5.0796187594957815e-11	10.294168881586236	98	1344	35	16268	NEK2,SPC25,NUF2,KIF14,GEM,NDC80,TTK,KIFC1,PSRC1,FAM83D,CDCA5,BIRC5,CDCA8,SGOL1,RACGAP1,KIF2C,SPAG5,CDK1,CENPF,SKA1,SPC24,CENPE,KIF18A,ZWINT,AURKB,CCNB1,KIF22,SKA3,CDT1,ZWILCH,SPDL1,KNSTRN,KNTC1,DSN1,INCENP
GO:BP	negative regulation of cell cycle phase transition	GO:1901988	false	9.76634443837574e-11	10.010267963131142	213	1344	54	16268	CCL2,BUB1B,SPC25,NUF2,CDC45,NDC80,BUB1,TTK,CDC20,BIRC5,CDCA8,DTL,BRIP1,LYN,CDK1,PKMYT1,CENPF,SKA1,MAD2L1,SPC24,CLSPN,E2F1,PLK1,TICRR,ZWINT,AURKB,CCNB1,BRCA1,TRIP13,BLM,RAD51,FANCD2,SKA3,E2F7,KLF4,CDT1,EME1,SOX2,BRCA2,DNA2,DACT1,GPNMB,ZWILCH,CHEK1,ORC1,RBL1,WDR76,FHL1,FAM107A,FBXO5,KNTC1,INCENP,JADE1,PKD2
GO:BP	regulation of biological process	GO:0050789	false	1.6120275942738403e-10	9.792627528326033	10194	1344	966	16268	UBD,IGFBP5,NPPB,VCAN,CCL2,MMP1,VCAM1,CNN1,CBLN2,CD24,MLIP,BIRC3,GMFG,TGFB2,IL33,IL1RL1,CCL14,PLA2G4C,CCL23,SELE,LIPG,LTB,TLR2,CCL3L3,CYP1B1,ICAM1,CD14,CXCR4,SEMA3D,PDE2A,PLAT,MYL9,HMGA2,P3H2,GPRC5A,TACSTD2,ARHGAP20,GABBR2,RGS7BP,CX3CL1,PDE5A,LRRC4,ADAMTS9,IL32,CTTNBP2,ETV5,LURAP1L,SLC7A11,CD274,BDNF,ZBTB16,UBE2C,TRAF1,ITGA11,ID1,TNFRSF4,NEK2,CDCA2,CD36,BUB1B,GFRA1,SPC25,HTR2B,RSPO3,EBI3,NUF2,CD34…
GO:BP	developmental process	GO:0032502	false	2.661336146647116e-10	9.574900267344905	4676	1344	506	16268	UBD,NPPB,VCAN,CCL2,VCAM1,CD24,TGFB2,IL33,IL1RL1,ADAMTS4,TLR2,TAGLN,CYP1B1,ICAM1,CXCR4,SEMA3D,PDE2A,MYL9,HMGA2,TACSTD2,CX3CL1,LRRC4,IGSF23,ADAMTS9,BDNF,ZBTB16,SGCD,ITGA11,ID1,RIMBP3,COL13A1,CD36,GFRA1,HTR2B,RSPO3,CD34,PLCE1,MYL2,PKD1L1,SPINK5,KIF14,ANGPT2,E2F8,DUSP4,CEP55,ANXA3,CSPG5,HAPLN1,HEY1,FLT1,DIRAS3,GDF3,CLMP,FAM83D,CDC20,IL6,COL8A1,SEMA5A,E2F2,NRP1,ARHGAP11B,TUBB2B,PLK4,LGI4,CXCL10,MAFB,R…
GO:BP	regulation of mitotic sister chromatid separation	GO:0010965	false	3.4365293912300286e-10	9.463879937396	59	1344	26	16268	UBE2C,BUB1B,SPC25,NUF2,NDC80,BUB1,TTK,CDC20,BIRC5,CDCA8,DLGAP5,CENPF,SKA1,MAD2L1,SPC24,PLK1,ZWINT,AURKB,ESPL1,CCNB1,TRIP13,SKA3,ZWILCH,FBXO5,KNTC1,INCENP
GO:BP	negative regulation of mitotic nuclear division	GO:0045839	false	4.216905942204923e-10	9.375006085785454	55	1344	25	16268	BUB1B,SPC25,NUF2,NDC80,BUB1,TTK,CDC20,BIRC5,CDCA8,CENPF,SKA1,MAD2L1,SPC24,PLK1,ZWINT,AURKB,CCNB1,TRIP13,SKA3,ZWILCH,CHEK1,BMP4,FBXO5,KNTC1,INCENP
GO:BP	chromosome localization	GO:0050000	false	4.67909899491025e-10	9.32983776641533	110	1344	36	16268	NEK2,SPC25,NUF2,KIF14,GEM,NDC80,TTK,KIFC1,PSRC1,FAM83D,CDCA5,BIRC5,CDCA8,DLGAP5,SGOL1,RACGAP1,KIF2C,SPAG5,CDK1,CENPF,SKA1,SPC24,CENPE,KIF18A,ZWINT,AURKB,CCNB1,KIF22,SKA3,CDT1,ZWILCH,SPDL1,KNSTRN,KNTC1,DSN1,INCENP
GO:BP	cell surface receptor protein tyrosine kinase signaling pathway	GO:0007169	false	4.790342499404193e-10	9.319633434334149	511	1344	93	16268	IGFBP5,PLAT,GPRC5A,BDNF,GFRA1,PLCE1,ANGPT2,PTGIR,FLT1,NRP1,SHCBP1,PTPRR,ANGPT1,HBEGF,LYN,IGFBP3,PDGFB,SPRY2,SULF1,APLN,PDGFC,NRG3,DLL1,KDR,SPRY1,NOG,ENPP1,EPHA4,SHISA2,FGF18,EPHB1,TEK,GRB14,JAK3,VEGFC,SHC3,CLEC14A,DDIT4,NEDD9,BDKRB2,GRB10,NTF3,PGF,BMP2,VTN,NGEF,EFEMP1,PDGFD,KALRN,GPER1,IGFBP4,RALA,NRG1,DUSP3,ITGB3,FOXC1,TIAM1,SOCS2,IRS2,SIK2,PLCB1,KIT,GDF15,ARHGEF28,PLAUR,PTPRG,UBASH3B,EIF2AK3,SH…
GO:BP	negative regulation of multicellular organismal process	GO:0051241	false	5.361428175544978e-10	9.270719507669133	789	1344	126	16268	NPPB,CD24,MLIP,TGFB2,TLR2,PLAT,TACSTD2,CX3CL1,ADAMTS9,CD274,ID1,CD36,CD34,SPINK5,IL6,SEMA5A,E2F2,CXCL10,MAFB,PTPRR,SERPINE1,TNFAIP3,NPR1,SDC4,IL15,RELB,PDGFB,SPRY2,SULF1,GBP1,PIK3CG,DLL1,PLCL1,DAAM2,SOX11,SPRY1,IL4I1,NOG,ENPP1,FSTL3,DOCK4,MAP2K6,PTN,EPHA4,INHBB,RNF125,KLF4,PDCD1LG2,RGS2,KLF2,TEK,EDN1,JAK3,CYP51A1,NAV3,SPRED1,NOS3,TFPI,BRCA2,ACOT11,LDLR,ARHGDIB,PLAU,CLDN5,IL18R1,FGF13,BMP2,VTN,IL1…
GO:BP	regulation of locomotion	GO:0040012	false	5.44901533011783e-10	9.263681970261386	877	1344	136	16268	IGFBP5,CCL2,TGFB2,CCL14,CCL23,SELE,CCL3L3,CYP1B1,ICAM1,CXCR4,SEMA3D,TACSTD2,CX3CL1,ADAMTS9,KIF14,ANGPT2,ANXA3,FLT1,IL6,SEMA5A,NRP1,TUBB2B,CXCL10,PLVAP,PTPRR,SERPINE1,ANGPT1,HBEGF,LDB2,LYN,IGFBP3,PDGFB,SPRY2,SULF1,PIK3CG,SELP,KIF20B,PTGS2,PDGFC,TPM1,DAAM2,KDR,NEXN,NOG,FRMD5,ABI3,DOCK4,BMPER,PTN,EPHA4,FGF18,ITGA6,KLF4,HMOX1,CYR61,RIPK3,TEK,CXCL8,MCTP1,EDN1,VEGFC,NEDD9,NAV3,NOS3,RNF41,ARHGDIB,PLAU,C…
GO:BP	establishment of chromosome localization	GO:0051303	false	5.449761203493961e-10	9.263622527131975	105	1344	35	16268	NEK2,SPC25,NUF2,KIF14,GEM,NDC80,TTK,KIFC1,PSRC1,FAM83D,CDCA5,BIRC5,CDCA8,SGOL1,RACGAP1,KIF2C,SPAG5,CDK1,CENPF,SKA1,SPC24,CENPE,KIF18A,ZWINT,AURKB,CCNB1,KIF22,SKA3,CDT1,ZWILCH,SPDL1,KNSTRN,KNTC1,DSN1,INCENP
GO:BP	negative regulation of nuclear division	GO:0051784	false	5.591656054463738e-10	9.252459550109728	60	1344	26	16268	BUB1B,SPC25,NUF2,NDC80,BUB1,TTK,CDC20,BIRC5,CDCA8,CENPF,SKA1,MAD2L1,SPC24,PLK1,ZWINT,AURKB,CCNB1,TRIP13,SKA3,FBXO43,ZWILCH,CHEK1,BMP4,FBXO5,KNTC1,INCENP
GO:BP	chromosome separation	GO:0051304	false	5.605700244155586e-10	9.251370129156848	79	1344	30	16268	UBE2C,BUB1B,SPC25,NUF2,NDC80,BUB1,TTK,CDC20,BIRC5,CDCA8,DLGAP5,NCAPG,CENPF,SKA1,MAD2L1,SPC24,PLK1,ZWINT,AURKB,ESPL1,CCNB1,TRIP13,SKA3,SMC4,NCAPG2,ZWILCH,NCAPD2,FBXO5,KNTC1,INCENP
GO:BP	regulation of molecular function	GO:0065009	false	5.968063364363363e-10	9.224166574501998	1423	1344	195	16268	CCL2,CD24,TGFB2,TLR2,CYP1B1,HMGA2,GPRC5A,GABBR2,IL32,BDNF,UBE2C,TRAF1,ID1,TNFRSF4,HJURP,KIF14,CDC25C,ANXA3,FLT1,DIRAS3,PSRC1,TNFSF15,CDC20,CCNE2,IL6,ARID5B,SERPINE1,ANGPT1,TNFAIP3,LDB2,LYN,GAL,RLN2,PDGFB,PKMYT1,PTGIS,DSCC1,PIK3CG,MAD2L1,TPM1,SLC6A9,CLSPN,VAV3,E2F1,PLK1,SOX11,CENPE,TPX2,NOG,ENPP1,PTX3,AURKA,CDKN3,BLM,RTKN2,EPHA4,TRAF3,TANK,FGF18,DOCK11,ITGA6,CDT1,RGS2,CDKN2C,CYR61,MDFI,RIPK3,ARRDC…
GO:BP	regulation of cell motility	GO:2000145	false	6.814157856495243e-10	9.166587809803843	853	1344	133	16268	IGFBP5,CCL2,TGFB2,CCL14,CCL23,SELE,CCL3L3,CYP1B1,ICAM1,CXCR4,SEMA3D,TACSTD2,CX3CL1,ADAMTS9,KIF14,ANGPT2,ANXA3,FLT1,IL6,SEMA5A,NRP1,CXCL10,PLVAP,PTPRR,SERPINE1,ANGPT1,HBEGF,LDB2,LYN,IGFBP3,PDGFB,SPRY2,SULF1,PIK3CG,SELP,KIF20B,PTGS2,PDGFC,TPM1,DAAM2,KDR,NEXN,NOG,FRMD5,ABI3,DOCK4,BMPER,PTN,EPHA4,FGF18,ITGA6,KLF4,HMOX1,CYR61,RIPK3,TEK,CXCL8,MCTP1,EDN1,VEGFC,NEDD9,NAV3,NOS3,RNF41,ARHGDIB,PLAU,CXCL12,C…
GO:BP	response to stress	GO:0006950	false	7.425843370065978e-10	9.129254215389073	3135	1344	363	16268	UBD,CCL2,VCAM1,CD24,MLIP,BIRC3,TGFB2,IL33,IL1RL1,CCL14,PLA2G4C,CCL23,SELE,TLR2,CCL3L3,CYP1B1,CD14,CXCR4,PDE2A,PLAT,MYL9,HMGA2,CX3CL1,IL32,ETV5,CD274,TNFRSF4,CD36,CD34,CXCL2,DCBLD2,CDC45,LY75,PTGIR,ANXA3,ATF3,RRAGD,CDCA5,IL6,NRP1,DTL,CXCL10,MAFB,NFKB2,MGARP,NUAK2,POLQ,SERPINE1,HBEGF,TNFAIP3,DNASE1L3,BRIP1,LYN,F2RL3,CH25H,CDK1,TOP2A,ANKRD1,IL15,RELB,PDGFB,PTGIS,RAD54L,GBP1,PIK3CG,SELP,PTGS2,NQO1,EN…
GO:BP	positive regulation of cell cycle process	GO:0090068	false	8.482948762819764e-10	9.071453156137773	217	1344	53	16268	UBE2C,KIF14,RRM2,CDC25C,E2F8,NDC80,BUB1,FAM83D,CDC20,CDCA5,CCNE2,BIRC5,CDCA8,KIF23,DLGAP5,PLK4,DTL,NCAPG,RACGAP1,CIT,SPAG5,CDK1,PDGFB,NUSAP1,SKA1,KIF20B,MAD2L1,AURKB,ESPL1,AURKA,CCNB1,RAD51AP1,SKA3,E2F7,EDN1,SMC4,ATAD5,NCAPG2,STIL,ADAMTS1,DBF4,RRM1,PLCB1,FEN1,NCAPD2,CDC7,GPSM2,FBXO5,CDC25A,HYAL1,MTBP,INCENP,SVIL
GO:BP	mitotic sister chromatid separation	GO:0051306	false	8.985729811573363e-10	9.046446644179104	61	1344	26	16268	UBE2C,BUB1B,SPC25,NUF2,NDC80,BUB1,TTK,CDC20,BIRC5,CDCA8,DLGAP5,CENPF,SKA1,MAD2L1,SPC24,PLK1,ZWINT,AURKB,ESPL1,CCNB1,TRIP13,SKA3,ZWILCH,FBXO5,KNTC1,INCENP
GO:BP	negative regulation of sister chromatid segregation	GO:0033046	false	9.649835842374247e-10	9.015480074568893	48	1344	23	16268	BUB1B,SPC25,NUF2,NDC80,BUB1,TTK,CDC20,BIRC5,CDCA8,CENPF,SKA1,MAD2L1,SPC24,PLK1,ZWINT,AURKB,CCNB1,TRIP13,SKA3,ZWILCH,FBXO5,KNTC1,INCENP
GO:BP	negative regulation of mitotic sister chromatid segregation	GO:0033048	false	9.649835842374247e-10	9.015480074568893	48	1344	23	16268	BUB1B,SPC25,NUF2,NDC80,BUB1,TTK,CDC20,BIRC5,CDCA8,CENPF,SKA1,MAD2L1,SPC24,PLK1,ZWINT,AURKB,CCNB1,TRIP13,SKA3,ZWILCH,FBXO5,KNTC1,INCENP
GO:BP	negative regulation of mitotic sister chromatid separation	GO:2000816	false	9.649835842374247e-10	9.015480074568893	48	1344	23	16268	BUB1B,SPC25,NUF2,NDC80,BUB1,TTK,CDC20,BIRC5,CDCA8,CENPF,SKA1,MAD2L1,SPC24,PLK1,ZWINT,AURKB,CCNB1,TRIP13,SKA3,ZWILCH,FBXO5,KNTC1,INCENP
GO:BP	negative regulation of mitotic metaphase/anaphase transition	GO:0045841	false	9.649835842374247e-10	9.015480074568893	48	1344	23	16268	BUB1B,SPC25,NUF2,NDC80,BUB1,TTK,CDC20,BIRC5,CDCA8,CENPF,SKA1,MAD2L1,SPC24,PLK1,ZWINT,AURKB,CCNB1,TRIP13,SKA3,ZWILCH,FBXO5,KNTC1,INCENP
GO:BP	positive regulation of cellular process	GO:0048522	false	9.723518433936623e-10	9.012176558123938	4957	1344	528	16268	UBD,IGFBP5,VCAN,CCL2,MMP1,VCAM1,CD24,MLIP,BIRC3,TGFB2,IL33,CCL14,CCL23,SELE,LTB,TLR2,CCL3L3,CYP1B1,ICAM1,CD14,CXCR4,SEMA3D,PDE2A,HMGA2,TACSTD2,CX3CL1,IL32,ETV5,CD274,BDNF,ZBTB16,UBE2C,TNFRSF4,NEK2,CD36,HTR2B,RSPO3,EBI3,CD34,PLCE1,CTSC,KIF14,RRM2,CDC25C,E2F8,CYTL1,NDC80,ANXA3,CSPG5,ATF3,HAPLN1,HEY1,FLT1,RRAGD,BUB1,TTK,GDF3,PSRC1,TNFSF15,ANLN,FAM83D,CDC20,DEPDC1B,CDCA5,CCNE2,BIRC5,CDCA8,IL6,SEMA5A,…
GO:BP	system development	GO:0048731	false	1.067460272793606e-9	8.971648278951715	2668	1344	318	16268	NPPB,VCAN,CCL2,CD24,TGFB2,ADAMTS4,TLR2,CYP1B1,CXCR4,SEMA3D,PDE2A,HMGA2,TACSTD2,CX3CL1,LRRC4,ADAMTS9,BDNF,ZBTB16,SGCD,ID1,COL13A1,CD36,GFRA1,HTR2B,RSPO3,CD34,PLCE1,MYL2,SPINK5,KIF14,ANGPT2,E2F8,ANXA3,CSPG5,HAPLN1,HEY1,FLT1,GDF3,CLMP,CDC20,IL6,SEMA5A,E2F2,NRP1,ARHGAP11B,TUBB2B,LGI4,CXCL10,MAFB,RACGAP1,MGARP,CIT,POLQ,ARID5B,SERPINE1,ANGPT1,TACC3,TNFAIP3,NPR1,LDB2,LYN,CDK1,ANKRD1,RLN2,ITGB8,PDGFB,KIT…
GO:BP	positive regulation of biological process	GO:0048518	false	1.2651384331420237e-9	8.89786195080411	5271	1344	555	16268	UBD,IGFBP5,NPPB,VCAN,CCL2,MMP1,VCAM1,CD24,MLIP,BIRC3,TGFB2,IL33,CCL14,CCL23,SELE,LIPG,LTB,TLR2,CCL3L3,CYP1B1,ICAM1,CD14,CXCR4,SEMA3D,PDE2A,PLAT,HMGA2,TACSTD2,CX3CL1,IL32,ETV5,CD274,BDNF,ZBTB16,UBE2C,TNFRSF4,NEK2,CD36,HTR2B,RSPO3,EBI3,CD34,PLCE1,CTSC,KIF14,RRM2,CDC25C,ANGPT2,E2F8,CYTL1,NDC80,ANXA3,CSPG5,ATF3,HAPLN1,HEY1,FLT1,RRAGD,BUB1,TTK,GDF3,PSRC1,TNFSF15,ANLN,FAM83D,CDC20,DEPDC1B,CDCA5,CCNE2,B…
GO:BP	multicellular organism development	GO:0007275	false	1.2849774604987824e-9	8.891104490127905	3179	1344	366	16268	NPPB,VCAN,CCL2,CD24,TGFB2,ADAMTS4,TLR2,CYP1B1,CXCR4,SEMA3D,PDE2A,HMGA2,TACSTD2,CX3CL1,LRRC4,ADAMTS9,BDNF,ZBTB16,SGCD,ID1,COL13A1,CD36,GFRA1,HTR2B,RSPO3,CD34,PLCE1,MYL2,PKD1L1,SPINK5,KIF14,ANGPT2,E2F8,DUSP4,ANXA3,CSPG5,HAPLN1,HEY1,FLT1,GDF3,CLMP,CDC20,IL6,COL8A1,SEMA5A,E2F2,NRP1,ARHGAP11B,TUBB2B,PLK4,LGI4,CXCL10,MAFB,RACGAP1,MGARP,CIT,POLQ,ARID5B,PTPRR,SERPINE1,ANGPT1,TACC3,TNFAIP3,NPR1,LDB2,LYN,C…
GO:BP	negative regulation of mitotic cell cycle phase transition	GO:1901991	false	1.463780686296972e-9	8.834523987393704	149	1344	42	16268	CCL2,BUB1B,SPC25,NUF2,NDC80,BUB1,TTK,CDC20,BIRC5,CDCA8,DTL,CDK1,PKMYT1,CENPF,SKA1,MAD2L1,SPC24,CLSPN,PLK1,TICRR,ZWINT,AURKB,CCNB1,BRCA1,TRIP13,BLM,SKA3,E2F7,KLF4,DACT1,GPNMB,ZWILCH,CHEK1,ORC1,RBL1,FHL1,FAM107A,FBXO5,KNTC1,INCENP,JADE1,PKD2
GO:BP	regulation of anatomical structure morphogenesis	GO:0022603	false	1.6892740615612465e-9	8.772299886386204	621	1344	105	16268	NPPB,CCL2,TGFB2,CYP1B1,HMGA2,TACSTD2,ADAMTS9,BDNF,CD36,CD34,SPINK5,ANXA3,FLT1,IL6,SEMA5A,E2F2,NRP1,CXCL10,SAPCD2,SERPINE1,TNFAIP3,NPR1,RLN2,ITGB8,SPRY2,PTGIS,SULF1,RNF207,PIK3CG,SIX2,TPM1,DLL1,KDR,NOG,AURKA,ABI3,BRCA1,P2RY1,BMPER,EPHA4,FGF18,KLF4,HMOX1,TSPAN12,EPS8,KLF2,TEK,LZTS3,CXCL8,VEGFC,SYT17,SPRED1,HK2,NOS3,LFNG,CLDN5,MFSD2A,FGF13,PGF,BMP2,MYH9,NGEF,GATA2,TGM2,BAMBI,ADAM12,GPNMB,CCL7,LRG1,Z…
GO:BP	negative regulation of mitotic cell cycle	GO:0045930	false	1.7169243663964533e-9	8.765248835870036	194	1344	49	16268	CCL2,BUB1B,SPC25,NUF2,NDC80,BUB1,TTK,CDC20,BIRC5,CDCA8,DTL,CDK1,PKMYT1,CENPF,SKA1,MAD2L1,SPC24,CLSPN,PLK1,TICRR,ZWINT,AURKB,CCNB1,BRCA1,TRIP13,BLM,FANCD2,SKA3,E2F7,KLF4,EME1,FZD3,DACT1,GPNMB,GAS1,ZWILCH,CHEK1,FOXC1,ORC1,RBL1,BMP4,FHL1,FAM107A,FBXO5,KNTC1,INCENP,JADE1,BCL6,PKD2
GO:BP	locomotion	GO:0040011	false	1.7589115028163754e-9	8.754756010915118	1017	1344	150	16268	IGFBP5,CCL2,TGFB2,CCL14,CCL23,SELE,CCL3L3,CYP1B1,ICAM1,CXCR4,SEMA3D,TACSTD2,CX3CL1,ADAMTS9,CXCL2,KIF14,ANGPT2,ANXA3,FLT1,IL6,SEMA5A,NRP1,TUBB2B,CXCL10,PLVAP,PTPRR,SERPINE1,ANGPT1,HBEGF,LDB2,LYN,CH25H,IGFBP3,PDGFB,SPRY2,SULF1,PIK3CG,SELP,KIF20B,PTGS2,PDGFC,TPM1,DAAM2,KDR,NEXN,NOG,FRMD5,ABI3,DOCK4,BMPER,PTN,EPHA4,FGF18,EPHB1,HMGB2,ITGA6,KLF4,HMOX1,CYR61,RIPK3,TEK,CXCL8,MCTP1,EDN1,VEGFC,NEDD9,NAV3,A…
GO:BP	regulation of cellular process	GO:0050794	false	2.1421414407880016e-9	8.669151857068234	9807	1344	930	16268	UBD,IGFBP5,NPPB,VCAN,CCL2,MMP1,VCAM1,CNN1,CD24,MLIP,BIRC3,GMFG,TGFB2,IL33,IL1RL1,CCL14,PLA2G4C,CCL23,SELE,LTB,TLR2,CCL3L3,CYP1B1,ICAM1,CD14,CXCR4,SEMA3D,PDE2A,PLAT,HMGA2,P3H2,GPRC5A,TACSTD2,ARHGAP20,GABBR2,RGS7BP,CX3CL1,PDE5A,LRRC4,ADAMTS9,IL32,CTTNBP2,ETV5,LURAP1L,SLC7A11,CD274,BDNF,ZBTB16,UBE2C,TRAF1,ITGA11,ID1,TNFRSF4,NEK2,CDCA2,CD36,BUB1B,GFRA1,SPC25,HTR2B,RSPO3,EBI3,NUF2,CD34,PLCE1,CTSC,MYL2…
GO:BP	regulation of mitotic sister chromatid segregation	GO:0033047	false	2.3651835623850897e-9	8.626135147933653	54	1344	24	16268	BUB1B,SPC25,NUF2,NDC80,BUB1,TTK,CDC20,BIRC5,CDCA8,CDK1,CENPF,SKA1,MAD2L1,SPC24,PLK1,ZWINT,AURKB,CCNB1,TRIP13,SKA3,ZWILCH,FBXO5,KNTC1,INCENP
GO:BP	regulation of chromosome segregation	GO:0051983	false	2.4092558072735244e-9	8.618117085518794	127	1344	38	16268	UBE2C,CDCA2,BUB1B,SPC25,NUF2,MKI67,NDC80,BUB1,TTK,CDC20,BIRC5,CDCA8,DLGAP5,NCAPG,KIF2C,TACC3,CDK1,CENPF,SKA1,MAD2L1,SPC24,PLK1,CENPE,RMI2,ZWINT,AURKB,ESPL1,CCNB1,TRIP13,SKA3,SMC4,NCAPG2,ZWILCH,HECW2,NCAPD2,FBXO5,KNTC1,INCENP
GO:BP	tissue development	GO:0009888	false	2.545913801350381e-9	8.594156304622508	1273	1344	177	16268	NPPB,CD24,TGFB2,TAGLN,CYP1B1,ICAM1,SEMA3D,PDE2A,HMGA2,TACSTD2,ADAMTS9,ZBTB16,SGCD,HTR2B,CD34,MYL2,SPINK5,E2F8,DUSP4,HEY1,GDF3,FAM83D,IL6,COL8A1,SEMA5A,NRP1,PLK4,CXCL10,SAPCD2,ARID5B,SERPINE1,CDK1,GAL,ANKRD1,ITGB8,PDGFB,SPRY2,SULF1,CENPF,RNF207,NTN4,SIX2,GDF6,S100A4,TPM1,DLL1,S1PR3,FOXF1,HPSE,SOX11,KRT83,KDR,SPRY1,NOG,PROM1,ENPP1,KRT19,COL12A1,ITGA8,SORBS2,PTN,EPHA4,EPHB1,POPDC2,E2F7,ITGA6,KLF4,KL…
GO:BP	negative regulation of chromosome separation	GO:1905819	false	2.864612983514673e-9	8.542934044020301	50	1344	23	16268	BUB1B,SPC25,NUF2,NDC80,BUB1,TTK,CDC20,BIRC5,CDCA8,CENPF,SKA1,MAD2L1,SPC24,PLK1,ZWINT,AURKB,CCNB1,TRIP13,SKA3,ZWILCH,FBXO5,KNTC1,INCENP
GO:BP	negative regulation of metaphase/anaphase transition of cell cycle	GO:1902100	false	2.864612983514673e-9	8.542934044020301	50	1344	23	16268	BUB1B,SPC25,NUF2,NDC80,BUB1,TTK,CDC20,BIRC5,CDCA8,CENPF,SKA1,MAD2L1,SPC24,PLK1,ZWINT,AURKB,CCNB1,TRIP13,SKA3,ZWILCH,FBXO5,KNTC1,INCENP
GO:BP	negative regulation of chromosome segregation	GO:0051985	false	2.864612983514673e-9	8.542934044020301	50	1344	23	16268	BUB1B,SPC25,NUF2,NDC80,BUB1,TTK,CDC20,BIRC5,CDCA8,CENPF,SKA1,MAD2L1,SPC24,PLK1,ZWINT,AURKB,CCNB1,TRIP13,SKA3,ZWILCH,FBXO5,KNTC1,INCENP
GO:BP	cell adhesion	GO:0007155	false	4.476249855109385e-9	8.34908568003761	1215	1344	170	16268	VCAN,CCL2,VCAM1,CD24,TGFB2,SELE,CYP1B1,ICAM1,CXCR4,MYL9,TACSTD2,CX3CL1,LRRC4,ADAMTS9,IL32,CD274,ITGA11,COL13A1,CD36,EBI3,CD34,PKD1L1,KIF14,CSPG5,SPON2,IL6,SEMA5A,NRP1,SERPINE1,ANGPT1,LYN,SDC4,IL15,ITGB8,PDGFB,GBP1,NTN4,PIK3CG,SELP,GPC4,ENTPD1,TPM1,DLL1,CDH4,CLEC4M,CADM3,ITGA10,HPSE,KDR,NEXN,IL4I1,ICAM4,MMP24,FRMD5,FSTL3,ITGA8,EPHA4,EPHB1,ITGA6,KLF4,PDCD1LG2,ZYX,PCDHA11,COL8A2,CYR61,TEK,CXCL8,JAK3…
GO:BP	DNA replication	GO:0006260	false	4.7394033796704076e-9	8.32427632609495	226	1344	53	16268	ESCO2,CDC45,E2F8,CCNA2,POLQ,PIF1,CDK1,DSCC1,GINS1,EXO1,TICRR,MCM10,TK1,BRCA1,TRAIP,BLM,RAD51,ZNF365,E2F7,PRIM1,CDT1,MCM4,EME1,RECQL4,ORC6,FAM111B,POLE2,MCM5,BRCA2,RFC3,ATAD5,DNA2,WDHD1,DBF4,CHEK1,RRM1,MCM2,ORC1,NT5M,RPA3,FEN1,CDC7,GINS3,FBXO5,GMNN,CDC25A,MCM6,RFC4,DUT,PCNA,JADE1,RNASEH2A,BCL6
GO:BP	mitotic spindle checkpoint signaling	GO:0071174	false	5.6986428013217616e-9	8.244228564341604	47	1344	22	16268	BUB1B,SPC25,NUF2,NDC80,BUB1,TTK,CDC20,BIRC5,CDCA8,CENPF,SKA1,MAD2L1,SPC24,PLK1,ZWINT,AURKB,CCNB1,TRIP13,SKA3,ZWILCH,KNTC1,INCENP
GO:BP	mitotic spindle assembly checkpoint signaling	GO:0007094	false	5.6986428013217616e-9	8.244228564341604	47	1344	22	16268	BUB1B,SPC25,NUF2,NDC80,BUB1,TTK,CDC20,BIRC5,CDCA8,CENPF,SKA1,MAD2L1,SPC24,PLK1,ZWINT,AURKB,CCNB1,TRIP13,SKA3,ZWILCH,KNTC1,INCENP
GO:BP	spindle assembly checkpoint signaling	GO:0071173	false	5.6986428013217616e-9	8.244228564341604	47	1344	22	16268	BUB1B,SPC25,NUF2,NDC80,BUB1,TTK,CDC20,BIRC5,CDCA8,CENPF,SKA1,MAD2L1,SPC24,PLK1,ZWINT,AURKB,CCNB1,TRIP13,SKA3,ZWILCH,KNTC1,INCENP
GO:BP	cell cycle DNA replication	GO:0044786	false	6.514515966404275e-9	8.186117847169967	39	1344	20	16268	CDC45,E2F8,GINS1,TK1,BLM,E2F7,CDT1,MCM4,BRCA2,DNA2,DBF4,MCM2,FEN1,CDC7,GINS3,FBXO5,GMNN,MCM6,PCNA,BCL6
GO:BP	positive regulation of cell population proliferation	GO:0008284	false	8.680869120079005e-9	8.061436791510301	680	1344	110	16268	IGFBP5,VCAN,VCAM1,CD24,TGFB2,CCL14,HMGA2,CX3CL1,CD274,TNFRSF4,HTR2B,EBI3,KIF14,HAPLN1,FLT1,TTK,BIRC5,IL6,SEMA5A,NRP1,CXCL10,SAPCD2,HBEGF,LYN,IL15,PDGFB,KITLG,APLN,KIF20B,PDGFC,SIX2,DLL1,S1PR3,CRLF1,VAV3,E2F1,HPSE,SOX11,KDR,RTKN2,PTN,EPHA4,FOXM1,FGF18,HMGB2,PDCD1LG2,HMOX1,CYR61,VIPR1,TEK,EDN1,VEGFC,CTF1,CLDN5,NTF3,PGF,FZD3,BMP2,P2RY6,GATA2,TBC1D8,TNFSF4,PDGFD,GPER1,BAMBI,NKX2-5,LRG1,ADAMTS1,PROX1,…
GO:BP	spindle checkpoint signaling	GO:0031577	false	9.70404675423911e-9	8.01304711969928	48	1344	22	16268	BUB1B,SPC25,NUF2,NDC80,BUB1,TTK,CDC20,BIRC5,CDCA8,CENPF,SKA1,MAD2L1,SPC24,PLK1,ZWINT,AURKB,CCNB1,TRIP13,SKA3,ZWILCH,KNTC1,INCENP
GO:BP	regulation of developmental process	GO:0050793	false	1.059002767266878e-8	7.975102905041557	1792	1344	228	16268	NPPB,VCAN,CCL2,CD24,TGFB2,TLR2,CYP1B1,CXCR4,HMGA2,TACSTD2,CX3CL1,ADAMTS9,BDNF,ZBTB16,CD36,CD34,SPINK5,KIF14,ANXA3,HAPLN1,HEY1,FLT1,GDF3,CDC20,IL6,SEMA5A,E2F2,NRP1,LGI4,CXCL10,MAFB,RACGAP1,SAPCD2,MGARP,SERPINE1,TNFAIP3,NPR1,LYN,CDK1,GAL,RLN2,IGFBP3,ITGB8,PDGFB,KITLG,SPRY2,PTGIS,SULF1,CENPF,RNF207,PIK3CG,PTGS2,SIX2,GDF6,TPM1,DLL1,S1PR3,DAAM2,E2F1,HPSE,SOX11,KDR,SPRY1,IL4I1,NOG,PROM1,ENPP1,AURKA,DUS…
GO:BP	regulation of cellular component organization	GO:0051128	false	1.2116045843947355e-8	7.916639092079385	1955	1344	244	16268	NPPB,CCL2,MMP1,GMFG,TGFB2,SELE,TLR2,PDE2A,TACSTD2,CX3CL1,CTTNBP2,BDNF,UBE2C,NEK2,CDCA2,CD36,BUB1B,SPC25,NUF2,PLCE1,MYL2,HJURP,KIF14,CDC25C,MKI67,DCBLD2,NDC80,BUB1,TTK,PSRC1,ANLN,CDC20,BIRC5,CDCA8,IL6,SEMA5A,NRP1,TUBB2B,DLGAP5,PLK4,SNCAIP,NCAPG,MGARP,PIF1,SERPINE1,ANGPT1,SPAG5,TACC3,NPR1,LYN,CH25H,CDK1,SDC4,IL15,PDGFB,PKMYT1,SPRY2,NUSAP1,CENPF,APLN,SELP,SKA1,KIF20B,MAD2L1,NRG3,GPC4,SPC24,TPM1,DLL1…
GO:BP	attachment of spindle microtubules to kinetochore	GO:0008608	false	1.2967183725837122e-8	7.887154335800063	53	1344	23	16268	NEK2,SPC25,NUF2,NDC80,BIRC5,CDCA8,SGOL1,RACGAP1,KIF2C,SPAG5,CDK1,SKA1,SPC24,CENPE,AURKB,CCNB1,SKA3,CDT1,ZWILCH,KNSTRN,KNTC1,DSN1,INCENP
GO:BP	biological regulation	GO:0065007	false	2.160052971563128e-8	7.665535598397458	10569	1344	984	16268	UBD,IGFBP5,NPPB,VCAN,CCL2,MMP1,VCAM1,CNN1,CBLN2,CD24,MLIP,BIRC3,GMFG,TGFB2,IL33,IL1RL1,CCL14,PLA2G4C,CCL23,SELE,LIPG,LTB,CYP1A1,TLR2,CCL3L3,CYP1B1,ICAM1,CD14,CXCR4,SEMA3D,PDE2A,PLAT,MYL9,HMGA2,P3H2,GPRC5A,TACSTD2,ARHGAP20,GABBR2,RGS7BP,CX3CL1,PDE5A,PIEZO2,LRRC4,ADAMTS9,IL32,CTTNBP2,ETV5,LURAP1L,SLC7A11,CD274,BDNF,ZBTB16,UBE2C,TRAF1,ITGA11,ID1,TNFRSF4,NEK2,CDCA2,CD36,BUB1B,GFRA1,SPC25,HTR2B,RSPO3,…
GO:BP	circulatory system process	GO:0003013	true	3.655544193309124e-8	7.437047961371337	443	1344	80	16268	NPPB,TGFB2,PDE2A,ABCC3,SGCD,CD36,HTR2B,MYL2,SLC7A8,ABCG2,CXCL10,SLC7A2,SLC38A1,PLVAP,ANGPT1,NPR1,PDGFB,RNF207,PIK3CG,APLN,PTGS2,ELN,TPM1,DLL1,SLC6A9,DOCK4,KCNN2,POPDC2,RGS2,KLF2,TEK,EDN1,UTS2R,KCNMB4,NOS3,CELF2,KCNJ12,FABP5,BDKRB2,CXCL12,CLDN5,MFSD2A,FGF13,TBC1D8,GPER1,NKX2-5,ZC3H12A,SLC2A3,GPR4,GSTO1,P2RX4,F2RL1,SOD2,POMC,SCN1B,NOS1,NOX4,DMD,ACSM3,APOE,TBX18,CEACAM1,SLC5A3,PDE4D,FLNA,ID2,SLC12A2…
GO:BP	cytoskeleton organization	GO:0007010	false	5.973869917007393e-8	7.223744238534865	1330	1344	178	16268	CCL2,CNN1,GMFG,MYL9,TACSTD2,CX3CL1,NCKAP5,NEK2,SPC25,NUF2,MYL2,CENPA,NDC80,CSPG5,ASPM,TTK,KIFC1,PSRC1,KIF15,ANLN,BIRC5,CDCA8,SEMA5A,KIF23,NRP1,TUBB2B,DLGAP5,PLK4,SGOL1,RACGAP1,SAPCD2,KIF2C,NUAK2,SPAG5,TACC3,TNFAIP3,TMOD1,CDK1,ANKRD1,KIF20A,NUSAP1,SKA1,MAD2L1,STARD8,TPM1,KIF4A,DAAM2,KIF11,AUNIP,PLK1,CENPE,KRT83,TPX2,NEXN,KIF18A,CLIP4,AURKB,FRMD5,ESPL1,KRT19,AURKA,ABI3,CCNB1,BRCA1,IQGAP3,DIAPH3,SKA…
GO:BP	heart development	GO:0007507	false	8.426337341728428e-8	7.0743611582262	347	1344	67	16268	NPPB,TGFB2,PDE2A,ADAMTS9,SGCD,HTR2B,MYL2,HEY1,NRP1,ANKRD1,PDGFB,RNF207,APLN,ELN,TPM1,DLL1,FOXF1,SOX11,CCM2L,SPRY1,NOG,DUSP6,SORBS2,POPDC2,TEK,EDN1,DYX1C1,SPRED1,PDLIM3,NOS3,PDLIM7,CLDN5,BMP2,HEG1,STIL,GPER1,NKX2-5,HDAC9,RUNX1,PROX1,PIM1,NRG1,HES1,FOXC1,NRP2,BMP4,TGFBR1,SOX18,MSX1,TNFRSF1B,SMAD6,PDLIM1,FLRT3,HOPX,TBX18,SIK1,ID2,MEF2C,FGFR2,GPC3,HAS2,AHI1,EFNB2,PKD2,SLIT2,KAT2A,SCX
GO:BP	renal system development	GO:0072001	false	8.63651965196718e-8	7.0636612344257905	154	1344	40	16268	CD24,TGFB2,TACSTD2,ZBTB16,CD34,PLCE1,ANGPT2,ANGPT1,PDGFB,SULF1,CENPF,SIX2,GDF6,DLL1,FOXF1,NOG,PROM1,ITGA8,KLHL3,TEK,BMP2,PODXL,LRP4,HELLS,PROX1,FOXC1,BMP4,TGFBR1,TBX18,MEF2C,ITGA3,FGFR2,GPC3,MTSS1,HAS2,AHI1,SULF2,MAGI2,PKD2,SLIT2
GO:BP	DNA-templated DNA replication	GO:0006261	false	1.275896992563982e-7	6.894184386247172	143	1344	38	16268	CDC45,E2F8,POLQ,GINS1,EXO1,TICRR,MCM10,TK1,BRCA1,TRAIP,BLM,RAD51,ZNF365,E2F7,PRIM1,CDT1,MCM4,EME1,ORC6,POLE2,MCM5,BRCA2,RFC3,DNA2,WDHD1,DBF4,RRM1,MCM2,ORC1,FEN1,CDC7,GINS3,FBXO5,GMNN,MCM6,RFC4,PCNA,BCL6
GO:BP	positive regulation of vasculature development	GO:1904018	false	1.44239592687773e-7	6.840915512670169	131	1344	36	16268	CYP1B1,CXCR4,HMGA2,CD34,ANXA3,FLT1,SEMA5A,SERPINE1,RLN2,ITGB8,PTGIS,DLL1,KDR,BRCA1,BMPER,FGF18,KLF4,HMOX1,TEK,CXCL8,VEGFC,HK2,NOS3,CXCL12,PGF,GATA2,TGM2,ADAM12,LRG1,ZC3H12A,RUNX1,RRAS,TGFBR1,GRN,HYAL1,EMILIN2
GO:BP	negative regulation of signal transduction	GO:0009968	false	1.7902282222982083e-7	6.747091600658796	1089	1344	151	16268	IGFBP5,TGFB2,ICAM1,PDE2A,GPRC5A,CX3CL1,BDNF,DUSP4,PTGIR,PRKAR2B,HEY1,GDF3,IL6,CIT,PTPRR,SERPINE1,PEG10,TNFAIP3,LYN,IGFBP3,SPRY2,MRAP2,SULF1,GBP1,APLN,SKA1,DLL1,FBP1,SPRY1,DKK2,NOG,ENPP1,AURKB,DUSP6,BRCA1,FSTL3,INSIG1,TRAIP,RTKN2,EPHA4,FOXM1,TANK,SHISA2,CRIM1,RNF125,SKA3,ITGA6,KLF4,HMOX1,RGS2,MDFI,CCDC3,CXCL8,SOX2,GRB14,AJUBA,CHAC1,SOCS3,DDIT4,SPRED1,ZNF366,ACKR3,NOS3,SESN3,FHL2,HIC1,LFNG,GRB10,CX…
GO:BP	regulation of sister chromatid segregation	GO:0033045	false	1.8732432472558131e-7	6.727405824289623	102	1344	31	16268	UBE2C,BUB1B,SPC25,NUF2,NDC80,BUB1,TTK,CDC20,BIRC5,CDCA8,DLGAP5,TACC3,CDK1,CENPF,SKA1,MAD2L1,SPC24,PLK1,CENPE,RMI2,ZWINT,AURKB,ESPL1,CCNB1,TRIP13,SKA3,ZWILCH,HECW2,FBXO5,KNTC1,INCENP
GO:BP	chromosome organization	GO:0051276	false	1.9896989983103519e-7	6.701212618695959	516	1344	87	16268	UBE2C,NEK2,BUB1B,SPC25,NUF2,HJURP,KIF14,GEM,CENPA,ESCO2,NDC80,BUB1,TTK,KIFC1,PSRC1,KIF15,CDC20,CDCA5,BIRC5,CDCA8,KIF23,DLGAP5,SGOL1,MND1,NCAPG,RACGAP1,KIF2C,PIF1,SPAG5,TACC3,CDK1,TOP2A,NUSAP1,DSCC1,CENPF,SKA1,OIP5,MAD2L1,SPC24,KIF4A,KIF11,PLK1,CENPE,EXO1,TPX2,KIF18A,RMI2,ZWINT,AURKB,ESPL1,CCNB1,TRIP13,CENPK,BLM,KIF22,RAD51,FANCD2,ZNF365,CENPI,HMGB2,SKA3,KLF4,CDT1,UHRF1,CENPH,SMC4,RECQL4,DNA2,NCAP…
GO:BP	cell cycle checkpoint signaling	GO:0000075	false	2.2175052659422314e-7	6.654135340169545	165	1344	41	16268	BUB1B,SPC25,NUF2,CDC45,NDC80,BUB1,TTK,CDC20,BIRC5,CDCA8,DTL,BRIP1,LYN,CDK1,CENPF,SKA1,MAD2L1,SPC24,CLSPN,E2F1,PLK1,TICRR,ZWINT,AURKB,CCNB1,BRCA1,TRIP13,BLM,RAD51,FANCD2,SKA3,CDT1,EME1,BRCA2,DNA2,ZWILCH,CHEK1,ORC1,WDR76,KNTC1,INCENP
GO:BP	negative regulation of signaling	GO:0023057	false	2.2916490499013736e-7	6.639851890789012	1140	1344	156	16268	IGFBP5,TGFB2,ICAM1,PDE2A,GPRC5A,CX3CL1,BDNF,DUSP4,PTGIR,PRKAR2B,HEY1,GDF3,IL6,CIT,PTPRR,SERPINE1,PEG10,TNFAIP3,LYN,IGFBP3,SPRY2,MRAP2,SULF1,GBP1,APLN,SKA1,DLL1,FBP1,SPRY1,DKK2,NOG,ENPP1,AURKB,DUSP6,BRCA1,FSTL3,INSIG1,TRAIP,RTKN2,EPHA4,FOXM1,TANK,SHISA2,INHBB,CRIM1,RNF125,SKA3,ITGA6,KLF4,HMOX1,RGS2,MDFI,CCDC3,CXCL8,SOX2,GRB14,AJUBA,OPTN,CHAC1,SOCS3,DDIT4,SPRED1,ZNF366,ACKR3,NOS3,SESN3,FHL2,HIC1,LD…
GO:BP	positive regulation of cell migration	GO:0030335	false	2.442736221382423e-7	6.612123427739244	468	1344	81	16268	IGFBP5,CCL2,TGFB2,CCL14,CCL23,CCL3L3,ICAM1,CXCR4,SEMA3D,CX3CL1,ANXA3,FLT1,IL6,SEMA5A,NRP1,CXCL10,PLVAP,SERPINE1,ANGPT1,HBEGF,PDGFB,SPRY2,PIK3CG,KIF20B,PTGS2,PDGFC,DAAM2,KDR,DOCK4,PTN,EPHA4,FGF18,ITGA6,HMOX1,CYR61,TEK,CXCL8,EDN1,VEGFC,NEDD9,NOS3,PLAU,CXCL12,NTF3,PGF,BMP2,VTN,GATA2,PDGFD,GPER1,PODXL,HDAC9,GPNMB,CCL7,ZC3H12A,ADAMTS1,PROX1,ITGB3,MGAT5,P2RX4,TIAM1,NRP2,F2RL1,RRAS,EPB41L4B,SOD2,KIT,GLI…
GO:BP	metaphase/anaphase transition of mitotic cell cycle	GO:0007091	false	3.813371835782453e-7	6.418690845301964	93	1344	29	16268	UBE2C,BUB1B,SPC25,NUF2,NDC80,BUB1,TTK,CDC20,BIRC5,CDCA8,DLGAP5,TACC3,CENPF,SKA1,MAD2L1,SPC24,PLK1,CENPE,ZWINT,AURKB,ESPL1,CCNB1,TRIP13,SKA3,ZWILCH,HECW2,FBXO5,KNTC1,INCENP
GO:BP	kidney development	GO:0001822	false	4.741755574107389e-7	6.3240608365983	149	1344	38	16268	CD24,TGFB2,TACSTD2,ZBTB16,CD34,PLCE1,ANGPT2,ANGPT1,PDGFB,SULF1,CENPF,SIX2,GDF6,DLL1,NOG,PROM1,ITGA8,KLHL3,TEK,BMP2,PODXL,LRP4,HELLS,PROX1,FOXC1,BMP4,TGFBR1,MEF2C,ITGA3,FGFR2,GPC3,MTSS1,HAS2,AHI1,SULF2,MAGI2,PKD2,SLIT2
GO:BP	regulation of phosphorus metabolic process	GO:0051174	false	4.814923015240682e-7	6.31741065232417	788	1344	117	16268	CD24,TGFB2,HMGA2,GPRC5A,CX3CL1,HTR2B,KIF14,CDC25C,FLT1,DIRAS3,PSRC1,TNFSF15,CCNE2,IL6,ANGPT1,LDB2,LYN,IL15,IGFBP3,PDGFB,PKMYT1,SPRY2,PIK3CG,CLSPN,CRLF1,PLK1,CENPE,KDR,TPX2,FBP1,ENPP1,CDKN3,BLM,P2RY1,EPHA4,FGF18,ITGA6,RGS2,CDKN2C,CYR61,RIPK3,FAS,TEK,EDN1,NUPR1,RASGRP1,SOCS3,ME1,NEDD9,SPRED1,NOS3,CTF1,LDLR,GRB10,NTF3,MFSD2A,BMP2,VTN,HEG1,P2RY6,P2RX7,PTPN13,GPER1,GPNMB,PKIA,PRKAA2,ZC3H12A,PROX1,NRG1…
GO:BP	regulation of phosphate metabolic process	GO:0019220	false	4.814923015240682e-7	6.31741065232417	788	1344	117	16268	CD24,TGFB2,HMGA2,GPRC5A,CX3CL1,HTR2B,KIF14,CDC25C,FLT1,DIRAS3,PSRC1,TNFSF15,CCNE2,IL6,ANGPT1,LDB2,LYN,IL15,IGFBP3,PDGFB,PKMYT1,SPRY2,PIK3CG,CLSPN,CRLF1,PLK1,CENPE,KDR,TPX2,FBP1,ENPP1,CDKN3,BLM,P2RY1,EPHA4,FGF18,ITGA6,RGS2,CDKN2C,CYR61,RIPK3,FAS,TEK,EDN1,NUPR1,RASGRP1,SOCS3,ME1,NEDD9,SPRED1,NOS3,CTF1,LDLR,GRB10,NTF3,MFSD2A,BMP2,VTN,HEG1,P2RY6,P2RX7,PTPN13,GPER1,GPNMB,PKIA,PRKAA2,ZC3H12A,PROX1,NRG1…
GO:BP	regulation of mitotic metaphase/anaphase transition	GO:0030071	false	6.235363239432811e-7	6.205138241738564	89	1344	28	16268	UBE2C,BUB1B,SPC25,NUF2,NDC80,BUB1,TTK,CDC20,BIRC5,CDCA8,DLGAP5,CENPF,SKA1,MAD2L1,SPC24,PLK1,CENPE,ZWINT,AURKB,ESPL1,CCNB1,TRIP13,SKA3,ZWILCH,HECW2,FBXO5,KNTC1,INCENP
GO:BP	response to endogenous stimulus	GO:0009719	false	6.236645024023505e-7	6.205048974322294	1013	1344	141	16268	IGFBP5,CCL2,CD24,TGFB2,PDE2A,BDNF,ID1,CD36,PKD1L1,FLT1,GDF3,IL6,NRP1,MGARP,SHCBP1,PEG10,LYN,DHRS3,ANKRD1,PDGFB,SPRY2,SULF1,APLN,GDF6,DLL1,GDF7,SOX11,KDR,SPRY1,NOG,ENPP1,KRT19,BRCA1,FSTL3,LRRC32,INSIG1,SHISA2,INHBB,FGF18,CRIM1,KLF4,ZYX,CYR61,KLF2,ABCA1,NREP,CXCL8,EME1,SOX2,GRB14,JAK3,VEGFC,DYX1C1,DDIT4,ME1,SPRED1,ZNF366,NOS3,TFPI,FHL2,MN1,LDLR,GRB10,CLDN5,NTF3,PTPRK,PGF,BMP2,VTN,FST,TNFSF4,CRHBP,V…
GO:BP	cellular developmental process	GO:0048869	false	6.527143397131917e-7	6.185276846029469	2981	1344	334	16268	UBD,VCAN,CCL2,VCAM1,CD24,TGFB2,IL33,IL1RL1,TLR2,TAGLN,ICAM1,CXCR4,SEMA3D,PDE2A,MYL9,HMGA2,TACSTD2,CX3CL1,IGSF23,BDNF,ZBTB16,ITGA11,ID1,RIMBP3,CD36,HTR2B,CD34,MYL2,SPINK5,E2F8,CSPG5,HAPLN1,HEY1,DIRAS3,GDF3,FAM83D,IL6,COL8A1,SEMA5A,NRP1,TUBB2B,PLK4,LGI4,MAFB,RACGAP1,MGARP,CIT,SERPINE1,DNASE1L3,LYN,TMOD1,CDK1,ANKRD1,IL15,IGFBP3,RELB,ITGB8,PDGFB,KITLG,SPRY2,SULF1,NTN4,KIF20B,PTGS2,SIX2,GDF6,S100A4,TP…
GO:BP	cell differentiation	GO:0030154	false	6.527143397131917e-7	6.185276846029469	2981	1344	334	16268	UBD,VCAN,CCL2,VCAM1,CD24,TGFB2,IL33,IL1RL1,TLR2,TAGLN,ICAM1,CXCR4,SEMA3D,PDE2A,MYL9,HMGA2,TACSTD2,CX3CL1,IGSF23,BDNF,ZBTB16,ITGA11,ID1,RIMBP3,CD36,HTR2B,CD34,MYL2,SPINK5,E2F8,CSPG5,HAPLN1,HEY1,DIRAS3,GDF3,FAM83D,IL6,COL8A1,SEMA5A,NRP1,TUBB2B,PLK4,LGI4,MAFB,RACGAP1,MGARP,CIT,SERPINE1,DNASE1L3,LYN,TMOD1,CDK1,ANKRD1,IL15,IGFBP3,RELB,ITGB8,PDGFB,KITLG,SPRY2,SULF1,NTN4,KIF20B,PTGS2,SIX2,GDF6,S100A4,TP…
GO:BP	metaphase/anaphase transition of cell cycle	GO:0044784	false	6.747769224269034e-7	6.170839778830445	95	1344	29	16268	UBE2C,BUB1B,SPC25,NUF2,NDC80,BUB1,TTK,CDC20,BIRC5,CDCA8,DLGAP5,TACC3,CENPF,SKA1,MAD2L1,SPC24,PLK1,CENPE,ZWINT,AURKB,ESPL1,CCNB1,TRIP13,SKA3,ZWILCH,HECW2,FBXO5,KNTC1,INCENP
GO:BP	animal organ development	GO:0048513	false	7.047156037510659e-7	6.151986112285957	1769	1344	218	16268	NPPB,CCL2,CD24,TGFB2,TAGLN,CYP1B1,CXCR4,SEMA3D,PDE2A,HMGA2,TACSTD2,ADAMTS9,ZBTB16,SGCD,ITGA11,COL13A1,HTR2B,CD34,PLCE1,MYL2,SPINK5,KIF14,ANGPT2,E2F8,HEY1,FLT1,GDF3,FAM83D,IL6,SEMA5A,NRP1,ARHGAP11B,PLK4,CXCL10,MAFB,SAPCD2,MGARP,ARID5B,SERPINE1,ANGPT1,HBEGF,TACC3,GAL,ANKRD1,ITGB8,PDGFB,KITLG,SPRY2,SULF1,CENPF,RNF207,NTN4,APLN,SIX2,ELN,NRG3,GDF6,S100A4,TPM1,DLL1,FOXF1,HPSE,SOX11,KRT83,KDR,CCM2L,SPRY…
GO:BP	nuclear DNA replication	GO:0033260	false	8.64519615152225e-7	6.063225148537276	35	1344	17	16268	CDC45,GINS1,TK1,BLM,CDT1,MCM4,BRCA2,DNA2,DBF4,MCM2,FEN1,CDC7,GINS3,GMNN,MCM6,PCNA,BCL6
GO:BP	positive regulation of locomotion	GO:0040017	false	9.791157309675043e-7	6.009165971782128	498	1344	83	16268	IGFBP5,CCL2,TGFB2,CCL14,CCL23,CCL3L3,ICAM1,CXCR4,SEMA3D,CX3CL1,ANXA3,FLT1,IL6,SEMA5A,NRP1,CXCL10,PLVAP,SERPINE1,ANGPT1,HBEGF,PDGFB,SPRY2,PIK3CG,KIF20B,PTGS2,PDGFC,DAAM2,KDR,DOCK4,PTN,EPHA4,FGF18,ITGA6,HMOX1,CYR61,TEK,CXCL8,EDN1,VEGFC,NEDD9,NOS3,PLAU,CXCL12,NTF3,PGF,BMP2,VTN,GATA2,PDGFD,GPER1,PODXL,HDAC9,GPNMB,CCL7,ZC3H12A,ADAMTS1,PROX1,ITGB3,MGAT5,P2RX4,TIAM1,NRP2,F2RL1,RRAS,EPB41L4B,SOD2,KIT,GLI…
GO:BP	negative regulation of cell communication	GO:0010648	false	0.000001070490035758297	5.970417370812633	1135	1344	153	16268	IGFBP5,TGFB2,ICAM1,PDE2A,GPRC5A,CX3CL1,BDNF,DUSP4,PTGIR,PRKAR2B,HEY1,GDF3,IL6,CIT,PTPRR,SERPINE1,PEG10,TNFAIP3,LYN,IGFBP3,SPRY2,MRAP2,SULF1,GBP1,APLN,SKA1,DLL1,FBP1,SPRY1,DKK2,NOG,ENPP1,AURKB,DUSP6,BRCA1,FSTL3,INSIG1,TRAIP,RTKN2,EPHA4,FOXM1,TANK,SHISA2,INHBB,CRIM1,RNF125,SKA3,ITGA6,KLF4,HMOX1,RGS2,MDFI,CCDC3,CXCL8,SOX2,GRB14,AJUBA,CHAC1,SOCS3,DDIT4,SPRED1,ZNF366,ACKR3,NOS3,SESN3,FHL2,HIC1,LFNG,GR…
GO:BP	regulation of metaphase/anaphase transition of cell cycle	GO:1902099	false	0.0000011115486514992713	5.95407152386444	91	1344	28	16268	UBE2C,BUB1B,SPC25,NUF2,NDC80,BUB1,TTK,CDC20,BIRC5,CDCA8,DLGAP5,CENPF,SKA1,MAD2L1,SPC24,PLK1,CENPE,ZWINT,AURKB,ESPL1,CCNB1,TRIP13,SKA3,ZWILCH,HECW2,FBXO5,KNTC1,INCENP
GO:BP	positive regulation of cell communication	GO:0010647	false	0.0000017968483930180263	5.7454885644343126	1436	1344	183	16268	UBD,CCL2,CD24,BIRC3,TGFB2,LTB,TLR2,CYP1B1,ICAM1,CD14,CXCR4,CX3CL1,BDNF,CD36,HTR2B,RSPO3,NDC80,ATF3,FLT1,RRAGD,DEPDC1B,BIRC5,CDCA8,IL6,SEMA5A,NRP1,ANGPT1,HBEGF,TNFAIP3,LYN,F2RL3,GAL,ANKRD1,TNFAIP8L3,PDGFB,SPRY2,PTGIS,MRAP2,SULF1,PIK3CG,SELP,MAD2L1,PDGFC,MYRIP,GDF6,S100A4,DLL1,GDF7,DAAM2,GADD45B,HPSE,SOX11,KDR,DKK2,AURKB,SLC15A3,P2RY1,RTKN2,BMPER,PTN,EPHA4,INHBB,FGF18,FRMD6,HMOX1,GBP5,CYR61,KLF2,FA…
GO:BP	positive regulation of signaling	GO:0023056	false	0.0000021239630465547705	5.672853043530757	1439	1344	183	16268	UBD,CCL2,CD24,BIRC3,TGFB2,LTB,TLR2,CYP1B1,ICAM1,CD14,CXCR4,CX3CL1,BDNF,CD36,HTR2B,RSPO3,NDC80,ATF3,FLT1,RRAGD,DEPDC1B,BIRC5,CDCA8,IL6,SEMA5A,NRP1,ANGPT1,HBEGF,TNFAIP3,LYN,F2RL3,GAL,ANKRD1,TNFAIP8L3,PDGFB,SPRY2,PTGIS,MRAP2,SULF1,PIK3CG,SELP,MAD2L1,PDGFC,MYRIP,GDF6,S100A4,DLL1,GDF7,DAAM2,GADD45B,HPSE,SOX11,KDR,DKK2,AURKB,SLC15A3,P2RY1,RTKN2,BMPER,PTN,EPHA4,INHBB,FGF18,FRMD6,HMOX1,GBP5,CYR61,KLF2,FA…
GO:BP	positive regulation of cell motility	GO:2000147	false	0.0000021575815216250918	5.666032786007623	489	1344	81	16268	IGFBP5,CCL2,TGFB2,CCL14,CCL23,CCL3L3,ICAM1,CXCR4,SEMA3D,CX3CL1,ANXA3,FLT1,IL6,SEMA5A,NRP1,CXCL10,PLVAP,SERPINE1,ANGPT1,HBEGF,PDGFB,SPRY2,PIK3CG,KIF20B,PTGS2,PDGFC,DAAM2,KDR,DOCK4,PTN,EPHA4,FGF18,ITGA6,HMOX1,CYR61,TEK,CXCL8,EDN1,VEGFC,NEDD9,NOS3,PLAU,CXCL12,NTF3,PGF,BMP2,VTN,GATA2,PDGFD,GPER1,PODXL,HDAC9,GPNMB,CCL7,ZC3H12A,ADAMTS1,PROX1,ITGB3,MGAT5,P2RX4,TIAM1,NRP2,F2RL1,RRAS,EPB41L4B,SOD2,KIT,GLI…
GO:BP	response to wounding	GO:0009611	false	0.0000024985610543741002	5.602310033752393	407	1344	71	16268	TGFB2,IL33,PLAT,MYL9,CD36,CD34,DCBLD2,IL6,NRP1,SERPINE1,HBEGF,TNFAIP3,LYN,F2RL3,PDGFB,PIK3CG,SELP,ENTPD1,TPM1,VAV3,HPSE,KDR,NOG,AURKA,PTN,EPHA4,INHBB,HMOX1,CYR61,NREP,EDN1,SOX2,NOS3,TFPI,CSRP1,PLAU,ITGB4,VTN,MYH9,GATA2,GP6,SERPINE2,LRG1,TNFRSF12A,PHLDB2,DHFR,NRG1,ITGB3,P2RX4,F2RL1,EPB41L4B,THBD,ITGAV,TGFBR1,PLAUR,APOE,UBASH3B,FLRT3,CEACAM1,CASK,GRN,FLNA,PROS1,SLC12A2,OCLN,TLN1,EPHB2,ILK,GP1BB,EMI…
GO:BP	positive regulation of response to stimulus	GO:0048584	false	0.0000029499946907979103	5.53017876563514	1982	1344	236	16268	UBD,CD24,BIRC3,TGFB2,IL33,LTB,TLR2,CYP1B1,ICAM1,CD14,CXCR4,PDE2A,PLAT,CX3CL1,CD274,BDNF,CD36,HTR2B,RSPO3,NDC80,ATF3,FLT1,RRAGD,DEPDC1B,BIRC5,CDCA8,IL6,SEMA5A,NRP1,CXCL10,SERPINE1,ANGPT1,HBEGF,TNFAIP3,LYN,F2RL3,ANKRD1,TNFAIP8L3,IL15,PDGFB,SPRY2,PTGIS,MRAP2,SULF1,GBP1,PIK3CG,SELP,MAD2L1,PTGS2,PDGFC,GDF6,S100A4,DLL1,GDF7,DAAM2,GADD45B,VAV3,HPSE,SOX11,KDR,DKK2,AURKB,SLC15A3,BRCA1,MAP2K6,P2RY1,RTKN2,R…
GO:BP	cellular response to growth factor stimulus	GO:0071363	false	0.0000036917018283305237	5.432773383361206	503	1344	82	16268	CCL2,TGFB2,PDE2A,BDNF,ID1,FLT1,GDF3,NRP1,SHCBP1,PEG10,ANKRD1,PDGFB,SPRY2,SULF1,APLN,GDF6,DLL1,GDF7,SOX11,KDR,SPRY1,NOG,FSTL3,LRRC32,SHISA2,FGF18,CRIM1,KLF4,ZYX,CYR61,NREP,CXCL8,VEGFC,DDIT4,SPRED1,GRB10,CLDN5,NTF3,PTPRK,PGF,BMP2,VTN,FST,VASN,BAMBI,LRG1,GAS1,DUSP3,SMAD9,ITGB3,FOXC1,TET1,NOS1,SFRP1,GDF15,DKK3,BMP4,KNSTRN,DMD,TGFBR1,SMAD6,FLRT3,CASK,MEF2C,FSTL1,CHRD,SORT1,SPRY4,HYAL1,ITGA3,FGFR2,GPC1…
GO:BP	muscle cell proliferation	GO:0033002	false	0.00000377694046374345	5.422859860941996	120	1344	32	16268	IGFBP5,CNN1,TGFB2,CX3CL1,PTGIR,IL6,ANGPT1,TNFAIP3,IGFBP3,PDGFB,APLN,ELN,TPM1,NOG,EPHB1,HMOX1,EDN1,BMP2,P2RY6,GPER1,RUNX1,ADAMTS1,PIM1,NRG1,SOD2,BMP4,TGFBR1,APOE,ID2,MEF2C,FGFR2,PIK3R1
GO:BP	blood circulation	GO:0008015	false	0.0000038478027775057626	5.414787196206994	362	1344	65	16268	NPPB,TGFB2,PDE2A,SGCD,HTR2B,MYL2,CXCL10,PLVAP,ANGPT1,NPR1,PDGFB,RNF207,PIK3CG,APLN,PTGS2,ELN,TPM1,DLL1,DOCK4,KCNN2,POPDC2,RGS2,KLF2,TEK,EDN1,UTS2R,KCNMB4,NOS3,CELF2,KCNJ12,BDKRB2,CXCL12,CLDN5,FGF13,TBC1D8,GPER1,NKX2-5,ZC3H12A,GPR4,GSTO1,P2RX4,F2RL1,SOD2,POMC,SCN1B,NOS1,DMD,ACSM3,APOE,TBX18,CEACAM1,PDE4D,FLNA,ID2,OCLN,ADRB2,ERAP1,ITGA4,GAS6,SCN4B,GCH1,SLIT2,SERPING1,NPR2,EMILIN2
GO:BP	microtubule cytoskeleton organization involved in mitosis	GO:1902850	false	0.0000040826362360772785	5.389059314101544	153	1344	37	16268	SPC25,NUF2,CENPA,NDC80,TTK,KIFC1,PSRC1,KIF15,BIRC5,CDCA8,KIF23,DLGAP5,RACGAP1,SAPCD2,TACC3,CDK1,NUSAP1,MAD2L1,KIF4A,KIF11,PLK1,CENPE,TPX2,AURKB,ESPL1,AURKA,CCNB1,WDR62,UHRF1,CENPH,STIL,GNAI1,SPDL1,BORA,FLNA,GPSM2,INCENP
GO:BP	positive regulation of angiogenesis	GO:0045766	false	0.000004345621219705625	5.36194813106676	127	1344	33	16268	CYP1B1,HMGA2,CD34,ANXA3,FLT1,SEMA5A,SERPINE1,RLN2,ITGB8,PTGIS,DLL1,KDR,BRCA1,BMPER,FGF18,KLF4,HMOX1,TEK,CXCL8,VEGFC,HK2,NOS3,PGF,GATA2,TGM2,ADAM12,LRG1,ZC3H12A,RUNX1,RRAS,GRN,HYAL1,EMILIN2
GO:BP	cell death	GO:0008219	false	0.000005023915495381221	5.298957674246633	1405	1344	178	16268	UBD,CCL2,CD24,BIRC3,TGFB2,LTB,TLR2,CYP1B1,ICAM1,CD14,CXCR4,HMGA2,CX3CL1,SLC7A11,CD274,BDNF,ZBTB16,TRAF1,HTR2B,KIF14,ATF3,BIRC5,IL6,SEMA5A,SNCAIP,CXCL10,CIT,NUAK2,SERPINE1,ANGPT1,TNFAIP3,DNASE1L3,LYN,CDK1,TOP2A,ANKRD1,IGFBP3,SPRY2,PTGIS,MAD2L1,NQO1,GDF6,DLL1,CRLF1,GADD45B,E2F1,PLK1,KDR,AURKB,ESPL1,TNFRSF9,DUSP6,BRCA1,TRAIP,RTKN2,TRAF3,ITGA6,KLF4,HMOX1,HSPB2,FOSL2,DHCR7,RIPK3,FAS,KRT18,TEK,JAK3,NUP…
GO:BP	positive regulation of signal transduction	GO:0009967	false	0.000005883853122100422	5.230338177048767	1309	1344	168	16268	UBD,CD24,BIRC3,TGFB2,LTB,TLR2,CYP1B1,ICAM1,CD14,CXCR4,CX3CL1,BDNF,CD36,HTR2B,RSPO3,NDC80,ATF3,FLT1,RRAGD,DEPDC1B,BIRC5,CDCA8,IL6,SEMA5A,NRP1,ANGPT1,HBEGF,TNFAIP3,LYN,F2RL3,ANKRD1,TNFAIP8L3,PDGFB,SPRY2,PTGIS,MRAP2,SULF1,PIK3CG,SELP,MAD2L1,PDGFC,GDF6,S100A4,DLL1,GDF7,DAAM2,GADD45B,HPSE,SOX11,KDR,DKK2,AURKB,SLC15A3,P2RY1,RTKN2,BMPER,FGF18,FRMD6,HMOX1,GBP5,CYR61,KLF2,FAS,TEK,EDN1,SOX2,NUPR1,RASGRP1,S…
GO:BP	response to growth factor	GO:0070848	false	0.000008143893143527532	5.089167933371855	520	1344	83	16268	CCL2,TGFB2,PDE2A,BDNF,ID1,FLT1,GDF3,NRP1,SHCBP1,PEG10,ANKRD1,PDGFB,SPRY2,SULF1,APLN,GDF6,DLL1,GDF7,SOX11,KDR,SPRY1,NOG,FSTL3,LRRC32,SHISA2,FGF18,CRIM1,KLF4,ZYX,CYR61,NREP,CXCL8,SOX2,VEGFC,DDIT4,SPRED1,GRB10,CLDN5,NTF3,PTPRK,PGF,BMP2,VTN,FST,VASN,BAMBI,LRG1,GAS1,DUSP3,SMAD9,ITGB3,FOXC1,TET1,NOS1,SFRP1,GDF15,DKK3,BMP4,KNSTRN,DMD,TGFBR1,SMAD6,FLRT3,CASK,MEF2C,FSTL1,CHRD,SORT1,SPRY4,HYAL1,ITGA3,FGFR2…
GO:BP	regulation of small GTPase mediated signal transduction	GO:0051056	false	0.000008245176441899492	5.08380004627496	243	1344	49	16268	TGFB2,ARHGAP20,KIF14,NRP1,ARHGAP11B,RACGAP1,F2RL3,SPRY2,PIK3CG,STARD8,VAV3,FBP1,SPRY1,CHN2,FOXM1,EPS8,TEK,ABCA1,RASGRP1,ARHGDIB,ARHGAP23,HEG1,NGEF,TGM2,ARHGAP28,KALRN,GPR4,ARHGAP11A,SQSTM1,ARHGEF40,TIAM1,F2RL1,ITGAV,ARHGEF28,KCTD13,APOE,ITSN1,AUTS2,RASAL3,ARHGEF3,SPRY4,ARHGAP10,ITGA3,ARHGAP27,ARHGAP25,EPHB2,RASIP1,GPR56,SLIT2
GO:BP	regulation of phosphorylation	GO:0042325	false	0.000008720517717466214	5.0594577312182984	689	1344	102	16268	CD24,TGFB2,HMGA2,GPRC5A,CX3CL1,KIF14,CDC25C,FLT1,DIRAS3,PSRC1,TNFSF15,CCNE2,IL6,ANGPT1,LDB2,LYN,IL15,IGFBP3,PDGFB,PKMYT1,SPRY2,PIK3CG,CLSPN,CRLF1,PLK1,CENPE,KDR,TPX2,ENPP1,CDKN3,BLM,P2RY1,EPHA4,FGF18,ITGA6,RGS2,CDKN2C,CYR61,RIPK3,FAS,TEK,EDN1,RASGRP1,SOCS3,NEDD9,SPRED1,CTF1,GRB10,NTF3,BMP2,VTN,HEG1,PTPN13,GPER1,GPNMB,PKIA,ZC3H12A,PROX1,NRG1,DUSP3,ITGB3,HES1,NLRP12,IRS2,UVRAG,NOS1,KIT,SFRP1,RBL1,T…
GO:BP	mitotic cell cycle checkpoint signaling	GO:0007093	false	0.00000916061743815458	5.038075253303066	124	1344	32	16268	BUB1B,SPC25,NUF2,NDC80,BUB1,TTK,CDC20,BIRC5,CDCA8,DTL,CDK1,CENPF,SKA1,MAD2L1,SPC24,CLSPN,PLK1,TICRR,ZWINT,AURKB,CCNB1,BRCA1,TRIP13,BLM,FANCD2,SKA3,EME1,ZWILCH,CHEK1,ORC1,KNTC1,INCENP
GO:BP	negative regulation of developmental process	GO:0051093	false	0.000010852780544208642	4.9644589788385405	611	1344	93	16268	NPPB,TGFB2,TLR2,TACSTD2,ADAMTS9,BDNF,ZBTB16,CD36,SPINK5,HEY1,GDF3,IL6,SEMA5A,E2F2,CXCL10,MAFB,MGARP,SERPINE1,NPR1,PDGFB,SPRY2,SULF1,DLL1,S1PR3,DAAM2,E2F1,SOX11,SPRY1,NOG,ENPP1,FSTL3,PTN,EPHA4,CRIM1,EPHB1,KLF4,KLF2,TEK,ABCA1,SOX2,JAK3,SPRED1,NOS3,LDLR,CLDN5,FGF13,BMP2,NGEF,IL17D,TNFSF4,EFEMP1,CLSTN3,VASN,GPER1,BAMBI,NKX2-5,ZC3H12A,RUNX1,LRP4,ADAMTS1,ITGB3,HES1,FOXC1,TET1,IRF1,SFRP1,RUNX1T1,GDF15,F…
GO:BP	mitotic metaphase chromosome alignment	GO:0007080	false	0.00001721718942593994	4.764037742338114	61	1344	21	16268	NUF2,KIF14,NDC80,TTK,KIFC1,PSRC1,CDCA5,BIRC5,CDCA8,KIF2C,CDK1,SKA1,CENPE,KIF18A,AURKB,CCNB1,KIF22,SKA3,CDT1,SPDL1,INCENP
GO:BP	regulation of cell adhesion	GO:0030155	false	0.000017932007657150532	4.746371084358024	635	1344	95	16268	CCL2,VCAM1,CD24,TGFB2,SELE,CYP1B1,CXCR4,TACSTD2,CX3CL1,CD274,CD36,EBI3,KIF14,CSPG5,IL6,SEMA5A,NRP1,SERPINE1,ANGPT1,LYN,SDC4,IL15,PDGFB,GBP1,PIK3CG,SELP,TPM1,DLL1,KDR,IL4I1,FRMD5,FSTL3,EPHA4,KLF4,PDCD1LG2,TEK,CXCL8,JAK3,TESC,NEDD9,TGFBI,PLAU,CXCL12,BMP2,VTN,TGM2,ARHGDIG,GP6,TNFSF4,MFI2,PODXL,GPNMB,SPINT2,SERPINE2,ZC3H12A,GPR4,RUNX1,PHLDB2,NRG1,DUSP3,RRAS,EPB41L4B,IRF1,SFRP1,BMP4,ITGAV,AP1AR,ACTN4,…
GO:BP	regulation of protein phosphorylation	GO:0001932	false	0.000017949189492043256	4.74595515750797	644	1344	96	16268	CD24,TGFB2,HMGA2,GPRC5A,CX3CL1,KIF14,CDC25C,FLT1,DIRAS3,PSRC1,TNFSF15,CCNE2,IL6,ANGPT1,LYN,IL15,IGFBP3,PDGFB,PKMYT1,SPRY2,PIK3CG,CLSPN,CRLF1,PLK1,CENPE,KDR,TPX2,ENPP1,CDKN3,BLM,P2RY1,EPHA4,FGF18,RGS2,CDKN2C,CYR61,RIPK3,FAS,TEK,EDN1,RASGRP1,SOCS3,NEDD9,SPRED1,CTF1,NTF3,BMP2,VTN,HEG1,PTPN13,GPER1,GPNMB,PKIA,ZC3H12A,PROX1,NRG1,DUSP3,ITGB3,HES1,NLRP12,UVRAG,NOS1,KIT,SFRP1,TNIK,BMP4,RIPK2,NOX4,DMD,PLA…
GO:BP	programmed cell death	GO:0012501	false	0.000019174284242698053	4.717280838865208	1400	1344	175	16268	UBD,CCL2,CD24,BIRC3,TGFB2,LTB,TLR2,CYP1B1,ICAM1,CD14,CXCR4,HMGA2,CX3CL1,SLC7A11,CD274,BDNF,ZBTB16,TRAF1,HTR2B,KIF14,ATF3,BIRC5,IL6,SEMA5A,CXCL10,CIT,NUAK2,SERPINE1,ANGPT1,TNFAIP3,DNASE1L3,LYN,CDK1,TOP2A,ANKRD1,IGFBP3,SPRY2,PTGIS,MAD2L1,NQO1,GDF6,DLL1,CRLF1,GADD45B,E2F1,PLK1,KDR,AURKB,ESPL1,TNFRSF9,DUSP6,BRCA1,TRAIP,RTKN2,TRAF3,ITGA6,KLF4,HMOX1,HSPB2,DHCR7,RIPK3,FAS,KRT18,TEK,JAK3,NUPR1,TNFRSF8,SC…
GO:BP	cell-substrate adhesion	GO:0031589	false	0.00001939408575213114	4.712330688462122	280	1344	53	16268	VCAM1,TACSTD2,CX3CL1,ADAMTS9,ITGA11,COL13A1,CD36,CD34,KIF14,CSPG5,NRP1,SERPINE1,ITGB8,PDGFB,GBP1,NTN4,ITGA10,HPSE,KDR,ITGA8,EPHB1,ITGA6,ZYX,TEK,NEDD9,PLAU,PTPRK,ITGB4,VTN,MFI2,PHLDB2,DUSP3,ITGB3,TIAM1,RRAS,SFRP1,ITGAV,AP1AR,ACTN4,SMAD6,FAM107A,CASK,FLNA,SPRY4,TLN1,SORBS1,ITGA3,ITGA4,HOXD3,ILK,FZD4,PIK3R1,VCL
GO:BP	cellular response to endogenous stimulus	GO:0071495	false	0.000019854720383057792	4.7021362247899825	904	1344	124	16268	CCL2,TGFB2,PDE2A,BDNF,ID1,PKD1L1,FLT1,GDF3,NRP1,MGARP,SHCBP1,PEG10,LYN,DHRS3,ANKRD1,PDGFB,SPRY2,SULF1,APLN,GDF6,DLL1,GDF7,SOX11,KDR,SPRY1,NOG,ENPP1,BRCA1,FSTL3,LRRC32,INSIG1,SHISA2,INHBB,FGF18,CRIM1,KLF4,ZYX,CYR61,KLF2,NREP,CXCL8,EME1,GRB14,JAK3,VEGFC,DYX1C1,DDIT4,SPRED1,ZNF366,TFPI,MN1,GRB10,CLDN5,NTF3,PTPRK,PGF,BMP2,VTN,FST,TNFSF4,CRHBP,VASN,GPER1,BAMBI,HDAC9,LRG1,GAS1,PIM1,DUSP3,SMAD9,ITGB3,FO…
GO:BP	nephron development	GO:0072006	false	0.000020420790362526702	4.689927453069803	90	1344	26	16268	CD24,TACSTD2,CD34,PLCE1,ANGPT2,ANGPT1,PDGFB,SULF1,SIX2,DLL1,NOG,PROM1,KLHL3,TEK,BMP2,PODXL,FOXC1,BMP4,MEF2C,ITGA3,GPC3,MTSS1,AHI1,SULF2,MAGI2,PKD2
GO:BP	positive regulation of molecular function	GO:0044093	false	0.000024071667331259304	4.61849382714554	841	1344	117	16268	CCL2,CD24,TGFB2,TLR2,HMGA2,IL32,BDNF,UBE2C,TRAF1,KIF14,ANXA3,FLT1,PSRC1,TNFSF15,CDC20,IL6,ARID5B,ANGPT1,LYN,GAL,PDGFB,DSCC1,PIK3CG,TPM1,CLSPN,PLK1,CENPE,TPX2,RTKN2,EPHA4,TANK,FGF18,DOCK11,ITGA6,CDT1,CYR61,RIPK3,ARRDC4,UHRF1,EDN1,RASGRP1,TESC,NEDD9,NOS3,CAP2,IRAK2,RFC3,CLDN5,NTF3,IL18R1,FGF13,BMP2,VTN,RHEBL1,P2RY6,DACT1,TGM2,BAMBI,CHTF18,ARHGAP11A,PROX1,DHFR,NRG1,GSTO1,SYNGR3,ITGB3,HES1,FOXC1,DNAJ…
GO:BP	response to peptide	GO:1901652	false	0.000024680280666337906	4.6076499057753955	630	1344	94	16268	UBD,CCL2,CD24,BIRC3,IL33,IL1RL1,CCL14,CCL23,SELE,TLR2,CCL3L3,CXCR4,PDE2A,CX3CL1,CD274,TRAF1,EBI3,CXCL2,IL6,CXCL10,NFKB2,PLVAP,TNFAIP3,LYN,CH25H,ANKRD1,IL15,RELB,PDGFB,PTGIS,GBP1,SELP,CRLF1,MX2,BRCA1,TRAIP,TRAF3,TANK,KLF4,GBP5,CCDC3,CXCL8,EDN1,JAK3,SELL,ACKR3,IRAK2,CXCL12,IL18R1,MX1,CRHBP,GPER1,TIMP3,CARD8,CCL7,ZC3H12A,GBP4,PIM1,FOXC1,NLRP12,F2RL1,PLCB1,EDA,IRF1,KIT,SFRP1,IFIH1,ACTN4,TRAF5,MT2A,CS…
GO:BP	response to cytokine	GO:0034097	false	0.000024680280666337906	4.6076499057753955	630	1344	94	16268	UBD,CCL2,CD24,BIRC3,IL33,IL1RL1,CCL14,CCL23,SELE,TLR2,CCL3L3,CXCR4,PDE2A,CX3CL1,CD274,TRAF1,EBI3,CXCL2,IL6,CXCL10,NFKB2,PLVAP,TNFAIP3,LYN,CH25H,ANKRD1,IL15,RELB,PDGFB,PTGIS,GBP1,SELP,CRLF1,MX2,BRCA1,TRAIP,TRAF3,TANK,KLF4,GBP5,CCDC3,CXCL8,EDN1,JAK3,SELL,ACKR3,IRAK2,CXCL12,IL18R1,MX1,CRHBP,GPER1,TIMP3,CARD8,CCL7,ZC3H12A,GBP4,PIM1,FOXC1,NLRP12,F2RL1,PLCB1,EDA,IRF1,KIT,SFRP1,IFIH1,ACTN4,TRAF5,MT2A,CS…
GO:BP	positive regulation of developmental process	GO:0051094	false	0.00002486213200056809	4.604461632074865	974	1344	131	16268	VCAN,CD24,TGFB2,CYP1B1,CXCR4,HMGA2,TACSTD2,CX3CL1,BDNF,ZBTB16,CD36,CD34,ANXA3,HAPLN1,FLT1,GDF3,CDC20,IL6,SEMA5A,NRP1,SERPINE1,GAL,RLN2,IGFBP3,ITGB8,PDGFB,KITLG,PTGIS,PTGS2,GDF6,DLL1,SOX11,KDR,IL4I1,NOG,PROM1,AURKA,BRCA1,BMPER,PTN,ZNF365,FGF18,EPHB1,HMGB2,KLF4,VLDLR,HMOX1,CYR61,TEK,CXCL8,EDN1,VEGFC,TESC,SYT17,NEDD9,HK2,NOS3,CXCL12,CLDN5,PGF,FZD3,BMP2,GATA2,TGM2,FST,TNFSF4,CLSTN3,P2RX7,GPER1,BAMBI,…
GO:BP	spindle organization	GO:0007051	false	0.000025339538556077758	4.596201298070329	177	1344	39	16268	NEK2,SPC25,NUF2,NDC80,ASPM,TTK,KIFC1,PSRC1,KIF15,BIRC5,CDCA8,KIF23,DLGAP5,RACGAP1,SPAG5,TACC3,SKA1,KIF4A,KIF11,AUNIP,PLK1,CENPE,TPX2,AURKB,AURKA,CCNB1,SKA3,WDR62,UHRF1,CENPH,STIL,GNAI1,KNSTRN,BORA,FLNA,GPSM2,HAUS8,INCENP,MAPRE3
GO:BP	apoptotic process	GO:0006915	false	0.000028996149255594264	4.537659673414417	1338	1344	168	16268	UBD,CCL2,CD24,BIRC3,TGFB2,LTB,TLR2,CYP1B1,ICAM1,CD14,CXCR4,HMGA2,CX3CL1,CD274,BDNF,ZBTB16,TRAF1,HTR2B,KIF14,ATF3,BIRC5,IL6,SEMA5A,CXCL10,CIT,NUAK2,SERPINE1,ANGPT1,TNFAIP3,DNASE1L3,LYN,CDK1,TOP2A,ANKRD1,IGFBP3,SPRY2,PTGIS,MAD2L1,GDF6,DLL1,CRLF1,GADD45B,E2F1,PLK1,KDR,AURKB,ESPL1,TNFRSF9,DUSP6,BRCA1,TRAIP,RTKN2,TRAF3,ITGA6,KLF4,HMOX1,HSPB2,RIPK3,FAS,KRT18,TEK,JAK3,NUPR1,TNFRSF8,CHAC1,SOCS3,DDIT4,HK2…
GO:BP	regulation of cell differentiation	GO:0045595	false	0.000030216145691891392	4.51976093415644	1122	1344	146	16268	VCAN,CD24,TGFB2,CXCR4,TACSTD2,CX3CL1,BDNF,ZBTB16,CD36,CD34,SPINK5,HAPLN1,HEY1,GDF3,IL6,SEMA5A,NRP1,MAFB,SERPINE1,LYN,CDK1,IGFBP3,PDGFB,KITLG,SPRY2,PTGS2,GDF6,DLL1,S1PR3,DAAM2,E2F1,SOX11,KDR,SPRY1,IL4I1,NOG,PROM1,ENPP1,FSTL3,PTN,EPHA4,ZNF365,CRIM1,EPHB1,HMGB2,KLF4,CYR61,ABCA1,NREP,EDN1,SOX2,JAK3,TESC,APOLD1,NEDD9,SPRED1,FANCA,SMOC1,LDLR,PLEKHB1,CLDN5,FGF13,FZD3,BMP2,SLC4A11,TGM2,IL17D,TNFSF4,EFEMP…
GO:BP	cellular component organization	GO:0016043	false	0.000034261289725980264	4.465196292557499	5522	1344	550	16268	UBD,NPPB,CCL2,MMP1,CNN1,CBLN2,CD24,GMFG,TGFB2,ADAMTS4,PLA2G4C,SELE,LIPG,TLR2,CYP1B1,CXCR4,SEMA3D,PDE2A,MYL9,HMGA2,TACSTD2,MMP10,CX3CL1,LRRC4,ADAMTS9,CTTNBP2,NCKAP5,BDNF,UBE2C,TRAF1,NEK2,CDCA2,COL13A1,CD36,BUB1B,SPC25,SRPX,NUF2,CD34,PLCE1,MYL2,HJURP,SPINK5,KIF14,GEM,CDC25C,CENPA,MKI67,ESCO2,DCBLD2,CDC45,NDC80,CEP55,CSPG5,DIRAS3,ASPM,BUB1,TTK,KIFC1,PSRC1,KIF15,LOXL4,ANLN,CDC20,REEP1,CDCA5,BIRC5,CDC…
GO:BP	small GTPase-mediated signal transduction	GO:0007264	false	0.00003729231858840643	4.4283806142560875	391	1344	66	16268	TGFB2,ARHGAP20,PLCE1,KIF14,RASGRP3,CCNA2,DIRAS3,RASGEF1B,NRP1,ARHGAP11B,RACGAP1,F2RL3,RASL10A,SPRY2,PIK3CG,STARD8,VAV3,FBP1,SPRY1,CHN2,FOXM1,EPS8,TEK,ABCA1,RASGRP1,RAPGEF5,ARHGDIB,ARHGAP23,HEG1,NGEF,RHEBL1,TGM2,ARHGDIG,ARHGAP28,KSR2,KALRN,GPR4,RALA,ARHGAP11A,SQSTM1,ARHGEF40,TIAM1,F2RL1,RRAS,ITGAV,ARHGEF28,KCTD13,APOE,RAB38,ITSN1,AUTS2,RALB,RASAL3,ARHGEF3,SPRY4,ARHGAP10,ITGA3,ARHGAP27,ARHGAP25,EPH…
GO:BP	ERK1 and ERK2 cascade	GO:0070371	false	0.000042693688287667854	4.369636325079156	232	1344	46	16268	ICAM1,CX3CL1,CD36,HTR2B,DUSP4,FAM83D,NRP1,PTPRR,ANGPT1,LYN,CDK1,TNFAIP8L3,PDGFB,SPRY2,GBP1,PDGFC,KDR,SPRY1,DUSP6,P2RY1,BMPER,EPHA4,EPHB1,CYR61,TEK,RASGRP1,SPRED1,ACKR3,BMP2,P2RY6,PDGFD,GPER1,GPNMB,NRG1,DUSP3,F2RL1,RRAS,GLIPR2,ITGAV,DUSP5,APOE,CEACAM1,FGFR2,GAS6,EPHB2,SEMA6A
GO:BP	regulation of transferase activity	GO:0051338	false	0.00004743421751785696	4.323908259212735	470	1344	75	16268	CD24,TGFB2,HMGA2,GPRC5A,UBE2C,KIF14,CDC25C,FLT1,DIRAS3,PSRC1,TNFSF15,CDC20,CCNE2,ANGPT1,LDB2,LYN,PDGFB,PKMYT1,DSCC1,PIK3CG,MAD2L1,CLSPN,PLK1,CENPE,TPX2,CDKN3,BLM,EPHA4,FGF18,RGS2,CDKN2C,CYR61,RIPK3,ARRDC4,EDN1,RASGRP1,NEDD9,SPRED1,RFC3,NTF3,BMP2,HEG1,CHTF18,PKIA,PROX1,NRG1,DUSP3,ITGB3,IRS2,UVRAG,RBL1,NOX4,APOE,LMO4,CEACAM1,GPRC5B,BAG2,FBXO5,HERC5,RALB,DLG3,CDC25A,PRKAG2,ADRB2,RFC4,ADRA2C,HEXIM2,G…
GO:BP	regulation of response to external stimulus	GO:0032101	false	0.00004779578696296157	4.320610383291152	889	1344	121	16268	CCL2,BIRC3,IL33,SELE,TLR2,CD14,CXCR4,PDE2A,PLAT,CX3CL1,CD274,CD36,ANGPT2,IL6,SEMA5A,NRP1,TUBB2B,CXCL10,SERPINE1,TNFAIP3,DNASE1L3,LYN,IL15,PDGFB,PTGIS,GBP1,PTGS2,HPSE,KDR,NMT2,AURKB,SLC15A3,MAP2K6,PTN,EPHA4,TRAF3,FGF18,RNF125,KLF4,GBP5,TEK,CXCL8,EDN1,NUPR1,VEGFC,RASGRP1,CAMK2N1,OPTN,NEDD9,NOS3,IRAK2,TFPI,LDLR,PLAU,CXCL12,NTF3,PVR,PGF,VTN,TNFSF4,GPER1,CARD8,SERPINE2,CCL7,ZC3H12A,GPR4,PHLDB2,SQSTM1,…
GO:BP	positive regulation of cellular component organization	GO:0051130	false	0.00006187850136248016	4.208460213038065	893	1344	121	16268	CCL2,MMP1,TGFB2,SELE,CX3CL1,BDNF,UBE2C,NEK2,CD36,PLCE1,BUB1,PSRC1,ANLN,CDC20,IL6,SEMA5A,NRP1,TUBB2B,DLGAP5,PLK4,NCAPG,SERPINE1,ANGPT1,SPAG5,LYN,CDK1,SDC4,IL15,PDGFB,NUSAP1,APLN,SKA1,TPM1,DLL1,KDR,SGIP1,AURKB,ESPL1,AURKA,RAD51AP1,PTN,EPHB1,DOCK11,SKA3,ITGA6,KLF4,VLDLR,EPS8,GBP5,TEK,ABCA1,EDN1,SMC4,SDC1,AJUBA,NEDD9,NAV3,CLDN5,NTF3,BMP2,VTN,NCAPG2,BOK,GATA2,STIL,MFI2,CLSTN3,P2RX7,BMF,GPER1,RALA,RUNX…
GO:BP	protein phosphorylation	GO:0006468	false	0.00006307286429226353	4.200157446189511	941	1344	126	16268	CCL2,CD24,GMFG,TGFB2,TLR2,HMGA2,GPRC5A,CX3CL1,NEK2,KIF14,CDC25C,FLT1,DIRAS3,PSRC1,TNFSF15,CCNE2,BIRC5,IL6,PLK4,NUAK2,ANGPT1,LYN,CDK1,IL15,IGFBP3,PDGFB,PKMYT1,SPRY2,PIK3CG,CLSPN,CRLF1,PLK1,CENPE,KDR,TPX2,ENPP1,AURKA,CDKN3,BLM,P2RY1,EPHA4,FGF18,EPHB1,RGS2,CDKN2C,CYR61,RIPK3,FAS,TEK,EDN1,JAK3,RASGRP1,SOCS3,NEDD9,SPRED1,IRAK2,MELK,CTF1,NTF3,BMP2,VTN,HEG1,EFEMP1,DCLK1,SNRK,PTPN13,KALRN,GPER1,GPNMB,PKI…
GO:BP	phosphorylation	GO:0016310	false	0.0000631786922340366	4.199429368006997	1018	1344	134	16268	CCL2,CD24,GMFG,TGFB2,TLR2,HMGA2,GPRC5A,CX3CL1,NEK2,KIF14,CDC25C,FLT1,DIRAS3,PSRC1,TNFSF15,CCNE2,BIRC5,IL6,PLK4,NUAK2,ANGPT1,LDB2,LYN,CDK1,IL15,IGFBP3,PDGFB,PKMYT1,SPRY2,PIK3CG,CLSPN,CRLF1,PLK1,CENPE,KDR,TPX2,ENPP1,AURKA,CDKN3,BLM,P2RY1,EPHA4,FGF18,EPHB1,ITGA6,RGS2,CDKN2C,CYR61,RIPK3,FAS,TEK,EDN1,JAK3,RASGRP1,SOCS3,NEDD9,SPRED1,HK2,IRAK2,MELK,CTF1,GRB10,NTF3,BMP2,VTN,HEG1,EFEMP1,DCLK1,SNRK,PTPN13,…
GO:BP	glomerulus development	GO:0032835	false	0.00006374150154565249	4.195577710154563	44	1344	17	16268	CD24,CD34,PLCE1,ANGPT2,ANGPT1,PDGFB,SULF1,NOG,PROM1,TEK,PODXL,FOXC1,BMP4,MEF2C,MTSS1,SULF2,MAGI2
GO:BP	regulation of attachment of spindle microtubules to kinetochore	GO:0051988	false	0.00006479024595619041	4.18849037138646	22	1344	12	16268	NEK2,BIRC5,CDCA8,RACGAP1,SPAG5,CDK1,AURKB,CCNB1,ZWILCH,KNSTRN,KNTC1,INCENP
GO:BP	coagulation	GO:0050817	false	0.00009149783412103214	4.03858918615669	185	1344	39	16268	PLAT,MYL9,CD36,ANGPT2,IL6,SERPINE1,ANGPT1,LYN,F2RL3,PDGFB,PIK3CG,SELP,ENTPD1,VAV3,HPSE,EDN1,NOS3,TFPI,CSRP1,PLAU,VTN,MYH9,GP6,SERPINE2,ITGB3,F2RL1,THBD,PLAUR,APOE,UBASH3B,CEACAM1,FLNA,PROS1,TLN1,EPHB2,ILK,GP1BB,EMILIN2,VCL
GO:BP	response to external stimulus	GO:0009605	false	0.00009825949109088639	4.007625489509076	1759	1344	207	16268	UBD,CCL2,CD24,BIRC3,TGFB2,IL33,CCL14,CCL23,SELE,TLR2,CCL3L3,CD14,CXCR4,SEMA3D,PDE2A,PLAT,HMGA2,CX3CL1,PIEZO2,CD274,CD36,PKD1L1,CXCL2,ANGPT2,ANXA3,FLT1,IL6,SEMA5A,NRP1,TUBB2B,CXCL10,NFKB2,SERPINE1,ANGPT1,HBEGF,TNFAIP3,DNASE1L3,LYN,CH25H,ANKRD1,IL15,RELB,PDGFB,PTGIS,GBP1,PIK3CG,SELP,PTGS2,HPSE,KDR,MX2,NMT2,MMP24,AURKB,PTX3,SLC15A3,APOBEC3B,DOCK4,MAP2K6,PTN,EPHA4,TRAF3,RNASE1,TANK,FGF18,EPHB1,RNF125…
GO:BP	positive regulation of chromosome separation	GO:1905820	false	0.00010162444878832118	3.993001797007614	31	1344	14	16268	UBE2C,CDC20,BIRC5,CDCA8,DLGAP5,NCAPG,SKA1,AURKB,ESPL1,SKA3,SMC4,NCAPG2,NCAPD2,INCENP
GO:BP	regulation of ERK1 and ERK2 cascade	GO:0070372	false	0.00010934576292165985	3.961198040933561	216	1344	43	16268	ICAM1,CX3CL1,CD36,HTR2B,DUSP4,FAM83D,NRP1,PTPRR,ANGPT1,LYN,TNFAIP8L3,PDGFB,SPRY2,GBP1,PDGFC,KDR,SPRY1,DUSP6,P2RY1,BMPER,EPHA4,EPHB1,CYR61,TEK,RASGRP1,SPRED1,ACKR3,BMP2,P2RY6,PDGFD,GPER1,GPNMB,NRG1,DUSP3,F2RL1,RRAS,GLIPR2,APOE,CEACAM1,FGFR2,GAS6,EPHB2,SEMA6A
GO:BP	positive regulation of mitotic cell cycle	GO:0045931	false	0.00011198016893804962	3.9508588816453982	97	1344	26	16268	UBE2C,RRM2,CDC25C,CDC20,CDCA5,CCNE2,DLGAP5,DTL,CDK1,SKA1,ESPL1,AURKA,CCNB1,SKA3,STIL,ASNS,ADAMTS1,DUSP3,HES1,RRM1,PLCB1,CDC7,FBXO5,CDC25A,HYAL1,MTBP
GO:BP	positive regulation of mitotic cell cycle phase transition	GO:1901992	false	0.00012102466371941566	3.91712611542126	73	1344	22	16268	UBE2C,RRM2,CDC25C,CDC20,CDCA5,CCNE2,DLGAP5,DTL,CDK1,SKA1,ESPL1,CCNB1,SKA3,STIL,ADAMTS1,RRM1,PLCB1,CDC7,FBXO5,CDC25A,HYAL1,MTBP
GO:BP	mitotic spindle organization	GO:0007052	false	0.00013636696139301556	3.8652908365909635	124	1344	30	16268	SPC25,NUF2,NDC80,TTK,KIFC1,PSRC1,KIF15,BIRC5,CDCA8,KIF23,DLGAP5,RACGAP1,TACC3,KIF4A,KIF11,PLK1,CENPE,TPX2,AURKB,AURKA,CCNB1,WDR62,UHRF1,CENPH,STIL,GNAI1,BORA,FLNA,GPSM2,INCENP
GO:BP	microtubule cytoskeleton organization	GO:0000226	false	0.00014115575212011048	3.85030141958491	589	1344	87	16268	NCKAP5,NEK2,SPC25,NUF2,CENPA,NDC80,ASPM,TTK,KIFC1,PSRC1,KIF15,BIRC5,CDCA8,KIF23,TUBB2B,DLGAP5,PLK4,SGOL1,RACGAP1,SAPCD2,KIF2C,SPAG5,TACC3,CDK1,KIF20A,NUSAP1,SKA1,MAD2L1,KIF4A,KIF11,AUNIP,PLK1,CENPE,TPX2,KIF18A,CLIP4,AURKB,ESPL1,AURKA,CCNB1,BRCA1,SKA3,PARD6G,WDR62,UHRF1,CENPH,DYX1C1,NAV3,TRIM54,BRCA2,FGF13,STIL,KIF24,PRKAA2,PHLDB2,CHEK1,RTTN,MAP1A,GNAI1,CCNF,UVRAG,KATNAL2,SPDL1,TLE6,DCLK2,KNSTRN,T…
GO:BP	meiotic cell cycle process	GO:1903046	false	0.0001416289696743053	3.8488479042531027	166	1344	36	16268	NUF2,CDC25C,TTK,CDC20,SGOL1,MND1,BRIP1,TOP2A,PKMYT1,RAD54L,SKA1,PTTG2,MYBL1,ZWINT,ESPL1,TRIP13,RAD51,RAD51AP1,FANCD2,SKA3,EME1,PTTG1,FBXO43,PSMC3IP,REC8,PLCB1,ZNF541,MOV10L1,SYCE2,NCAPD2,MEI1,BCL2L11,FBXO5,CDC25A,SPIRE2,INCENP
GO:BP	vascular process in circulatory system	GO:0003018	false	0.00014455731380321528	3.8399599305306875	188	1344	39	16268	NPPB,PDE2A,ABCC3,CD36,HTR2B,SLC7A8,ABCG2,SLC7A2,SLC38A1,PLVAP,ANGPT1,NPR1,SLC6A9,DOCK4,KLF2,TEK,EDN1,KCNMB4,NOS3,FABP5,BDKRB2,CLDN5,MFSD2A,GPER1,SLC2A3,GPR4,F2RL1,SOD2,NOS1,APOE,CEACAM1,SLC5A3,SLC12A2,OCLN,SLCO3A1,ADRB2,ITGA4,SLC38A2,SLIT2
GO:BP	negative regulation of chromosome organization	GO:2001251	false	0.00015037878473954575	3.8228134291728586	92	1344	25	16268	BUB1B,SPC25,NUF2,NDC80,BUB1,TTK,CDC20,BIRC5,CDCA8,PIF1,CENPF,SKA1,MAD2L1,SPC24,PLK1,ZWINT,AURKB,ESPL1,CCNB1,TRIP13,SKA3,ZWILCH,FBXO5,KNTC1,INCENP
GO:BP	wound healing	GO:0042060	false	0.00017058863514524358	3.768049905513842	339	1344	58	16268	TGFB2,PLAT,MYL9,CD36,CD34,DCBLD2,IL6,SERPINE1,HBEGF,TNFAIP3,LYN,F2RL3,PDGFB,PIK3CG,SELP,ENTPD1,TPM1,VAV3,HPSE,KDR,NOG,HMOX1,CYR61,EDN1,NOS3,TFPI,CSRP1,PLAU,VTN,MYH9,GATA2,GP6,SERPINE2,LRG1,TNFRSF12A,PHLDB2,NRG1,ITGB3,F2RL1,EPB41L4B,THBD,ITGAV,TGFBR1,PLAUR,APOE,UBASH3B,CEACAM1,CASK,FLNA,PROS1,SLC12A2,OCLN,TLN1,EPHB2,ILK,GP1BB,EMILIN2,VCL
GO:BP	mitotic DNA replication	GO:1902969	false	0.00020918792671083058	3.679463384404057	13	1344	9	16268	CDC45,GINS1,TK1,MCM4,BRCA2,MCM2,GINS3,MCM6,BCL6
GO:BP	positive regulation of response to external stimulus	GO:0032103	false	0.0002096446831608276	3.6785161473467185	549	1344	82	16268	BIRC3,IL33,TLR2,CD14,PDE2A,PLAT,CX3CL1,CD274,CD36,IL6,SEMA5A,NRP1,CXCL10,SERPINE1,TNFAIP3,LYN,IL15,PDGFB,GBP1,PTGS2,KDR,AURKB,SLC15A3,MAP2K6,PTN,TRAF3,FGF18,RNF125,GBP5,CXCL8,NUPR1,VEGFC,RASGRP1,CAMK2N1,OPTN,NEDD9,IRAK2,PLAU,CXCL12,NTF3,PVR,PGF,VTN,TNFSF4,CARD8,CCL7,GPR4,SQSTM1,CYBA,P2RX4,NLRP12,F2RL1,THBD,IRF1,IFIH1,HLA-F,RIPK2,STX3,SMPDL3A,RAB7B,BTK,IFI16,LACC1,GPRC5B,GRN,MGST2,CEBPA,CTSS,CPT1A…
GO:BP	response to fluid shear stress	GO:0034405	false	0.00022303698960364574	3.6516231053438677	20	1344	11	16268	KLF4,KLF2,ABCA1,NOS3,P2RX4,SMAD6,MEF2C,ASS1,MTSS1,HAS2,PKD2
GO:BP	heart morphogenesis	GO:0003007	false	0.00026754830563045285	3.572597795045453	170	1344	36	16268	TGFB2,HTR2B,MYL2,HEY1,NRP1,ANKRD1,RNF207,ELN,TPM1,DLL1,FOXF1,SOX11,CCM2L,SPRY1,NOG,TEK,NOS3,CLDN5,BMP2,STIL,NKX2-5,PROX1,PIM1,NRG1,HES1,NRP2,BMP4,TGFBR1,SOX18,SMAD6,MEF2C,FGFR2,HAS2,AHI1,PKD2,SLIT2
GO:BP	inflammatory response	GO:0006954	true	0.0002791612166623489	3.5541449175656656	607	1344	88	16268	CCL2,VCAM1,BIRC3,IL33,IL1RL1,CCL14,PLA2G4C,CCL23,SELE,TLR2,CCL3L3,CXCR4,PDE2A,CX3CL1,TNFRSF4,CD36,CXCL2,LY75,PTGIR,IL6,CXCL10,NFKB2,SERPINE1,TNFAIP3,DNASE1L3,LYN,IL15,RELB,PTGIS,GBP1,PIK3CG,PTGS2,S1PR3,PTX3,PTN,HMGB2,KLF4,HMOX1,GBP5,TEK,GPR68,CXCL8,NUPR1,CAMK2N1,IRAK2,LDLR,BDKRB2,BMP2,IL17D,TNFSF4,CRHBP,GPER1,CARD8,HDAC9,CCL7,ZC3H12A,GPR4,C5,CYBA,GGT5,NLRP12,KIT,KLRG1,RIPK2,NOX4,LIAS,TNFRSF1B,APO…
GO:BP	negative regulation of cell population proliferation	GO:0008285	false	0.00030365027210903776	3.5176263253584747	500	1344	76	16268	IGFBP5,CCL2,CNN1,TGFB2,IL33,CCL23,CCL3L3,CYP1B1,P3H2,CD274,PTGIR,FLT1,IL6,TNFAIP3,LYN,SDC4,IGFBP3,SULF1,APLN,RARRES1,TPM1,DLL1,E2F1,SOX11,IL4I1,NOG,TNFRSF9,CDKN3,PTN,EPHB1,KLF4,PDCD1LG2,HMOX1,CDKN2C,CXCL8,SOX2,NUPR1,TESC,TNFRSF8,NOS3,RNF41,SPIN4,MN1,BRCA2,PTPRK,IGFBP7,BMP2,GATA2,ATP8A2,GPER1,FTH1,GPNMB,ADAMTS1,PROX1,HES1,SOD2,IRF1,SFRP1,BMP4,NOX4,SMYD2,APOE,SMAD6,CEACAM1,CASK,MEF2C,CEBPA,DLG3,FGF…
GO:BP	phosphorus metabolic process	GO:0006793	false	0.00032819764202345725	3.4838645435141253	1933	1344	221	16268	NPPB,CCL2,CD24,GMFG,TGFB2,PLA2G4C,LIPG,TLR2,PDE2A,HMGA2,GPRC5A,CX3CL1,NEK2,HTR2B,PLCE1,KIF14,RRM2,CDC25C,DUSP4,FLT1,DIRAS3,PSRC1,TNFSF15,CCNE2,BIRC5,IL6,PLK4,NUAK2,PTPRR,ANGPT1,NPR1,LDB2,LYN,CDK1,TNFAIP8L3,IL15,IGFBP3,PDGFB,PKMYT1,SPRY2,PIK3CG,ENTPD1,MTMR10,CLSPN,CRLF1,PLK1,CENPE,KDR,TPX2,FBP1,TYMS,HMGCS1,ENPP1,AURKA,DUSP6,PNPLA3,OSBPL10,CDKN3,BLM,P2RY1,EPHA4,FGF18,CSGALNACT1,EPHB1,ITGA6,RGS2,CDK…
GO:BP	phosphate-containing compound metabolic process	GO:0006796	false	0.00032819764202345725	3.4838645435141253	1933	1344	221	16268	NPPB,CCL2,CD24,GMFG,TGFB2,PLA2G4C,LIPG,TLR2,PDE2A,HMGA2,GPRC5A,CX3CL1,NEK2,HTR2B,PLCE1,KIF14,RRM2,CDC25C,DUSP4,FLT1,DIRAS3,PSRC1,TNFSF15,CCNE2,BIRC5,IL6,PLK4,NUAK2,PTPRR,ANGPT1,NPR1,LDB2,LYN,CDK1,TNFAIP8L3,IL15,IGFBP3,PDGFB,PKMYT1,SPRY2,PIK3CG,ENTPD1,MTMR10,CLSPN,CRLF1,PLK1,CENPE,KDR,TPX2,FBP1,TYMS,HMGCS1,ENPP1,AURKA,DUSP6,PNPLA3,OSBPL10,CDKN3,BLM,P2RY1,EPHA4,FGF18,CSGALNACT1,EPHB1,ITGA6,RGS2,CDK…
GO:BP	blood coagulation	GO:0007596	false	0.00034425048923765624	3.463125433865335	179	1344	37	16268	PLAT,MYL9,CD36,IL6,SERPINE1,LYN,F2RL3,PDGFB,PIK3CG,SELP,ENTPD1,VAV3,HPSE,EDN1,NOS3,TFPI,CSRP1,PLAU,VTN,MYH9,GP6,SERPINE2,ITGB3,F2RL1,THBD,PLAUR,APOE,UBASH3B,CEACAM1,FLNA,PROS1,TLN1,EPHB2,ILK,GP1BB,EMILIN2,VCL
GO:BP	sprouting angiogenesis	GO:0002040	false	0.0003931763148106498	3.4054126522256074	116	1344	28	16268	ADAMTS9,RSPO3,E2F8,SEMA5A,E2F2,NRP1,ANGPT1,PTGS2,DLL1,KDR,BMPER,E2F7,KLF4,HMOX1,KLF2,TEK,VEGFC,PGF,GATA2,TGM2,HDAC9,BMP4,NRARP,CEACAM1,CREB3L1,EFNB2,SEMA6A,SLIT2
GO:BP	attachment of mitotic spindle microtubules to kinetochore	GO:0051315	false	0.0004120364481301286	3.385064365224984	25	1344	12	16268	NUF2,NDC80,BIRC5,CDCA8,KIF2C,CDK1,SKA1,CENPE,AURKB,SKA3,CDT1,INCENP
GO:BP	positive regulation of cell cycle phase transition	GO:1901989	false	0.0005066374084025462	3.2953027465174345	91	1344	24	16268	UBE2C,RRM2,CDC25C,FAM83D,CDC20,CDCA5,CCNE2,DLGAP5,DTL,CDK1,SKA1,ESPL1,CCNB1,SKA3,ATAD5,STIL,ADAMTS1,RRM1,PLCB1,CDC7,FBXO5,CDC25A,HYAL1,MTBP
GO:BP	regulation of programmed cell death	GO:0043067	false	0.0005125911427210207	3.290228902444828	1104	1344	139	16268	UBD,CCL2,BIRC3,TGFB2,LTB,CYP1B1,ICAM1,HMGA2,CX3CL1,SLC7A11,CD274,BDNF,TRAF1,HTR2B,KIF14,ATF3,BIRC5,IL6,SEMA5A,CXCL10,NUAK2,SERPINE1,ANGPT1,TNFAIP3,LYN,CDK1,TOP2A,ANKRD1,IGFBP3,SPRY2,PTGIS,MAD2L1,NQO1,DLL1,CRLF1,GADD45B,E2F1,PLK1,KDR,AURKB,DUSP6,BRCA1,RTKN2,ITGA6,KLF4,HMOX1,HSPB2,DHCR7,RIPK3,FAS,KRT18,TEK,JAK3,NUPR1,TNFRSF8,SC5D,SOCS3,ACKR3,NOS3,MELK,FHL2,TSC22D3,CXCL12,AIFM2,NTF3,FZD3,BMP2,BOK,GA…
GO:BP	endothelial cell migration	GO:0043542	false	0.0005300459130416325	3.2756865098010923	197	1344	39	16268	CYP1B1,ADAMTS9,ID1,ANGPT2,ANXA3,SEMA5A,NRP1,ANGPT1,PDGFB,PIK3CG,PTGS2,KDR,BMPER,PTN,FGF18,KLF4,HMOX1,TEK,PRSS3,EDN1,NOS3,MYH9,GATA2,HDAC9,ZC3H12A,PROX1,ITGB3,P2RX4,NRP2,RRAS,SOX18,S100A2,APOE,CEACAM1,GRN,MEF2C,FSTL1,EFNB2,SLIT2
GO:BP	negative regulation of fibroblast growth factor receptor signaling pathway	GO:0040037	false	0.0005425749614797255	3.265540251750414	14	1344	9	16268	SPRY2,SULF1,APLN,SPRY1,SHISA2,SPRY4,GPC1,SULF2,CREB3L1
GO:BP	regulation of coagulation	GO:0050818	false	0.0005461754721376411	3.2626678072253243	61	1344	19	16268	PLAT,ANGPT2,SERPINE1,ANGPT1,PDGFB,HPSE,EDN1,NOS3,TFPI,PLAU,VTN,SERPINE2,F2RL1,THBD,PLAUR,APOE,CEACAM1,EPHB2,EMILIN2
GO:BP	regulation of DNA-templated DNA replication	GO:0090329	false	0.0006483923691180871	3.1881621049731343	35	1344	14	16268	E2F8,TICRR,BLM,E2F7,CDT1,MCM4,MCM5,DBF4,MCM2,CDC7,FBXO5,GMNN,MCM6,BCL6
GO:BP	regulation of kinase activity	GO:0043549	false	0.0006783556094330721	3.168542579396732	404	1344	64	16268	CD24,TGFB2,HMGA2,GPRC5A,KIF14,CDC25C,FLT1,DIRAS3,PSRC1,TNFSF15,CCNE2,ANGPT1,LDB2,LYN,PDGFB,PKMYT1,PIK3CG,CLSPN,PLK1,CENPE,TPX2,CDKN3,BLM,EPHA4,FGF18,RGS2,CDKN2C,CYR61,RIPK3,EDN1,RASGRP1,NEDD9,SPRED1,NTF3,BMP2,HEG1,PKIA,PROX1,NRG1,DUSP3,ITGB3,IRS2,UVRAG,RBL1,NOX4,APOE,LMO4,CEACAM1,GPRC5B,HERC5,RALB,DLG3,CDC25A,PRKAG2,ADRB2,ADRA2C,HEXIM2,GAS6,EPHB2,ERP29,GHR,RASIP1,MAPRE3,TRIB3
GO:BP	embryo development	GO:0009790	false	0.0007407155394691134	3.130348544190181	511	1344	76	16268	TGFB2,HMGA2,HTR2B,E2F8,DUSP4,HEY1,FLT1,COL8A1,PLK4,RACGAP1,PTPRR,CDK1,PDGFB,KITLG,SULF1,RNF207,SIX2,DLL1,FOXF1,SOX11,KDR,NOG,BRCA1,COL12A1,ITGA8,E2F7,KLF4,ARNT2,CXCL8,SOX2,MMP15,LFNG,ITGB4,FZD3,BMP2,VTN,DACT1,STIL,EFEMP1,NKX2-5,XYLT1,PHLDB2,PROX1,ITGB3,HES1,TET1,PLCB1,TLE6,KIT,BMP4,ITGAV,DUSP5,TGFBR1,SOX18,MSX1,SMAD6,LMO4,FLRT3,HOPX,TBX18,ID2,MEF2C,LAMA3,CHRD,ITGA3,FGFR2,GPC3,ITGA4,AHI1,EPHB2,SUL…
GO:BP	hemostasis	GO:0007599	false	0.0008229599207599416	3.084621314990211	185	1344	37	16268	PLAT,MYL9,CD36,IL6,SERPINE1,LYN,F2RL3,PDGFB,PIK3CG,SELP,ENTPD1,VAV3,HPSE,EDN1,NOS3,TFPI,CSRP1,PLAU,VTN,MYH9,GP6,SERPINE2,ITGB3,F2RL1,THBD,PLAUR,APOE,UBASH3B,CEACAM1,FLNA,PROS1,TLN1,EPHB2,ILK,GP1BB,EMILIN2,VCL
GO:BP	regulation of protein modification process	GO:0031399	false	0.0008798670580204632	3.0555829418608136	869	1344	114	16268	CD24,BIRC3,TGFB2,HMGA2,GPRC5A,CX3CL1,UBE2C,KIF14,CDC25C,FLT1,DIRAS3,PSRC1,TNFSF15,CDC20,CCNE2,IL6,ANGPT1,TNFAIP3,LYN,IL15,IGFBP3,PDGFB,PKMYT1,SPRY2,PIK3CG,MAD2L1,CLSPN,CRLF1,PLK1,CENPE,KDR,TPX2,ENPP1,CDKN3,BLM,P2RY1,EPHA4,TANK,FGF18,RGS2,CDKN2C,CYR61,RIPK3,FAS,FANCI,TEK,ARRDC4,EDN1,RASGRP1,SOCS3,NEDD9,SPRED1,CTF1,NTF3,BMP2,VTN,HEG1,CEP78,PTPN13,GPER1,GPNMB,NNMT,PKIA,PRKAA2,ZC3H12A,SQSTM1,PROX1,NR…
GO:BP	smooth muscle cell migration	GO:0014909	false	0.0009692406817471792	3.013568365595691	41	1344	15	16268	IGFBP5,PLAT,NRP1,SERPINE1,IGFBP3,PDGFB,TPM1,DOCK4,PLAU,VTN,ADAMTS1,ITGB3,BMP4,MEF2C,SLIT2
GO:BP	tissue morphogenesis	GO:0048729	false	0.0009840818970898182	3.006968757285979	331	1344	55	16268	TGFB2,HMGA2,TACSTD2,MYL2,HEY1,NRP1,CXCL10,SAPCD2,ANKRD1,SULF1,RNF207,SIX2,TPM1,DLL1,FOXF1,SOX11,KDR,NOG,ITGA8,KLF4,KLHL3,CYR61,NOS3,ITGB4,BMP2,STIL,PODXL,NKX2-5,LRG1,PHLDB2,PROX1,NRG1,ITGB3,HES1,BMP4,ITGAV,NRARP,TGFBR1,SOX18,LMO4,FLRT3,TBX18,CEACAM1,FLNA,MEF2C,ITGA3,FGFR2,GPC3,MTSS1,AHI1,RASIP1,PKD2,SLIT2,SCX,VCL
GO:BP	regulation of smooth muscle cell proliferation	GO:0048660	false	0.001074588603831253	2.9687577694991747	88	1344	23	16268	IGFBP5,CNN1,CX3CL1,PTGIR,IL6,TNFAIP3,IGFBP3,PDGFB,APLN,ELN,TPM1,HMOX1,EDN1,BMP2,P2RY6,GPER1,ADAMTS1,SOD2,BMP4,APOE,ID2,MEF2C,PIK3R1
GO:BP	regulation of protein kinase activity	GO:0045859	false	0.0011264913795833405	2.9482721273433565	375	1344	60	16268	CD24,TGFB2,HMGA2,GPRC5A,KIF14,CDC25C,FLT1,DIRAS3,PSRC1,TNFSF15,CCNE2,ANGPT1,LYN,PDGFB,PKMYT1,PIK3CG,CLSPN,PLK1,CENPE,TPX2,CDKN3,BLM,EPHA4,FGF18,RGS2,CDKN2C,CYR61,RIPK3,EDN1,RASGRP1,NEDD9,SPRED1,NTF3,BMP2,HEG1,PKIA,PROX1,NRG1,DUSP3,ITGB3,UVRAG,NOX4,APOE,CEACAM1,GPRC5B,HERC5,RALB,DLG3,CDC25A,PRKAG2,ADRB2,ADRA2C,HEXIM2,GAS6,EPHB2,ERP29,GHR,RASIP1,MAPRE3,TRIB3
GO:BP	negative regulation of organelle organization	GO:0010639	false	0.0011403034308744425	2.942979568996889	299	1344	51	16268	GMFG,TACSTD2,BUB1B,SPC25,NUF2,NDC80,BUB1,TTK,CDC20,BIRC5,CDCA8,PIF1,CENPF,SKA1,MAD2L1,SPC24,PLK1,TPX2,ZWINT,AURKB,ESPL1,CCNB1,BRCA1,TRIP13,SKA3,EPS8,NUPR1,NAV3,TRIM54,FGF13,FBXO43,ARHGAP28,CLSTN3,KIF24,ZWILCH,PHLDB2,CHEK1,CCNF,BMP4,TTBK2,FBXO5,TRIM37,KNTC1,CLU,INCENP,SMCR8,PIK3R1,SLIT2,KAT2A,FNIP1,SVIL
GO:BP	negative regulation of cellular component organization	GO:0051129	false	0.0011418816360752656	2.9423789113822094	562	1344	81	16268	GMFG,TLR2,TACSTD2,BUB1B,SPC25,NUF2,KIF14,NDC80,BUB1,TTK,CDC20,BIRC5,CDCA8,SEMA5A,MGARP,PIF1,CH25H,SPRY2,CENPF,SKA1,MAD2L1,SPC24,PLK1,TPX2,ZWINT,AURKB,ESPL1,ABI3,CCNB1,BRCA1,TRIP13,EPHA4,ZNF365,SKA3,EPS8,MCTP1,NUPR1,NAV3,TRIM54,SCAMP5,LDLR,FGF13,NGEF,FBXO43,DACT1,ARHGAP28,CLSTN3,KIF24,CARD8,ZWILCH,LRP4,PHLDB2,ITGB3,CHEK1,APOC1,CCNF,CRYAB,BMP4,ITGAV,TNFRSF1B,APOE,FAM107A,TTBK2,FBXO5,TRIM37,NLGN1,KN…
GO:BP	regulation of organelle organization	GO:0033043	false	0.0011681050931205503	2.9325180824726536	991	1344	126	16268	GMFG,PDE2A,TACSTD2,CX3CL1,UBE2C,NEK2,CDCA2,BUB1B,SPC25,NUF2,CDC25C,MKI67,NDC80,BUB1,TTK,PSRC1,CDC20,BIRC5,CDCA8,SEMA5A,NRP1,DLGAP5,PLK4,NCAPG,MGARP,PIF1,SPAG5,TACC3,CDK1,SDC4,PDGFB,PKMYT1,NUSAP1,CENPF,SKA1,KIF20B,MAD2L1,SPC24,TPM1,DAAM2,PLK1,CENPE,KDR,TPX2,NEXN,RMI2,ZWINT,AURKB,ESPL1,AURKA,ABI3,CCNB1,BRCA1,TRIP13,RAD51AP1,SKA3,KLF4,EPS8,EDN1,NUPR1,SMC4,SDC1,NEDD9,NAV3,TRIM54,CXCL12,FGF13,FBXO43,N…
GO:BP	regulation of response to stress	GO:0080134	false	0.0013030284827778933	2.8850460909811444	1182	1344	145	16268	MLIP,BIRC3,TGFB2,IL33,SELE,TLR2,CD14,PDE2A,PLAT,HMGA2,CX3CL1,CD274,CD36,IL6,POLQ,SERPINE1,HBEGF,TNFAIP3,DNASE1L3,LYN,ANKRD1,IL15,PDGFB,PTGIS,GBP1,PTGS2,AUNIP,HPSE,PLK1,RMI2,AURKB,SLC15A3,BRCA1,INSIG1,MAP2K6,RAD51,RAD51AP1,PTN,EPHA4,TRAF3,FOXM1,ZNF365,RNF125,KLF4,GBP5,FAS,TEK,MCTP1,EDN1,FANCB,NUPR1,RASGRP1,CAMK2N1,AJUBA,OPTN,SPRED1,ACKR3,NOS3,IRAK2,TFPI,BRCA2,HIC1,LDLR,PLAU,CXCL12,AIFM2,PVR,VTN,BO…
GO:BP	DNA replication initiation	GO:0006270	false	0.001399058161600858	2.8541642306566604	32	1344	13	16268	CDC45,TICRR,MCM10,PRIM1,CDT1,MCM4,ORC6,MCM5,MCM2,ORC1,GINS3,GMNN,MCM6
GO:BP	regulation of apoptotic process	GO:0042981	false	0.0014312901131253962	2.8442723286724445	1064	1344	133	16268	UBD,CCL2,BIRC3,TGFB2,LTB,CYP1B1,ICAM1,HMGA2,CX3CL1,CD274,BDNF,TRAF1,HTR2B,KIF14,ATF3,BIRC5,IL6,SEMA5A,CXCL10,NUAK2,SERPINE1,ANGPT1,TNFAIP3,LYN,CDK1,TOP2A,ANKRD1,IGFBP3,SPRY2,PTGIS,MAD2L1,DLL1,CRLF1,GADD45B,E2F1,PLK1,KDR,AURKB,DUSP6,BRCA1,RTKN2,ITGA6,KLF4,HMOX1,HSPB2,RIPK3,FAS,KRT18,TEK,JAK3,NUPR1,TNFRSF8,SOCS3,ACKR3,NOS3,MELK,FHL2,TSC22D3,CXCL12,AIFM2,NTF3,FZD3,BMP2,BOK,GATA2,TGM2,STIL,IFIT2,ASNS…
GO:BP	negative regulation of smooth muscle cell proliferation	GO:0048662	false	0.0014578968333426028	2.8362732073591057	37	1344	14	16268	IGFBP5,CNN1,PTGIR,TNFAIP3,IGFBP3,APLN,TPM1,HMOX1,BMP2,GPER1,SOD2,BMP4,APOE,MEF2C
GO:BP	regulation of glial cell differentiation	GO:0045685	false	0.0014578968333426028	2.8362732073591057	37	1344	14	16268	CXCR4,IL6,CDK1,DAAM2,NOG,PTN,EPHA4,ZNF365,LDLR,BMP2,SERPINE2,HES1,TNFRSF1B,ID2
GO:BP	negative regulation of programmed cell death	GO:0043069	false	0.0015556979998002575	2.8080747066714586	631	1344	88	16268	CCL2,BIRC3,ICAM1,HMGA2,CX3CL1,SLC7A11,BDNF,HTR2B,KIF14,BIRC5,IL6,SEMA5A,NUAK2,SERPINE1,ANGPT1,TNFAIP3,CDK1,SPRY2,MAD2L1,NQO1,DLL1,CRLF1,PLK1,KDR,AURKB,BRCA1,RTKN2,ITGA6,KLF4,HMOX1,HSPB2,FAS,KRT18,TEK,JAK3,NUPR1,SC5D,SOCS3,ACKR3,NOS3,FHL2,TSC22D3,CXCL12,AIFM2,NTF3,FZD3,GATA2,STIL,ASNS,TNFRSF6B,NKX2-5,FTH1,PRKAA2,ZC3H12A,SQSTM1,PIM1,NRG1,MERTK,SOCS2,IRS2,SOD2,SFRP1,CRYAB,FOXE3,BMP4,ITGAV,TGFBR1,PLA…
GO:BP	establishment of organelle localization	GO:0051656	false	0.0016067668119249246	2.7940471472831128	405	1344	63	16268	NEK2,SPC25,NUF2,KIF14,GEM,CENPA,NDC80,TTK,KIFC1,PSRC1,FAM83D,CDCA5,BIRC5,CDCA8,SGOL1,RACGAP1,SAPCD2,MGARP,KIF2C,SPAG5,LYN,CDK1,SDC4,NUSAP1,CENPF,PIK3CG,SKA1,MAD2L1,SPC24,LMNB1,PLK1,CENPE,KIF18A,ZWINT,AURKB,ESPL1,CCNB1,KIF22,SKA3,CDT1,SDC1,NEFH,APOLD1,DYNC1I1,SNAP91,STXBP2,DNM3,ZWILCH,SPDL1,TLE6,KIT,KNSTRN,AP1AR,ACTN4,KIF13A,GPSM2,NLGN1,SEPT5,SPIRE2,KNTC1,DSN1,INCENP,MREG
GO:BP	smooth muscle cell proliferation	GO:0048659	false	0.0016572533929623066	2.7806110831607573	90	1344	23	16268	IGFBP5,CNN1,CX3CL1,PTGIR,IL6,TNFAIP3,IGFBP3,PDGFB,APLN,ELN,TPM1,HMOX1,EDN1,BMP2,P2RY6,GPER1,ADAMTS1,SOD2,BMP4,APOE,ID2,MEF2C,PIK3R1
GO:BP	muscle structure development	GO:0061061	false	0.0016683837036180105	2.7777040608924604	423	1344	65	16268	TGFB2,TAGLN,MYL9,BDNF,SGCD,ITGA11,MYL2,HEY1,CXCL10,HBEGF,TMOD1,ANKRD1,IGFBP3,PDGFB,CENPF,TPM1,DLL1,NOG,KRT19,SORBS2,EPHB1,POPDC2,EDN1,SDC1,PDLIM3,CTF1,SYNE1,CSRP1,PDLIM7,CHRNA1,BMP2,MYOM2,GPER1,NKX2-5,ADAM12,HDAC9,PROX1,NRG1,HES1,MYOM3,SOD2,PLCB1,NOS1,KIT,BMP4,DMD,FHL1,ACTN4,TGFBR1,PDLIM1,CSRP2,TMOD2,TBX18,ITGB1BP2,SIK1,ID2,ANKRD2,MEF2C,SORT1,FGFR2,NID1,GPC1,TMEM204,EFNB2,SVIL
GO:BP	double-strand break repair via break-induced replication	GO:0000727	true	0.001769300274179846	2.7521984551893226	12	1344	8	16268	CDC45,GINS2,MCM4,GINS4,MCM5,MCM2,CDC7,MCM6
GO:BP	regulation of ferroptosis	GO:0110075	true	0.001769300274179846	2.7521984551893226	12	1344	8	16268	SLC7A11,NQO1,HMOX1,DHCR7,SC5D,AIFM2,FTH1,SQSTM1
GO:BP	negative regulation of ferroptosis	GO:0110076	false	0.0018249785977800395	2.738742224314647	9	1344	7	16268	SLC7A11,NQO1,HMOX1,SC5D,AIFM2,FTH1,SQSTM1
GO:BP	cell development	GO:0048468	false	0.002182082768053857	2.6611287803162673	1907	1344	214	16268	UBD,VCAN,VCAM1,TGFB2,IL33,IL1RL1,TLR2,ICAM1,CXCR4,SEMA3D,PDE2A,MYL9,CX3CL1,IGSF23,BDNF,ZBTB16,RIMBP3,HTR2B,CD34,MYL2,SPINK5,CSPG5,HAPLN1,HEY1,DIRAS3,IL6,SEMA5A,NRP1,TUBB2B,LGI4,MAFB,RACGAP1,MGARP,DNASE1L3,LYN,TMOD1,ANKRD1,IL15,RELB,PDGFB,KITLG,SULF1,NTN4,KIF20B,TPM1,DLL1,S1PR3,DAAM2,SOX11,KDR,NEXN,SPRY1,IL4I1,NOG,KRT19,ABI3,FSTL3,TRIP13,SORBS2,RTKN2,PTN,EPHA4,ZNF365,EPHB1,DOCK11,HMGB2,ITGA6,KLF4,…
GO:BP	regulation of MAPK cascade	GO:0043408	false	0.0023385303322171016	2.6310569926449023	526	1344	76	16268	CD24,TGFB2,ICAM1,CX3CL1,CD36,HTR2B,DUSP4,FLT1,FAM83D,IL6,NRP1,PTPRR,ANGPT1,LYN,TNFAIP8L3,PDGFB,SPRY2,GBP1,PIK3CG,PDGFC,GDF6,GADD45B,KDR,SPRY1,DUSP6,P2RY1,BMPER,EPHA4,FOXM1,FGF18,EPHB1,RGS2,CYR61,FAS,TEK,EDN1,SOX2,RASGRP1,SPRED1,ACKR3,RNF41,NTF3,BMP2,P2RY6,DACT1,PDGFD,P2RX7,GPER1,GPNMB,ZC3H12A,NRG1,DUSP3,F2RL1,RRAS,PLCB1,KIT,GLIPR2,TNIK,GDF15,BMP4,DUSP16,DUSP5,APOE,CEACAM1,DUSP8,MEF2C,ADRB2,FGFR2,…
GO:BP	leukocyte migration	GO:0050900	false	0.0023403061608414776	2.6307273240999343	306	1344	51	16268	CCL2,VCAM1,TGFB2,CCL14,CCL23,SELE,CCL3L3,ICAM1,CXCR4,CX3CL1,CD34,CXCL2,FLT1,IL6,CXCL10,PLVAP,SERPINE1,LYN,CH25H,PDGFB,PIK3CG,SELP,PTN,ITGA6,HMOX1,EPS8,RIPK3,CXCL8,VEGFC,SELL,NEDD9,CXCL12,PGF,MYH9,CCL7,C5,P2RX4,F2RL1,GNAI1,PLCB1,KIT,PIP5K1C,CHST2,SLC12A2,MSMP,ITGA3,ITGA4,GAS6,SLIT2,PRTN3,CXCL3
GO:BP	MAPK cascade	GO:0000165	false	0.002434864635462264	2.6135251780657303	591	1344	83	16268	CD24,TGFB2,ICAM1,CX3CL1,CD36,HTR2B,DUSP4,RASGRP3,FLT1,FAM83D,IL6,NRP1,PLVAP,PTPRR,ANGPT1,LYN,CDK1,TNFAIP8L3,PDGFB,SPRY2,GBP1,PIK3CG,PDGFC,GDF6,GADD45B,KDR,SPRY1,DUSP6,MAP2K6,P2RY1,BMPER,EPHA4,FOXM1,FGF18,EPHB1,RGS2,CYR61,FAS,TEK,EDN1,SOX2,RASGRP1,SPRED1,ACKR3,RNF41,NTF3,FGF13,BMP2,P2RY6,DACT1,PDGFD,P2RX7,GPER1,GPNMB,ZC3H12A,NRG1,DUSP3,F2RL1,RRAS,PLCB1,KIT,GLIPR2,TNIK,GDF15,BMP4,ITGAV,DUSP16,DUSP5…
GO:BP	cell-matrix adhesion	GO:0007160	false	0.002442023846975227	2.6122500993759097	193	1344	37	16268	VCAM1,CX3CL1,ADAMTS9,ITGA11,COL13A1,CD36,CD34,NRP1,SERPINE1,ITGB8,ITGA10,HPSE,KDR,ITGA8,ITGA6,ZYX,TEK,PLAU,PTPRK,ITGB4,VTN,PHLDB2,DUSP3,ITGB3,TIAM1,RRAS,SFRP1,ITGAV,FAM107A,CASK,TLN1,SORBS1,ITGA3,ITGA4,HOXD3,ILK,VCL
GO:BP	meiotic nuclear division	GO:0140013	false	0.0025484575038741968	2.593722603977104	148	1344	31	16268	NUF2,TTK,SGOL1,MND1,BRIP1,TOP2A,RAD54L,SKA1,PTTG2,MYBL1,ZWINT,ESPL1,TRIP13,RAD51,RAD51AP1,FANCD2,SKA3,EME1,PTTG1,FBXO43,PSMC3IP,REC8,PLCB1,ZNF541,MOV10L1,SYCE2,MEI1,BCL2L11,FBXO5,SPIRE2,INCENP
GO:BP	regulation of body fluid levels	GO:0050878	false	0.0025697368375992087	2.590111349754476	249	1344	44	16268	NPPB,PLAT,MYL9,CD36,IL6,SERPINE1,NPR1,LYN,F2RL3,PDGFB,PIK3CG,APLN,SELP,ENTPD1,VAV3,HPSE,EDN1,NOS3,TFPI,CSRP1,PLAU,VTN,MYH9,GP6,AQP5,SERPINE2,ITGB3,PRKACB,F2RL1,THBD,PLAUR,APOE,UBASH3B,CEACAM1,FLNA,PROS1,TLN1,HAS2,GAS6,EPHB2,ILK,GP1BB,EMILIN2,VCL
GO:BP	cellular process	GO:0009987	false	0.0026885881208280446	2.5704757245719536	15192	1344	1294	16268	UBD,IGFBP5,NPPB,VCAN,NEURL3,CCL2,MMP1,VCAM1,CNN1,CBLN2,CD24,MLIP,BIRC3,GMFG,TGFB2,IL33,IL1RL1,CCL14,ADAMTS4,PLA2G4C,CCL23,SELE,LIPG,LTB,CYP1A1,TLR2,CCL3L3,TAGLN,CYP1B1,ICAM1,CD14,CXCR4,SEMA3D,PDE2A,PLAT,MYL9,HMGA2,P3H2,GPRC5A,TACSTD2,ARHGAP20,GABBR2,RGS7BP,MMP10,CX3CL1,PDE5A,PIEZO2,LRRC4,IGSF23,ADAMTS9,IL32,CTTNBP2,ETV5,ABCC3,LURAP1L,SLC7A11,NCKAP5,CD274,BDNF,ZBTB16,UBE2C,TRAF1,ITGA11,ID1,TNFRSF4…
GO:BP	positive regulation of transferase activity	GO:0051347	false	0.002689092365765243	2.5703942802410973	274	1344	47	16268	CD24,TGFB2,HMGA2,UBE2C,KIF14,FLT1,PSRC1,TNFSF15,CDC20,ANGPT1,PDGFB,DSCC1,PIK3CG,CLSPN,PLK1,CENPE,TPX2,EPHA4,FGF18,CYR61,RIPK3,ARRDC4,EDN1,RASGRP1,NEDD9,RFC3,NTF3,CHTF18,PROX1,NRG1,ITGB3,NOX4,APOE,LMO4,GPRC5B,RALB,DLG3,PRKAG2,ADRB2,RFC4,ADRA2C,GAS6,PCNA,ERP29,GHR,MAPRE3,TRIB3
GO:BP	cellular component organization or biogenesis	GO:0071840	false	0.0028292475036241164	2.548329058638287	5699	1344	551	16268	UBD,NPPB,CCL2,MMP1,CNN1,CBLN2,CD24,GMFG,TGFB2,ADAMTS4,PLA2G4C,SELE,LIPG,TLR2,CYP1B1,CXCR4,SEMA3D,PDE2A,MYL9,HMGA2,TACSTD2,MMP10,CX3CL1,LRRC4,ADAMTS9,CTTNBP2,NCKAP5,BDNF,UBE2C,TRAF1,NEK2,CDCA2,COL13A1,CD36,BUB1B,SPC25,SRPX,NUF2,CD34,PLCE1,MYL2,HJURP,SPINK5,KIF14,GEM,CDC25C,CENPA,MKI67,ESCO2,DCBLD2,CDC45,NDC80,CEP55,CSPG5,DIRAS3,ASPM,BUB1,TTK,KIFC1,PSRC1,KIF15,LOXL4,ANLN,CDC20,REEP1,CDCA5,BIRC5,CDC…
GO:BP	regulation of localization	GO:0032879	false	0.0031340622566474255	2.5038923807296203	1601	1344	184	16268	NPPB,CCL2,TGFB2,SELE,LIPG,TLR2,CX3CL1,BDNF,HTR2B,PLCE1,OSBPL6,NKAIN2,BIRC5,CDCA8,IL6,NRP1,SNCAIP,CXCL10,SAPCD2,SLC38A1,SERPINE1,ANGPT1,SPAG5,NPR1,LYN,F2RL3,CDK1,GAL,ANKRD1,SDC4,IL15,PDGFB,SCG5,MRAP2,GBP1,APLN,KIF20B,MYRIP,GPC4,DLL1,SLC6A9,PLK1,SOX11,KCNJ18,MX2,SGIP1,ENPP1,AURKB,ABI3,INSIG1,INHBB,KCNN2,PARD6G,ABCA1,MCTP1,EDN1,SDC1,NEFH,TESC,CYP51A1,SYT17,SNAP25,KCNMB4,NEDD9,SCAMP5,KCNJ12,PTPRN2,GR…
GO:BP	nitric oxide metabolic process	GO:0046209	true	0.0035862731496742644	2.4453566353319776	62	1344	18	16268	CYP1B1,CD36,PTGIS,PTGS2,NQO1,KLF4,KLF2,EDN1,NOS3,ZC3H12A,P2RX4,NOS1,APOE,ASS1,CLU,TMEM106A,GCH1,PKD2
GO:BP	gliogenesis	GO:0042063	false	0.0037412942812665457	2.426978129892239	158	1344	32	16268	VCAN,CCL2,TGFB2,TLR2,CXCR4,CX3CL1,CSPG5,HAPLN1,IL6,LGI4,CDK1,DLL1,DAAM2,SOX11,NOG,MMP24,PTN,EPHA4,ZNF365,CNTNAP1,SOX2,LDLR,BMP2,SERPINE2,HES1,P2RX4,TNFRSF1B,GRN,ID2,CLU,GPC1,GPR56
GO:BP	cellular response to cytokine stimulus	GO:0071345	false	0.0039884545027407264	2.399195357686048	561	1344	79	16268	CCL2,CD24,BIRC3,IL33,IL1RL1,CCL14,CCL23,TLR2,CCL3L3,CXCR4,PDE2A,CX3CL1,TRAF1,EBI3,CXCL2,IL6,CXCL10,PLVAP,TNFAIP3,LYN,ANKRD1,IL15,PDGFB,PTGIS,GBP1,CRLF1,BRCA1,TRAIP,TRAF3,TANK,GBP5,CCDC3,CXCL8,EDN1,JAK3,ACKR3,IRAK2,CXCL12,IL18R1,MX1,CRHBP,GPER1,CARD8,CCL7,ZC3H12A,GBP4,PIM1,FOXC1,NLRP12,F2RL1,PLCB1,EDA,IRF1,KIT,SFRP1,ACTN4,TRAF5,MT2A,CSF2RB,TNFRSF1B,IL7R,IL12RB2,CEACAM1,IFI16,SLC12A2,CEBPA,HYAL1,ST…
GO:BP	negative regulation of cell differentiation	GO:0045596	false	0.004114677920110185	2.3856641538887104	425	1344	64	16268	TGFB2,BDNF,ZBTB16,HEY1,GDF3,IL6,SEMA5A,MAFB,PDGFB,SPRY2,DLL1,S1PR3,DAAM2,E2F1,SOX11,SPRY1,NOG,ENPP1,FSTL3,PTN,EPHA4,CRIM1,EPHB1,ABCA1,SOX2,JAK3,SPRED1,LDLR,FGF13,BMP2,IL17D,TNFSF4,EFEMP1,VASN,GPER1,BAMBI,NKX2-5,ZC3H12A,RUNX1,LRP4,ITGB3,HES1,IRF1,SFRP1,RUNX1T1,FOXE3,BMP4,ITGAV,TGFBR1,MSX1,SMAD6,TNFRSF11B,HOPX,TWIST2,CEACAM1,ID2,ANKRD2,CHRD,GPR137,EFNB3,GDI1,INPP5D,TRIB3,HLA-G
GO:BP	negative regulation of cell adhesion	GO:0007162	false	0.004142569157980017	2.382730232533637	237	1344	42	16268	CYP1B1,TACSTD2,CX3CL1,CD274,SEMA5A,SERPINE1,ANGPT1,SDC4,GBP1,IL4I1,EPHA4,KLF4,PDCD1LG2,JAK3,TGFBI,CXCL12,BMP2,ARHGDIG,TNFSF4,MFI2,PODXL,GPNMB,SPINT2,SERPINE2,ZC3H12A,RUNX1,PHLDB2,DUSP3,IRF1,BMP4,AP1AR,ACTN4,CEACAM1,FAM107A,CASK,SPRY4,ASS1,EPHB2,SPI1,FZD4,SEMA6A,HLA-G
GO:BP	spindle elongation	GO:0051231	false	0.004265480030130265	2.3700320869570453	13	1344	8	16268	BIRC5,CDCA8,KIF23,RACGAP1,KIF4A,KIF11,AURKB,INCENP
GO:BP	ferroptosis	GO:0097707	false	0.004265480030130265	2.3700320869570453	13	1344	8	16268	SLC7A11,NQO1,HMOX1,DHCR7,SC5D,AIFM2,FTH1,SQSTM1
GO:BP	sterol biosynthetic process	GO:0016126	true	0.004353920360106677	2.3611195191356535	51	1344	16	16268	CH25H,MSMO1,HMGCS1,INSIG1,SQLE,TM7SF2,DHCR7,CYP51A1,SC5D,LSS,GNAI1,APOE,MVK,FDFT1,PRKAG2,MVD
GO:BP	positive regulation of phosphorus metabolic process	GO:0010562	false	0.004460707102997186	2.3505962922769195	480	1344	70	16268	CD24,TGFB2,HMGA2,CX3CL1,HTR2B,KIF14,FLT1,PSRC1,TNFSF15,IL6,ANGPT1,LYN,IL15,PDGFB,SPRY2,PIK3CG,CLSPN,CRLF1,PLK1,CENPE,KDR,TPX2,P2RY1,EPHA4,FGF18,ITGA6,CYR61,RIPK3,FAS,TEK,EDN1,RASGRP1,NEDD9,NOS3,CTF1,GRB10,NTF3,BMP2,VTN,P2RY6,P2RX7,GPER1,GPNMB,PRKAA2,PROX1,NRG1,ITGB3,HES1,NOS1,KIT,TNIK,BMP4,RIPK2,NOX4,PLAUR,LMO4,GPRC5B,MEF2C,RALB,SLCO3A1,DLG3,PRKAG2,ADRB2,ADRA2C,GAS6,ERP29,GHR,ILK,MAPRE3,FNIP1
GO:BP	positive regulation of phosphate metabolic process	GO:0045937	false	0.004460707102997186	2.3505962922769195	480	1344	70	16268	CD24,TGFB2,HMGA2,CX3CL1,HTR2B,KIF14,FLT1,PSRC1,TNFSF15,IL6,ANGPT1,LYN,IL15,PDGFB,SPRY2,PIK3CG,CLSPN,CRLF1,PLK1,CENPE,KDR,TPX2,P2RY1,EPHA4,FGF18,ITGA6,CYR61,RIPK3,FAS,TEK,EDN1,RASGRP1,NEDD9,NOS3,CTF1,GRB10,NTF3,BMP2,VTN,P2RY6,P2RX7,GPER1,GPNMB,PRKAA2,PROX1,NRG1,ITGB3,HES1,NOS1,KIT,TNIK,BMP4,RIPK2,NOX4,PLAUR,LMO4,GPRC5B,MEF2C,RALB,SLCO3A1,DLG3,PRKAG2,ADRB2,ADRA2C,GAS6,ERP29,GHR,ILK,MAPRE3,FNIP1
GO:BP	nitric oxide biosynthetic process	GO:0006809	false	0.004608006671624954	2.336486900798428	57	1344	17	16268	CYP1B1,CD36,PTGIS,PTGS2,NQO1,KLF4,KLF2,EDN1,NOS3,ZC3H12A,P2RX4,NOS1,APOE,ASS1,CLU,GCH1,PKD2
GO:BP	regulation of blood coagulation	GO:0030193	false	0.004608006671624954	2.336486900798428	57	1344	17	16268	PLAT,SERPINE1,PDGFB,HPSE,EDN1,NOS3,TFPI,PLAU,VTN,SERPINE2,F2RL1,THBD,PLAUR,APOE,CEACAM1,EPHB2,EMILIN2
GO:BP	reactive nitrogen species metabolic process	GO:2001057	false	0.004636406561734216	2.333818488201111	63	1344	18	16268	CYP1B1,CD36,PTGIS,PTGS2,NQO1,KLF4,KLF2,EDN1,NOS3,ZC3H12A,P2RX4,NOS1,APOE,ASS1,CLU,TMEM106A,GCH1,PKD2
GO:BP	positive regulation of chromosome segregation	GO:0051984	false	0.0046382100351661125	2.3336495888053417	30	1344	12	16268	BIRC5,CDCA8,NCAPG,CDK1,SKA1,AURKB,CCNB1,SKA3,SMC4,NCAPG2,NCAPD2,INCENP
GO:BP	regulation of smooth muscle cell migration	GO:0014910	false	0.0046996522200240965	2.3279342791946753	35	1344	13	16268	IGFBP5,NRP1,SERPINE1,IGFBP3,PDGFB,TPM1,DOCK4,PLAU,VTN,ADAMTS1,BMP4,MEF2C,SLIT2
GO:BP	G2/M transition of mitotic cell cycle	GO:0000086	false	0.004875986528408557	2.3119375029400193	116	1344	26	16268	KIF14,CDC25C,CCNA2,DTL,CDK1,PKMYT1,CENPF,CLSPN,PLK1,TICRR,AURKB,AURKA,CCNB1,BRCA1,BLM,FOXM1,MELK,CHEK1,RRM1,ORC1,PLCB1,FHL1,CDC7,FBXO5,CDC25A,SKP2
GO:BP	positive regulation of mitotic sister chromatid separation	GO:1901970	false	0.004922012183434236	2.307857315624742	21	1344	10	16268	UBE2C,CDC20,BIRC5,CDCA8,DLGAP5,SKA1,AURKB,ESPL1,SKA3,INCENP
GO:BP	cell activation	GO:0001775	false	0.005063726491157876	2.2955297600579945	851	1344	109	16268	UBD,CCL2,VCAM1,CD24,IL33,ICAM1,PLAT,MYL9,CX3CL1,CD274,TNFRSF4,EBI3,SPINK5,ANXA3,IL6,CXCL10,TNFAIP3,DNASE1L3,LYN,F2RL3,SDC4,IL15,RELB,PDGFB,PIK3CG,SELP,ENTPD1,DLL1,VAV3,SOX11,IL4I1,BMPER,EPHB1,DOCK11,PDCD1LG2,RIPK3,CXCL8,EDN1,JAK3,RASGRP1,SLAMF7,SOCS3,NEDD9,NOS3,FANCA,ULBP1,CSRP1,LDLR,LFNG,MYH9,GP6,TNFSF4,BATF3,STXBP2,GPER1,HDAC9,GPNMB,SERPINE2,ZC3H12A,RUNX1,HELLS,DUSP3,ITGB3,P2RX4,F2RL1,IRS2,PLCB…
GO:BP	taxis	GO:0042330	false	0.0053155298583182345	2.274453437994048	375	1344	58	16268	CCL2,TGFB2,CCL14,CCL23,CCL3L3,CXCR4,SEMA3D,CX3CL1,CXCL2,ANGPT2,FLT1,IL6,SEMA5A,NRP1,TUBB2B,CXCL10,SERPINE1,ANGPT1,HBEGF,LYN,CH25H,PDGFB,PIK3CG,KDR,DOCK4,PTN,FGF18,EPHB1,HMGB2,CXCL8,VEGFC,NEDD9,ACKR3,PLAU,CXCL12,NTF3,PGF,GPNMB,CCL7,RALA,C5,DUSP3,ITGB3,P2RX4,F2RL1,KIT,ACKR4,ITGAV,STX3,PLAUR,PIP5K1C,SLC12A2,MSMP,GAS6,EFNB2,SEMA6A,SLIT2,CXCL3
GO:BP	chemotaxis	GO:0006935	false	0.0053155298583182345	2.274453437994048	375	1344	58	16268	CCL2,TGFB2,CCL14,CCL23,CCL3L3,CXCR4,SEMA3D,CX3CL1,CXCL2,ANGPT2,FLT1,IL6,SEMA5A,NRP1,TUBB2B,CXCL10,SERPINE1,ANGPT1,HBEGF,LYN,CH25H,PDGFB,PIK3CG,KDR,DOCK4,PTN,FGF18,EPHB1,HMGB2,CXCL8,VEGFC,NEDD9,ACKR3,PLAU,CXCL12,NTF3,PGF,GPNMB,CCL7,RALA,C5,DUSP3,ITGB3,P2RX4,F2RL1,KIT,ACKR4,ITGAV,STX3,PLAUR,PIP5K1C,SLC12A2,MSMP,GAS6,EFNB2,SEMA6A,SLIT2,CXCL3
GO:BP	kidney epithelium development	GO:0072073	false	0.005688919902601121	2.2449701808575107	70	1344	19	16268	CD24,TACSTD2,CD34,SIX2,NOG,PROM1,KLHL3,BMP2,PODXL,FOXC1,BMP4,MEF2C,FGFR2,GPC3,MTSS1,AHI1,MAGI2,PKD2,SLIT2
GO:BP	cardiac chamber morphogenesis	GO:0003206	false	0.005934378237218418	2.2266247766740794	83	1344	21	16268	TGFB2,MYL2,HEY1,NRP1,TPM1,FOXF1,SOX11,NOG,TEK,BMP2,NKX2-5,PROX1,NRG1,HES1,NRP2,BMP4,TGFBR1,SMAD6,MEF2C,FGFR2,SLIT2
GO:BP	regulation of hemostasis	GO:1900046	false	0.006020911578035701	2.2203377507123254	58	1344	17	16268	PLAT,SERPINE1,PDGFB,HPSE,EDN1,NOS3,TFPI,PLAU,VTN,SERPINE2,F2RL1,THBD,PLAUR,APOE,CEACAM1,EPHB2,EMILIN2
GO:BP	negative regulation of intracellular signal transduction	GO:1902532	false	0.006035782978769471	2.219266384008656	567	1344	79	16268	TGFB2,PDE2A,DUSP4,PRKAR2B,CIT,PTPRR,TNFAIP3,LYN,SPRY2,GBP1,SKA1,FBP1,SPRY1,NOG,AURKB,DUSP6,BRCA1,INSIG1,RTKN2,EPHA4,FOXM1,TANK,RNF125,SKA3,KLF4,RGS2,AJUBA,DDIT4,SPRED1,ZNF366,ACKR3,SESN3,FHL2,CXCL12,BMP2,HEG1,DACT1,P2RX7,GPER1,CARD8,PKIA,PRKAA2,ZC3H12A,DUSP3,PRKACB,NLRP12,F2RL1,SOD2,SFRP1,GDF15,DUSP16,DUSP5,PLAUR,SMPDL3A,KCTD13,APOE,SMAD6,BCL2,RAB7B,DUSP8,RASAL3,SPRY4,ITGA3,CLU,ARHGAP25,EPHB2,NCK…
GO:BP	response to tumor necrosis factor	GO:0034612	false	0.00619284224558193	2.2081099829237214	154	1344	31	16268	UBD,CCL2,BIRC3,SELE,TRAF1,PLVAP,TNFAIP3,ANKRD1,GBP1,BRCA1,TRAIP,TRAF3,TANK,CCDC3,CXCL8,CRHBP,GPER1,CARD8,ZC3H12A,F2RL1,SFRP1,ACTN4,TRAF5,TNFRSF1B,HYAL1,HAS2,GAS6,GBP3,ILK,GCH1,CASP1
GO:BP	response to chemical	GO:0042221	false	0.006411582225157576	2.1930347837632747	2595	1344	275	16268	UBD,IGFBP5,CCL2,VCAM1,CD24,BIRC3,TGFB2,IL33,IL1RL1,CCL14,CCL23,SELE,CYP1A1,TLR2,CCL3L3,CYP1B1,ICAM1,CD14,CXCR4,SEMA3D,PDE2A,CX3CL1,ETV5,ABCC3,SLC7A11,CD274,TRAF1,CD36,HTR2B,EBI3,CXCL2,ANGPT2,FLT1,BCHE,RRAGD,ABCG2,IL6,SEMA5A,NRP1,TUBB2B,CXCL10,NFKB2,MGARP,PLVAP,SERPINE1,ANGPT1,HBEGF,TNFAIP3,LYN,CH25H,DHRS3,ANKRD1,IL15,RELB,PDGFB,PTGIS,CENPF,GBP1,PIK3CG,SELP,PTGS2,NQO1,CERS1,AQP10,TPM1,CRLF1,VAV3,K…
GO:BP	embryonic morphogenesis	GO:0048598	false	0.0065161984946585485	2.186005694802156	308	1344	50	16268	TGFB2,HMGA2,HTR2B,DUSP4,FLT1,COL8A1,SULF1,RNF207,SIX2,DLL1,FOXF1,SOX11,NOG,COL12A1,ITGA8,KLF4,SOX2,MMP15,ITGB4,VTN,DACT1,STIL,EFEMP1,NKX2-5,PHLDB2,PROX1,ITGB3,HES1,BMP4,ITGAV,DUSP5,TGFBR1,SOX18,MSX1,LMO4,FLRT3,TBX18,ID2,MEF2C,LAMA3,ITGA3,FGFR2,GPC3,ITGA4,AHI1,EPHB2,HOXD3,SOBP,PKD2,SCX
GO:BP	negative regulation of locomotion	GO:0040013	false	0.006623293013896181	2.1789260313787	266	1344	45	16268	IGFBP5,CCL2,CYP1B1,TACSTD2,CX3CL1,ADAMTS9,ANGPT2,SEMA5A,PTPRR,SERPINE1,IGFBP3,SULF1,TPM1,NOG,FRMD5,EPHA4,KLF4,HMOX1,MCTP1,NEDD9,NAV3,RNF41,ARHGDIB,CXCL12,CLDN5,PTPRK,SPINT2,PHLDB2,C5,DUSP3,TET1,PLCB1,SFRP1,BMP4,TGFBR1,PTPRG,APOE,MEF2C,CHRD,MITF,MAGI2,GPR56,SLIT2,EMILIN2,VCL
GO:BP	regulation of vascular permeability	GO:0043114	false	0.006801742609907826	2.167379806571444	36	1344	13	16268	NPPB,PDE2A,PLVAP,ANGPT1,NPR1,TEK,BDKRB2,CLDN5,GPR4,APOE,CEACAM1,OCLN,SLIT2
GO:BP	regulation of epithelial cell proliferation	GO:0050678	false	0.007362711687268199	2.1329622055099913	234	1344	41	16268	CCL2,TGFB2,HTR2B,FLT1,SEMA5A,NRP1,PDGFB,SULF1,APLN,SOX11,KDR,PTN,HMGB2,HMOX1,TEK,UHRF1,SOX2,NUPR1,VEGFC,BRCA2,PTPRK,PGF,GATA2,LRG1,PROX1,ITGB3,NRP2,SFRP1,FOXE3,BMP4,NRARP,TGFBR1,APOE,CEACAM1,CASK,GRN,MEF2C,HYAL1,FGFR2,MTSS1,ITGA4
GO:BP	regulation of response to wounding	GO:1903034	false	0.007478352874627592	2.1261940460168036	133	1344	28	16268	IL33,PLAT,SERPINE1,HBEGF,TNFAIP3,PDGFB,HPSE,PTN,EPHA4,EDN1,NOS3,TFPI,PLAU,VTN,SERPINE2,TNFRSF12A,PHLDB2,F2RL1,THBD,PLAUR,APOE,CEACAM1,CASK,GRN,SLC12A2,OCLN,EPHB2,EMILIN2
GO:BP	glial cell differentiation	GO:0010001	false	0.008078604673028735	2.0926636435736037	119	1344	26	16268	VCAN,TLR2,CXCR4,CSPG5,HAPLN1,IL6,LGI4,CDK1,DLL1,DAAM2,NOG,MMP24,PTN,EPHA4,ZNF365,CNTNAP1,SOX2,LDLR,BMP2,SERPINE2,HES1,TNFRSF1B,GRN,ID2,CLU,GPC1
GO:BP	regulation of endothelial cell migration	GO:0010594	false	0.008216756182747795	2.0852995997317714	156	1344	31	16268	ADAMTS9,ANGPT2,ANXA3,SEMA5A,NRP1,ANGPT1,PDGFB,PIK3CG,PTGS2,KDR,BMPER,PTN,FGF18,KLF4,HMOX1,TEK,EDN1,NOS3,GATA2,HDAC9,ZC3H12A,PROX1,ITGB3,P2RX4,NRP2,RRAS,APOE,CEACAM1,GRN,MEF2C,SLIT2
GO:BP	animal organ morphogenesis	GO:0009887	false	0.008449507257169218	2.073168616699063	544	1344	76	16268	CCL2,TGFB2,TACSTD2,COL13A1,HTR2B,CD34,MYL2,HEY1,IL6,NRP1,SAPCD2,SERPINE1,ANKRD1,SULF1,RNF207,NTN4,SIX2,ELN,TPM1,DLL1,FOXF1,SOX11,CCM2L,SPRY1,NOG,PROM1,PTN,FGF18,ITGA6,TSPAN12,KLHL3,TEK,NOS3,LFNG,CLDN5,MFSD2A,ITGB4,FZD3,BMP2,STIL,EFEMP1,AQP5,MYO7A,NKX2-5,RAB23,TUFT1,PROX1,PIM1,NRG1,HES1,FOXC1,NRP2,EDA,FOXE3,BMP4,FHL1,TGFBR1,SOX18,MSX1,SMAD6,ASXL3,TBX18,CEACAM1,ID2,MEF2C,FGFR2,GPC3,HAS2,AHI1,EPHB2,…
GO:BP	epithelial cell proliferation	GO:0050673	false	0.009004092336994033	2.0455600599574613	269	1344	45	16268	CCL2,TGFB2,HTR2B,CD34,FLT1,IL6,SEMA5A,NRP1,PDGFB,SULF1,APLN,SOX11,KDR,BMPER,PTN,HMGB2,HMOX1,TEK,UHRF1,SOX2,NUPR1,VEGFC,BRCA2,PTPRK,PGF,GATA2,LRG1,PROX1,ITGB3,NRP2,SFRP1,FOXE3,BMP4,NRARP,TGFBR1,APOE,CEACAM1,CASK,GRN,ID2,MEF2C,HYAL1,FGFR2,MTSS1,ITGA4
GO:BP	negative regulation of cell motility	GO:2000146	false	0.009345353180862924	2.0294042810586665	261	1344	44	16268	IGFBP5,CCL2,CYP1B1,TACSTD2,CX3CL1,ADAMTS9,ANGPT2,PTPRR,SERPINE1,IGFBP3,SULF1,TPM1,NOG,FRMD5,EPHA4,KLF4,HMOX1,MCTP1,NEDD9,NAV3,RNF41,ARHGDIB,CXCL12,CLDN5,PTPRK,SPINT2,PHLDB2,C5,DUSP3,TET1,PLCB1,SFRP1,BMP4,TGFBR1,PTPRG,APOE,MEF2C,CHRD,MITF,MAGI2,GPR56,SLIT2,EMILIN2,VCL
GO:BP	epithelium development	GO:0060429	false	0.009628107907110266	2.016459051010226	707	1344	93	16268	CD24,TGFB2,TAGLN,ICAM1,PDE2A,TACSTD2,CD34,SPINK5,E2F8,HEY1,GDF3,NRP1,PLK4,CXCL10,SAPCD2,SERPINE1,CDK1,GAL,PDGFB,SPRY2,SULF1,RNF207,SIX2,DLL1,S1PR3,HPSE,SOX11,KRT83,KDR,SPRY1,NOG,PROM1,KRT19,E2F7,KLHL3,CYR61,KRT7,KRT80,MAF,APOLD1,SPRED1,BRCA2,LFNG,CLDN5,MFSD2A,BMP2,DACT1,STIL,FST,BDH2,APCDD1,PODXL,NKX2-5,LRG1,PHLDB2,PROX1,NRG1,ITGB3,HES1,FOXC1,F2RL1,FOXE3,BMP4,ITGAV,NRARP,SOX18,MSX1,CCNO,LMO4,FLRT…
GO:BP	positive regulation of phosphorylation	GO:0042327	false	0.009819176383519241	2.007924938597337	436	1344	64	16268	CD24,TGFB2,HMGA2,CX3CL1,KIF14,FLT1,PSRC1,TNFSF15,IL6,ANGPT1,LYN,IL15,PDGFB,SPRY2,PIK3CG,CLSPN,CRLF1,PLK1,CENPE,KDR,TPX2,P2RY1,EPHA4,FGF18,ITGA6,CYR61,RIPK3,FAS,TEK,EDN1,RASGRP1,NEDD9,CTF1,GRB10,NTF3,BMP2,VTN,GPER1,GPNMB,PROX1,NRG1,ITGB3,HES1,NOS1,KIT,TNIK,BMP4,RIPK2,NOX4,PLAUR,LMO4,GPRC5B,RALB,SLCO3A1,DLG3,PRKAG2,ADRB2,ADRA2C,GAS6,ERP29,GHR,ILK,MAPRE3,FNIP1
GO:BP	regulation of cellular response to growth factor stimulus	GO:0090287	false	0.010727024528806112	1.9695207263028307	254	1344	43	16268	GDF3,NRP1,PEG10,SPRY2,SULF1,APLN,DLL1,SOX11,SPRY1,NOG,FSTL3,SHISA2,FGF18,CRIM1,CYR61,NREP,SPRED1,GRB10,BMP2,VTN,FST,VASN,BAMBI,LRG1,ITGB3,TET1,GDF15,DKK3,BMP4,DMD,SMAD6,CASK,FSTL1,CHRD,SPRY4,ITGA3,GPC1,TMEM204,SULF2,CREB3L1,GPR56,SEMA6A,SLIT2
GO:BP	extracellular matrix organization	GO:0030198	false	0.011388574921854239	1.9435306167721527	238	1344	41	16268	MMP1,TGFB2,ADAMTS4,CYP1B1,MMP10,ADAMTS9,COL13A1,SPINK5,LOXL4,IL6,COL8A1,SULF1,NTN4,ELN,MMP24,COL12A1,MMP11,COL8A2,MMP15,SMOC1,MMP23B,TGFBI,BMP2,THSD4,MFI2,HMCN1,RUNX1,ADAMTS1,PHLDB2,MMP16,TGFBR1,TNFRSF1B,LOX,CTSS,NID1,HAS2,GAS6,SULF2,CREB3L1,SLC39A8,SCX
GO:BP	regulation of transport	GO:0051049	false	0.011486362343997646	1.9398174877660979	1249	1344	147	16268	NPPB,CCL2,TGFB2,SELE,LIPG,TLR2,CX3CL1,OSBPL6,NKAIN2,IL6,NRP1,SNCAIP,CXCL10,SLC38A1,SERPINE1,ANGPT1,SPAG5,NPR1,LYN,F2RL3,GAL,ANKRD1,SDC4,IL15,PDGFB,SCG5,APLN,KIF20B,MYRIP,DLL1,SLC6A9,SOX11,KCNJ18,MX2,SGIP1,ENPP1,INSIG1,INHBB,KCNN2,MCTP1,EDN1,SDC1,NEFH,TESC,CYP51A1,SYT17,SNAP25,KCNMB4,SCAMP5,KCNJ12,PTPRN2,GRB10,CXCL12,NTF3,FGF13,SNAP91,BMP2,VTN,P2RY6,BOK,GATA2,TGM2,STXBP6,CRHBP,APBB3,CPLX1,P2RX7,ST…
GO:BP	negative regulation of apoptotic process	GO:0043066	false	0.012309183200674029	1.909770764551159	606	1344	82	16268	CCL2,BIRC3,ICAM1,HMGA2,CX3CL1,BDNF,HTR2B,KIF14,BIRC5,IL6,SEMA5A,NUAK2,SERPINE1,ANGPT1,TNFAIP3,CDK1,SPRY2,MAD2L1,DLL1,CRLF1,PLK1,KDR,AURKB,BRCA1,RTKN2,ITGA6,KLF4,HMOX1,HSPB2,FAS,KRT18,TEK,JAK3,NUPR1,SOCS3,ACKR3,NOS3,FHL2,TSC22D3,CXCL12,NTF3,FZD3,GATA2,STIL,ASNS,TNFRSF6B,NKX2-5,PRKAA2,ZC3H12A,PIM1,NRG1,MERTK,SOCS2,IRS2,SOD2,SFRP1,CRYAB,FOXE3,BMP4,ITGAV,TGFBR1,PLAUR,SERPINB9,SMAD6,BCL2L10,BCL2,GRN,F…
GO:BP	extracellular structure organization	GO:0043062	false	0.012672989547866402	1.8971209233177773	239	1344	41	16268	MMP1,TGFB2,ADAMTS4,CYP1B1,MMP10,ADAMTS9,COL13A1,SPINK5,LOXL4,IL6,COL8A1,SULF1,NTN4,ELN,MMP24,COL12A1,MMP11,COL8A2,MMP15,SMOC1,MMP23B,TGFBI,BMP2,THSD4,MFI2,HMCN1,RUNX1,ADAMTS1,PHLDB2,MMP16,TGFBR1,TNFRSF1B,LOX,CTSS,NID1,HAS2,GAS6,SULF2,CREB3L1,SLC39A8,SCX
GO:BP	muscle cell migration	GO:0014812	false	0.012797696421937226	1.8928681960766958	49	1344	15	16268	IGFBP5,PLAT,NRP1,SERPINE1,IGFBP3,PDGFB,TPM1,DOCK4,PLAU,VTN,ADAMTS1,ITGB3,BMP4,MEF2C,SLIT2
GO:BP	regulation of G2/M transition of mitotic cell cycle	GO:0010389	false	0.01330631706776548	1.8759421322397116	87	1344	21	16268	KIF14,CDC25C,DTL,CDK1,PKMYT1,CENPF,CLSPN,PLK1,TICRR,AURKB,AURKA,CCNB1,BRCA1,BLM,CHEK1,RRM1,ORC1,FHL1,CDC7,FBXO5,CDC25A
GO:BP	positive chemotaxis	GO:0050918	false	0.0136290068528052	1.8655357900979124	38	1344	13	16268	CX3CL1,ANGPT2,SEMA5A,NRP1,ANGPT1,KDR,CXCL8,VEGFC,CXCL12,NTF3,PGF,GPNMB,F2RL1
GO:BP	negative regulation of angiogenesis	GO:0016525	false	0.013808810430735704	1.8598437324003056	94	1344	22	16268	NPPB,TGFB2,ADAMTS9,CD36,SPINK5,E2F2,CXCL10,SERPINE1,NPR1,SPRY2,SULF1,KLF4,KLF2,TEK,SPRED1,CLDN5,ADAMTS1,FOXC1,SLC12A2,CREB3L1,SEMA6A,HLA-G
GO:BP	cell adhesion mediated by integrin	GO:0033627	false	0.013950992239102783	1.8553949028819707	74	1344	19	16268	VCAM1,TGFB2,CYP1B1,ITGA11,SERPINE1,LYN,PIK3CG,ITGA10,ITGA8,ITGA6,TESC,PLAU,VTN,PODXL,ITGB3,ITGAV,ITGA3,ITGA4,EMILIN2
GO:BP	positive regulation of endothelial cell proliferation	GO:0001938	false	0.013950992239102783	1.8553949028819707	74	1344	19	16268	HTR2B,SEMA5A,NRP1,PDGFB,APLN,KDR,HMGB2,HMOX1,TEK,VEGFC,PGF,GATA2,LRG1,PROX1,ITGB3,NRP2,NRARP,TGFBR1,ITGA4
GO:BP	external encapsulating structure organization	GO:0045229	false	0.01409018070612052	1.8510834370419753	240	1344	41	16268	MMP1,TGFB2,ADAMTS4,CYP1B1,MMP10,ADAMTS9,COL13A1,SPINK5,LOXL4,IL6,COL8A1,SULF1,NTN4,ELN,MMP24,COL12A1,MMP11,COL8A2,MMP15,SMOC1,MMP23B,TGFBI,BMP2,THSD4,MFI2,HMCN1,RUNX1,ADAMTS1,PHLDB2,MMP16,TGFBR1,TNFRSF1B,LOX,CTSS,NID1,HAS2,GAS6,SULF2,CREB3L1,SLC39A8,SCX
GO:BP	mitotic spindle midzone assembly	GO:0051256	false	0.014415117437209694	1.8411818151471306	11	1344	7	16268	BIRC5,CDCA8,KIF23,RACGAP1,KIF4A,AURKB,INCENP
GO:BP	cell cycle G2/M phase transition	GO:0044839	false	0.014547329173837845	1.8372167339314363	130	1344	27	16268	KIF14,CDC25C,CCNA2,DTL,CDK1,PKMYT1,CENPF,CLSPN,PLK1,TICRR,AURKB,AURKA,CCNB1,BRCA1,BLM,FOXM1,MELK,ATAD5,CHEK1,RRM1,ORC1,PLCB1,FHL1,CDC7,FBXO5,CDC25A,SKP2
GO:BP	negative regulation of cell migration	GO:0030336	false	0.015138360327585823	1.8199211617741817	249	1344	42	16268	IGFBP5,CCL2,CYP1B1,TACSTD2,CX3CL1,ADAMTS9,ANGPT2,PTPRR,SERPINE1,IGFBP3,SULF1,TPM1,NOG,EPHA4,KLF4,HMOX1,MCTP1,NEDD9,NAV3,RNF41,ARHGDIB,CXCL12,CLDN5,PTPRK,PHLDB2,C5,DUSP3,TET1,PLCB1,SFRP1,BMP4,TGFBR1,PTPRG,APOE,MEF2C,CHRD,MITF,MAGI2,GPR56,SLIT2,EMILIN2,VCL
GO:BP	cellular response to tumor necrosis factor	GO:0071356	false	0.01581803706062443	1.8008474112702033	138	1344	28	16268	CCL2,BIRC3,TRAF1,PLVAP,TNFAIP3,ANKRD1,GBP1,BRCA1,TRAIP,TRAF3,TANK,CCDC3,CXCL8,CRHBP,GPER1,CARD8,ZC3H12A,F2RL1,SFRP1,ACTN4,TRAF5,TNFRSF1B,HYAL1,HAS2,GAS6,GBP3,ILK,CASP1
GO:BP	regulation of cell cycle checkpoint	GO:1901976	false	0.015821749004136822	1.8007455094059703	44	1344	14	16268	NDC80,BIRC5,CDCA8,SKA1,MAD2L1,ZWINT,AURKB,CCNB1,BRCA1,RAD51,SKA3,BRCA2,WDR76,INCENP
GO:BP	platelet activation	GO:0030168	false	0.015989252182315106	1.7961718477414903	116	1344	25	16268	MYL9,IL6,LYN,F2RL3,PDGFB,PIK3CG,SELP,ENTPD1,VAV3,NOS3,CSRP1,MYH9,GP6,SERPINE2,ITGB3,THBD,APOE,UBASH3B,CEACAM1,FLNA,TLN1,ILK,GP1BB,EMILIN2,VCL
GO:BP	platelet aggregation	GO:0070527	false	0.01641103733644408	1.7848639664633625	62	1344	17	16268	MYL9,IL6,LYN,PIK3CG,ENTPD1,CSRP1,MYH9,GP6,SERPINE2,ITGB3,UBASH3B,CEACAM1,FLNA,TLN1,ILK,EMILIN2,VCL
GO:BP	muscle tissue development	GO:0060537	false	0.016533355623964692	1.781638992703759	225	1344	39	16268	NPPB,TGFB2,ADAMTS9,SGCD,MYL2,HEY1,ANKRD1,CENPF,TPM1,DLL1,NOG,SORBS2,EPHB1,POPDC2,EDN1,CSRP1,CHRNA1,BMP2,NKX2-5,HDAC9,RUNX1,PROX1,PIM1,NRG1,BMP4,DMD,TGFBR1,MSX1,CSRP2,HOPX,TBX18,SIK1,ID2,MEF2C,FGFR2,GPC1,EFNB2,PKD2,SVIL
GO:BP	negative regulation of blood vessel morphogenesis	GO:2000181	false	0.01658664241430418	1.7802415180454352	95	1344	22	16268	NPPB,TGFB2,ADAMTS9,CD36,SPINK5,E2F2,CXCL10,SERPINE1,NPR1,SPRY2,SULF1,KLF4,KLF2,TEK,SPRED1,CLDN5,ADAMTS1,FOXC1,SLC12A2,CREB3L1,SEMA6A,HLA-G
GO:BP	positive regulation of protein phosphorylation	GO:0001934	false	0.01695844049655266	1.7706140880983112	416	1344	61	16268	CD24,TGFB2,HMGA2,CX3CL1,KIF14,FLT1,PSRC1,TNFSF15,IL6,ANGPT1,LYN,IL15,PDGFB,SPRY2,PIK3CG,CLSPN,CRLF1,PLK1,CENPE,KDR,TPX2,P2RY1,EPHA4,FGF18,CYR61,RIPK3,FAS,TEK,EDN1,RASGRP1,NEDD9,CTF1,NTF3,BMP2,VTN,GPER1,GPNMB,PROX1,NRG1,ITGB3,HES1,NOS1,KIT,TNIK,BMP4,RIPK2,NOX4,PLAUR,GPRC5B,RALB,SLCO3A1,DLG3,PRKAG2,ADRB2,ADRA2C,GAS6,ERP29,GHR,ILK,MAPRE3,FNIP1
GO:BP	organelle organization	GO:0006996	false	0.01752977106292061	1.7562237557122249	3182	1344	325	16268	CCL2,CNN1,GMFG,PLA2G4C,PDE2A,MYL9,TACSTD2,CX3CL1,LRRC4,NCKAP5,UBE2C,NEK2,CDCA2,BUB1B,SPC25,SRPX,NUF2,CD34,MYL2,HJURP,KIF14,GEM,CDC25C,CENPA,MKI67,ESCO2,NDC80,CSPG5,ASPM,BUB1,TTK,KIFC1,PSRC1,KIF15,ANLN,CDC20,REEP1,CDCA5,BIRC5,CDCA8,SEMA5A,KIF23,NRP1,ARHGAP11B,TUBB2B,DLGAP5,PLK4,SGOL1,MND1,NCAPG,RACGAP1,SAPCD2,MGARP,KIF2C,NUAK2,PIF1,SPAG5,TACC3,TNFAIP3,BRIP1,F2RL3,TMOD1,CDK1,TOP2A,ANKRD1,KIF20A,SDC…
GO:BP	positive regulation of intracellular signal transduction	GO:1902533	false	0.017561025169137063	1.7554501346540954	944	1344	116	16268	UBD,CD24,BIRC3,TGFB2,LTB,TLR2,ICAM1,CX3CL1,CD36,HTR2B,NDC80,FLT1,RRAGD,BIRC5,CDCA8,IL6,SEMA5A,NRP1,ANGPT1,HBEGF,LYN,F2RL3,ANKRD1,TNFAIP8L3,PDGFB,SPRY2,PTGIS,PIK3CG,SELP,MAD2L1,PDGFC,GDF6,S100A4,GDF7,GADD45B,HPSE,SOX11,KDR,AURKB,SLC15A3,P2RY1,RTKN2,BMPER,FGF18,FRMD6,HMOX1,GBP5,KLF2,TEK,EDN1,SOX2,NUPR1,RASGRP1,SPRED1,ACKR3,MN1,HIC1,NTF3,BMP2,P2RY6,BOK,LMCD1,TGM2,GPR137C,PDGFD,GPER1,GPNMB,ZC3H12A,GP…
GO:BP	organelle localization	GO:0051640	false	0.01856634741602644	1.7312735272290625	509	1344	71	16268	NEK2,SPC25,NUF2,KIF14,GEM,CENPA,NDC80,ASPM,TTK,KIFC1,PSRC1,FAM83D,CDCA5,BIRC5,CDCA8,DLGAP5,SGOL1,RACGAP1,SAPCD2,MGARP,KIF2C,SPAG5,LYN,CDK1,SDC4,NUSAP1,CENPF,PIK3CG,SKA1,MAD2L1,SPC24,LMNB1,PLK1,CENPE,KIF18A,ZWINT,AURKB,ESPL1,CCNB1,KIF22,SKA3,CDT1,SDC1,NEFH,APOLD1,SNAP25,DYNC1I1,SNAP91,MYH9,MYZAP,STXBP2,DNM3,ZWILCH,UVRAG,SPDL1,TLE6,KIT,KNSTRN,AP1AR,ACTN4,STX3,KIF13A,GPSM2,NLGN1,RALB,SEPT5,SPIRE2,KN…
GO:BP	negative regulation of vasculature development	GO:1901343	false	0.019861277955402587	1.7019928106682654	96	1344	22	16268	NPPB,TGFB2,ADAMTS9,CD36,SPINK5,E2F2,CXCL10,SERPINE1,NPR1,SPRY2,SULF1,KLF4,KLF2,TEK,SPRED1,CLDN5,ADAMTS1,FOXC1,SLC12A2,CREB3L1,SEMA6A,HLA-G
GO:BP	regulation of cytokine production	GO:0001817	false	0.02069329211200754	1.684170411589319	643	1344	85	16268	CD24,TGFB2,IL33,LTB,TLR2,CYP1B1,CD14,CX3CL1,IL32,CD274,CD36,HTR2B,EBI3,CD34,IL6,SERPINE1,TNFAIP3,LYN,IL15,RELB,SULF1,GBP1,PIK3CG,PTGS2,DLL1,HPSE,BRCA1,TRAF3,TANK,INHBB,RNF125,KLF4,PDCD1LG2,HMOX1,GBP5,RIPK3,ARRDC4,JAK3,TNFRSF8,NAV3,SCAMP5,IL18R1,IL17D,TNFSF4,P2RX7,CARD8,HDAC9,GPNMB,ZC3H12A,RUNX1,C5,IGF2BP3,CYBA,NLRP12,F2RL1,PLCB1,POMC,IRF1,KIT,IFIH1,HLA-F,RIPK2,TNFRSF1B,EIF2AK3,CD276,IL12RB2,RAB7B…
GO:BP	cellular response to chemokine	GO:1990869	false	0.021242586134936462	1.6727926120838759	76	1344	19	16268	CCL2,CCL14,CCL23,CCL3L3,CXCR4,CX3CL1,CXCL2,CXCL10,LYN,CXCL8,EDN1,ACKR3,CXCL12,CCL7,ZC3H12A,FOXC1,SLC12A2,SLIT2,CXCL3
GO:BP	response to chemokine	GO:1990868	false	0.021242586134936462	1.6727926120838759	76	1344	19	16268	CCL2,CCL14,CCL23,CCL3L3,CXCR4,CX3CL1,CXCL2,CXCL10,LYN,CXCL8,EDN1,ACKR3,CXCL12,CCL7,ZC3H12A,FOXC1,SLC12A2,SLIT2,CXCL3
GO:BP	regulation of fibroblast growth factor receptor signaling pathway	GO:0040036	false	0.021731117828938565	1.6629179333916924	24	1344	10	16268	SPRY2,SULF1,APLN,SPRY1,NOG,SHISA2,SPRY4,GPC1,SULF2,CREB3L1
GO:BP	regulation of leukocyte apoptotic process	GO:2000106	false	0.021855447513360587	1.6604402964452836	57	1344	16	16268	CD274,LYN,AURKB,RIPK3,JAK3,TSC22D3,CXCL12,MERTK,IRS2,BMP4,BTK,MEF2C,IDO1,GAS6,BCL6,FNIP1
GO:BP	chordate embryonic development	GO:0043009	false	0.021869225967231325	1.660166587977869	179	1344	33	16268	TGFB2,E2F8,HEY1,PLK4,PTPRR,PDGFB,SULF1,DLL1,FOXF1,SOX11,NOG,BRCA1,E2F7,ARNT2,LFNG,BMP2,DACT1,STIL,NKX2-5,XYLT1,PROX1,HES1,TET1,BMP4,TGFBR1,LMO4,HOPX,TBX18,CHRD,FGFR2,SULF2,HOXD3,PKD2
GO:BP	regulation of catalytic activity	GO:0050790	false	0.022167069379541965	1.6542917194440387	859	1344	107	16268	CD24,TGFB2,HMGA2,GPRC5A,GABBR2,UBE2C,KIF14,CDC25C,FLT1,DIRAS3,PSRC1,TNFSF15,CDC20,CCNE2,SERPINE1,ANGPT1,LDB2,LYN,RLN2,PDGFB,PKMYT1,DSCC1,PIK3CG,MAD2L1,CLSPN,VAV3,PLK1,CENPE,TPX2,PTX3,CDKN3,BLM,EPHA4,TANK,FGF18,DOCK11,ITGA6,RGS2,CDKN2C,CYR61,RIPK3,ARRDC4,UHRF1,EDN1,RASGRP1,NEDD9,SPRED1,NOS3,CAP2,RFC3,NTF3,BMP2,VTN,HEG1,NGEF,TGM2,TIMP3,CHTF18,PKIA,ARHGAP11A,PROX1,DHFR,NRG1,DUSP3,ITGB3,APOC1,TIAM1,F…
GO:BP	endothelial cell proliferation	GO:0001935	false	0.0226948176688722	1.6440733020474052	133	1344	27	16268	CCL2,HTR2B,CD34,FLT1,SEMA5A,NRP1,PDGFB,SULF1,APLN,KDR,BMPER,HMGB2,HMOX1,TEK,VEGFC,PGF,GATA2,LRG1,PROX1,ITGB3,NRP2,BMP4,NRARP,TGFBR1,APOE,MEF2C,ITGA4
GO:BP	ventricular septum morphogenesis	GO:0060412	false	0.022860323622148123	1.6409176258078273	29	1344	11	16268	TGFB2,HEY1,SOX11,NOG,NKX2-5,PROX1,HES1,BMP4,TGFBR1,FGFR2,SLIT2
GO:BP	response to oxygen-containing compound	GO:1901700	false	0.023236754448134198	1.6338245313461612	1000	1344	121	16268	IGFBP5,CCL2,VCAM1,TGFB2,SELE,TLR2,CYP1B1,ICAM1,CD14,PDE2A,CX3CL1,CD274,CD36,HTR2B,CXCL2,RRAGD,IL6,CXCL10,MGARP,SERPINE1,TNFAIP3,LYN,ANKRD1,PDGFB,SELP,NQO1,CERS1,TPM1,LYPD1,ENPP1,BRCA1,INSIG1,BLM,P2RY1,RAD51,EPHA4,HSD17B2,INHBB,HMGB2,PDCD1LG2,HMOX1,CDT1,RIPK3,CXCL8,EDN1,GRB14,JAK3,TESC,GLDC,CALCRL,ME1,NOS3,IRAK2,SESN3,MN1,PTPRN2,GRB10,CHRNA1,CHRNA5,PTPRK,P2RY6,TGM2,TNFSF4,CRHBP,P2RX7,GPER1,CARD8,H…
GO:BP	cytokine production	GO:0001816	false	0.02474393064749369	1.6065313102475627	646	1344	85	16268	CD24,TGFB2,IL33,LTB,TLR2,CYP1B1,CD14,CX3CL1,IL32,CD274,CD36,HTR2B,EBI3,CD34,IL6,SERPINE1,TNFAIP3,LYN,IL15,RELB,SULF1,GBP1,PIK3CG,PTGS2,DLL1,HPSE,BRCA1,TRAF3,TANK,INHBB,RNF125,KLF4,PDCD1LG2,HMOX1,GBP5,RIPK3,ARRDC4,JAK3,TNFRSF8,NAV3,SCAMP5,IL18R1,IL17D,TNFSF4,P2RX7,CARD8,HDAC9,GPNMB,ZC3H12A,RUNX1,C5,IGF2BP3,CYBA,NLRP12,F2RL1,PLCB1,POMC,IRF1,KIT,IFIH1,HLA-F,RIPK2,TNFRSF1B,EIF2AK3,CD276,IL12RB2,RAB7B…
GO:BP	hemopoiesis	GO:0030097	false	0.02474393064749369	1.6065313102475627	646	1344	85	16268	UBD,VCAM1,TGFB2,IL33,IL1RL1,TLR2,PDE2A,IGSF23,ZBTB16,CD34,SPINK5,IL6,MAFB,RACGAP1,LYN,IL15,RELB,KITLG,DLL1,KDR,IL4I1,FSTL3,RTKN2,PTN,DOCK11,HMGB2,KLF4,RIPK3,TEK,JAK3,TESC,MAF,SOCS3,NEDD9,FANCA,MELK,LFNG,BMP2,MYH9,GATA2,FST,IL17D,TNFSF4,SNRK,BATF3,NKX2-5,HDAC9,ZC3H12A,RUNX1,HES1,FOXC1,F2RL1,RRAS,MKNK2,IRF1,KIT,SFRP1,SH3PXD2A,BMP4,UBASH3B,IL7R,TNFRSF11B,RAB7B,BTK,CEACAM1,IFI16,FLNA,ID2,MEF2C,CEBPA,…
GO:BP	positive regulation of programmed cell death	GO:0043068	false	0.02492116938841726	1.6034315829189125	412	1344	60	16268	UBD,CCL2,TGFB2,LTB,CYP1B1,CD274,ATF3,IL6,LYN,TOP2A,ANKRD1,IGFBP3,PTGIS,GADD45B,E2F1,DUSP6,ITGA6,DHCR7,RIPK3,FAS,NUPR1,TNFRSF8,MELK,AIFM2,BMP2,BOK,TGM2,IFIT2,BMF,GPER1,ZC3H12A,TNFRSF12A,SQSTM1,F2RL1,SOD2,SFRP1,BMP4,TGFBR1,MSX1,TNFRSF1B,BCL2,BCL2L11,SIK1,GRN,PPP2R1B,MEF2C,IDO1,FANK1,CTSS,PNMA5,CLU,CASP12,ITGA4,NCK1,BCL6,SLIT2,HLA-G,CIDEB,FNIP1,EMILIN2
GO:BP	positive regulation of cell differentiation	GO:0045597	false	0.02502726058573792	1.6015866844551647	627	1344	83	16268	VCAN,CD24,TGFB2,CXCR4,TACSTD2,CX3CL1,BDNF,ZBTB16,CD36,CD34,HAPLN1,GDF3,IL6,SEMA5A,NRP1,SERPINE1,IGFBP3,KITLG,PTGS2,GDF6,SOX11,KDR,IL4I1,PROM1,PTN,ZNF365,HMGB2,CYR61,EDN1,TESC,NEDD9,CLDN5,FZD3,BMP2,TGM2,TNFSF4,GPER1,BAMBI,NKX2-5,SERPINE2,LRG1,ZC3H12A,RUNX1,PROX1,PIM1,NRG1,HES1,FOXC1,TIAM1,RRAS,SOD2,PLCB1,KIT,SFRP1,GLIPR2,BMP4,DMD,TGFBR1,TNFRSF1B,RAB7B,BTK,CEACAM1,GPRC5B,ID2,MEF2C,FBXO5,SULT1E1,NID…
GO:BP	regulation of nervous system development	GO:0051960	false	0.025082857236316147	1.600622993707059	254	1344	42	16268	VCAN,TLR2,CXCR4,CX3CL1,BDNF,KIF14,HAPLN1,HEY1,IL6,SEMA5A,NRP1,LGI4,DLL1,DAAM2,SOX11,NOG,PTN,ZNF365,EPHB1,HMGB2,LDLR,FGF13,FZD3,BMP2,TGM2,CLSTN3,GPER1,SERPINE2,LRP4,HES1,TIAM1,TNFRSF1B,EIF2AK3,ID2,HES2,NLGN1,EFNB3,EPHB2,GDI1,DISC1,SLIT2,IL1RAPL1
GO:BP	nephron epithelium development	GO:0072009	false	0.02611774244998735	1.5830643650648544	64	1344	17	16268	CD24,TACSTD2,CD34,SIX2,NOG,PROM1,KLHL3,BMP2,PODXL,FOXC1,BMP4,MEF2C,GPC3,MTSS1,AHI1,MAGI2,PKD2
GO:BP	muscle cell differentiation	GO:0042692	false	0.027683435736379314	1.557780011442344	255	1344	42	16268	MYL9,BDNF,MYL2,HEY1,TMOD1,ANKRD1,PDGFB,TPM1,KRT19,SORBS2,POPDC2,EDN1,SDC1,SYNE1,CSRP1,BMP2,MYOM2,GPER1,NKX2-5,ADAM12,HDAC9,PROX1,NRG1,HES1,MYOM3,SOD2,NOS1,KIT,BMP4,DMD,ACTN4,CSRP2,TMOD2,TBX18,SIK1,ID2,MEF2C,SORT1,FGFR2,NID1,TMEM204,EFNB2
GO:BP	cellular response to oxygen-containing compound	GO:1901701	false	0.02797024040589622	1.5533038008252746	814	1344	102	16268	IGFBP5,CCL2,VCAM1,TLR2,CYP1B1,ICAM1,CD14,PDE2A,CX3CL1,CD274,CD36,HTR2B,CXCL2,RRAGD,IL6,CXCL10,MGARP,SERPINE1,TNFAIP3,LYN,ANKRD1,PDGFB,NQO1,CERS1,TPM1,LYPD1,ENPP1,BRCA1,INSIG1,BLM,P2RY1,RAD51,EPHA4,INHBB,HMGB2,PDCD1LG2,RIPK3,CXCL8,EDN1,GRB14,JAK3,TESC,CALCRL,NOS3,IRAK2,SESN3,MN1,PTPRN2,GRB10,CHRNA1,CHRNA5,PTPRK,P2RY6,TGM2,TNFSF4,CRHBP,P2RX7,GPER1,CARD8,HDAC9,PRKAA2,ZC3H12A,DHFR,PIM1,P2RX4,SOCS2,IR…
GO:BP	cardiac chamber development	GO:0003205	false	0.028220975233557304	1.5494279823876844	98	1344	22	16268	TGFB2,PDE2A,MYL2,HEY1,NRP1,TPM1,FOXF1,SOX11,NOG,TEK,BMP2,NKX2-5,PROX1,NRG1,HES1,NRP2,BMP4,TGFBR1,SMAD6,MEF2C,FGFR2,SLIT2
GO:BP	in utero embryonic development	GO:0001701	false	0.02873527919038435	1.5415845789286031	52	1344	15	16268	E2F8,HEY1,PLK4,PTPRR,PDGFB,FOXF1,E2F7,ARNT2,BMP2,STIL,TET1,TGFBR1,HOPX,FGFR2,PKD2
GO:BP	myeloid leukocyte differentiation	GO:0002573	true	0.03085783819582031	1.510634502527965	166	1344	31	16268	UBD,IL33,IL1RL1,TLR2,PDE2A,IGSF23,MAFB,LYN,IL15,FSTL3,TESC,NEDD9,BMP2,MYH9,GATA2,BATF3,RUNX1,F2RL1,KIT,SH3PXD2A,BMP4,UBASH3B,TNFRSF11B,CEACAM1,IFI16,ID2,CEBPA,GPR137,SPI1,INPP5D,PRTN3
GO:BP	cellular response to stress	GO:0033554	false	0.031024841916255468	1.5082904227244087	1523	1344	171	16268	TGFB2,CYP1B1,HMGA2,ETV5,CDC45,ATF3,RRAGD,CDCA5,IL6,DTL,MAFB,MGARP,NUAK2,POLQ,TNFAIP3,BRIP1,LYN,CDK1,TOP2A,ANKRD1,PTGIS,RAD54L,PTGS2,NQO1,TPM1,CLSPN,VAV3,AUNIP,E2F1,PLK1,EXO1,TICRR,MCM10,RMI2,GINS2,ABI3,BRCA1,TRIP13,INSIG1,TRAIP,BLM,MAP2K6,ERP27,RAD51,RAD51AP1,FANCD2,PTN,EPHA4,FOXM1,TANK,ZNF365,INHBB,HMGB2,KLF4,HMOX1,RIPK3,KLF2,FAS,FANCI,NFE2L3,UHRF1,MCM4,NREP,CXCL8,EME1,EDN1,FANCB,NUPR1,RECQL4,ER…
GO:BP	regulation of wound healing	GO:0061041	false	0.0314694977812936	1.5021101878955911	113	1344	24	16268	PLAT,SERPINE1,HBEGF,TNFAIP3,PDGFB,HPSE,EDN1,NOS3,TFPI,PLAU,VTN,SERPINE2,TNFRSF12A,PHLDB2,F2RL1,THBD,PLAUR,APOE,CEACAM1,CASK,SLC12A2,OCLN,EPHB2,EMILIN2
GO:BP	mitotic spindle elongation	GO:0000022	false	0.032119261465451424	1.4932344492329146	12	1344	7	16268	BIRC5,CDCA8,KIF23,RACGAP1,KIF4A,AURKB,INCENP
GO:BP	spindle midzone assembly	GO:0051255	false	0.032119261465451424	1.4932344492329146	12	1344	7	16268	BIRC5,CDCA8,KIF23,RACGAP1,KIF4A,AURKB,INCENP
GO:BP	negative regulation of bone remodeling	GO:0046851	true	0.032119261465451424	1.4932344492329146	12	1344	7	16268	IL6,TNFAIP3,P2RX7,SFRP1,UBASH3B,GPR137,INPP5D
GO:BP	positive regulation of nitric oxide metabolic process	GO:1904407	false	0.03340996833040098	1.4761239360331833	30	1344	11	16268	CD36,PTGS2,KLF4,KLF2,EDN1,P2RX4,APOE,ASS1,CLU,TMEM106A,PKD2
GO:BP	regulation of cell cycle G2/M phase transition	GO:1902749	false	0.03349263561035373	1.4750506755119366	99	1344	22	16268	KIF14,CDC25C,DTL,CDK1,PKMYT1,CENPF,CLSPN,PLK1,TICRR,AURKB,AURKA,CCNB1,BRCA1,BLM,ATAD5,CHEK1,RRM1,ORC1,FHL1,CDC7,FBXO5,CDC25A
GO:BP	regulation of spindle checkpoint	GO:0090231	false	0.03354216544840353	1.474408903210707	25	1344	10	16268	NDC80,BIRC5,CDCA8,SKA1,MAD2L1,ZWINT,AURKB,CCNB1,SKA3,INCENP
GO:BP	kinetochore organization	GO:0051383	false	0.03402123964193637	1.468249865919099	16	1344	8	16268	NUF2,CENPA,DLGAP5,CENPF,CENPE,CENPH,CENPW,KNTC1
GO:BP	positive regulation of cytokine production	GO:0001819	false	0.03649964420898192	1.4377113689360996	408	1344	59	16268	IL33,LTB,TLR2,CYP1B1,CD14,IL32,CD274,CD36,HTR2B,EBI3,CD34,IL6,SERPINE1,IL15,SULF1,PIK3CG,PTGS2,HPSE,BRCA1,TRAF3,TANK,HMOX1,GBP5,ARRDC4,TNFRSF8,SCAMP5,IL18R1,IL17D,TNFSF4,P2RX7,CARD8,RUNX1,C5,CYBA,NLRP12,F2RL1,PLCB1,IRF1,KIT,IFIH1,HLA-F,RIPK2,EIF2AK3,CD276,IL12RB2,RAB7B,IFI16,LACC1,PDE4D,GPRC5B,CLU,TMEM106A,EPHB2,SECTM1,SULF2,HLA-G,CASP1,LY96,KAT2A
GO:BP	Wnt signaling pathway	GO:0016055	false	0.036596256876640414	1.4365633326644065	345	1344	52	16268	CD24,TLR2,RSPO3,DEPDC1B,SEMA5A,TNFAIP3,SULF1,GPC4,DAAM2,DKK2,NOG,SHISA2,DIXDC1,MDFI,SOX2,SPIN4,HIC1,GRB10,FZD3,BMP2,DACT1,FZD8,APCDD1,BAMBI,NKX2-5,IGFBP4,LRP4,LYPD6,TIAM1,TMEM88,TLE6,SFRP1,DKK3,NRARP,APOE,DAAM1,TBX18,GPRC5B,ITGA3,FGFR2,GPC3,NID1,TMEM170B,JADE1,SULF2,PPM1N,ILK,FZD4,DISC1,PKD2,MLLT3,FRAT1
GO:BP	meiotic cell cycle	GO:0051321	false	0.03790301777628114	1.4213262108390232	208	1344	36	16268	NUF2,CDC25C,TTK,CDC20,SGOL1,MND1,BRIP1,TOP2A,PKMYT1,RAD54L,SKA1,PTTG2,MYBL1,ZWINT,ESPL1,TRIP13,RAD51,RAD51AP1,FANCD2,SKA3,EME1,PTTG1,FBXO43,PSMC3IP,REC8,PLCB1,ZNF541,MOV10L1,SYCE2,NCAPD2,MEI1,BCL2L11,FBXO5,CDC25A,SPIRE2,INCENP
GO:BP	cellular response to chemical stimulus	GO:0070887	false	0.03859672145715909	1.413449584279964	1624	1344	180	16268	IGFBP5,CCL2,VCAM1,TGFB2,CCL14,CCL23,CYP1A1,TLR2,CCL3L3,CYP1B1,ICAM1,CD14,CXCR4,PDE2A,CX3CL1,ETV5,ABCC3,CD274,CD36,HTR2B,CXCL2,FLT1,BCHE,RRAGD,ABCG2,IL6,SEMA5A,NRP1,CXCL10,MGARP,SERPINE1,HBEGF,TNFAIP3,LYN,CH25H,DHRS3,ANKRD1,PDGFB,PTGIS,PIK3CG,PTGS2,NQO1,CERS1,TPM1,KDR,FBP1,MT1F,LYPD1,ENPP1,BRCA1,INSIG1,DOCK4,BLM,P2RY1,MT1E,RAD51,PTN,EPHA4,INHBB,FGF18,EPHB1,HMGB2,PDCD1LG2,RIPK3,KLF2,FAS,MT1M,MT1B,C…
GO:BP	integrin-mediated signaling pathway	GO:0007229	false	0.039636527467211184	1.4019044008035242	100	1344	22	16268	ITGA11,NRP1,ITGB8,ITGA10,ITGA8,PTN,ITGA6,ZYX,NEDD9,ITGBL1,ITGB4,MYH9,ADAMTS1,ITGB3,ITGAV,CEACAM1,FLNA,ITGA3,ADAM11,ITGA4,NID1,ILK
GO:BP	supramolecular fiber organization	GO:0097435	false	0.04264104912408063	1.3701721186345344	753	1344	95	16268	CNN1,GMFG,TGFB2,CYP1B1,MYL9,TACSTD2,CX3CL1,NCKAP5,CD36,MYL2,PSRC1,LOXL4,SEMA5A,NRP1,KIF2C,TMOD1,ANKRD1,SKA1,TPM1,DAAM2,KRT83,TPX2,KIF18A,CLIP4,AURKB,KRT19,IQGAP3,DIAPH3,COL12A1,NAT8,ZYX,EPS8,CALD1,KRT7,RIPK3,SHROOM3,EDN1,KRT80,NEFH,NEDD9,NAV3,CAP2,TRIM54,CSRP1,LDLR,CXCL12,FGF13,THSD4,SHROOM1,MYOM2,ARHGAP28,MYO7A,KIF24,PHLDB2,PROX1,MYOM3,MAP1A,F2RL1,WIPF3,MEGF9,KATNAL2,TLE6,SFRP1,CRYAB,TGFBR1,KCTD…
GO:BP	positive regulation of Wnt signaling pathway	GO:0030177	false	0.042903285202886436	1.367509451618084	115	1344	24	16268	TLR2,RSPO3,DEPDC1B,SEMA5A,TNFAIP3,SULF1,DAAM2,DKK2,SPIN4,BMP2,DACT1,BAMBI,LYPD6,SFRP1,NRARP,GPRC5B,FGFR2,GPC3,SULF2,PPM1N,ILK,DISC1,MLLT3,FRAT1
GO:BP	homeostatic process	GO:0042592	true	0.04300881589929477	1.366442514095089	1270	1344	146	16268	NPPB,CCL2,CD24,CCL14,CCL23,LIPG,CXCR4,CX3CL1,UBE2C,ID1,CD36,HTR2B,CD34,PLCE1,IL6,CXCL10,MAFB,RACGAP1,ANGPT1,TNFAIP3,NPR1,LYN,F2RL3,IL15,ST6GALNAC1,MRAP2,PTGS2,PDGFC,TXNRD1,NQO1,DLL1,PLCL1,MT1F,SGIP1,PROM1,ENPP1,PNPLA3,INSIG1,MAP2K6,MT1E,DOCK11,HMGB2,HMOX1,KLHL3,RIPK3,FAS,MT1M,MT1B,ABCA1,EDN1,JAK3,FABP4,OTC,HK2,NOS3,SLC9A9,TSC22D3,LCAT,ACOT11,PTPRN2,LDLR,FABP5,GRB10,CXCL12,CLDN5,CHRNA1,IL18R1,MFSD…
GO:BP	leukocyte apoptotic process	GO:0071887	false	0.044469680307766615	1.3519359926799597	73	1344	18	16268	CD274,IL6,LYN,AURKB,RIPK3,FAS,JAK3,TSC22D3,CXCL12,MERTK,IRS2,BMP4,BTK,MEF2C,IDO1,GAS6,BCL6,FNIP1
GO:BP	meiosis I cell cycle process	GO:0061982	false	0.0450926799935004	1.3458939525000198	108	1344	23	16268	CDC25C,CDC20,MND1,BRIP1,TOP2A,PKMYT1,RAD54L,PTTG2,MYBL1,ZWINT,TRIP13,RAD51,RAD51AP1,FANCD2,EME1,PTTG1,PSMC3IP,REC8,MOV10L1,SYCE2,MEI1,BCL2L11,CDC25A
GO:BP	positive regulation of epithelial cell proliferation	GO:0050679	false	0.04588021045160958	1.338374598666081	138	1344	27	16268	HTR2B,SEMA5A,NRP1,PDGFB,APLN,SOX11,KDR,PTN,HMGB2,HMOX1,TEK,VEGFC,PGF,GATA2,LRG1,PROX1,ITGB3,NRP2,SFRP1,FOXE3,BMP4,NRARP,TGFBR1,GRN,HYAL1,FGFR2,ITGA4
GO:BP	centromere complex assembly	GO:0034508	false	0.04670697889090744	1.330618222916464	21	1344	9	16268	HJURP,CENPA,DLGAP5,CENPF,OIP5,CENPE,CENPI,CENPW,KNTC1
GO:BP	positive regulation of endothelial cell migration	GO:0010595	false	0.04677770166557344	1.3299611202455452	101	1344	22	16268	ANXA3,SEMA5A,NRP1,ANGPT1,PDGFB,PIK3CG,PTGS2,KDR,FGF18,HMOX1,TEK,EDN1,NOS3,GATA2,HDAC9,ZC3H12A,PROX1,ITGB3,P2RX4,NRP2,RRAS,GRN
GO:BP	formation of primary germ layer	GO:0001704	false	0.046821839101682715	1.329551531775104	80	1344	19	16268	HMGA2,DUSP4,COL8A1,SIX2,COL12A1,ITGA8,KLF4,SOX2,MMP15,ITGB4,VTN,ITGB3,BMP4,ITGAV,DUSP5,LAMA3,ITGA3,ITGA4,SCX
GO:BP	regulation of chromosome organization	GO:0033044	false	0.04685880660921091	1.3292087761239082	235	1344	39	16268	UBE2C,NEK2,BUB1B,SPC25,NUF2,NDC80,BUB1,TTK,CDC20,BIRC5,CDCA8,DLGAP5,NCAPG,PIF1,TACC3,CDK1,CENPF,SKA1,MAD2L1,SPC24,PLK1,CENPE,RMI2,ZWINT,AURKB,ESPL1,CCNB1,TRIP13,SKA3,KLF4,SMC4,NCAPG2,ZWILCH,HECW2,FEN1,NCAPD2,FBXO5,KNTC1,INCENP
GO:BP	regulation of gliogenesis	GO:0014013	false	0.04698459191935732	1.3280445408197197	42	1344	13	16268	CXCR4,IL6,DAAM2,SOX11,NOG,PTN,ZNF365,LDLR,BMP2,SERPINE2,HES1,TNFRSF1B,ID2
GO:BP	striated muscle tissue development	GO:0014706	false	0.04699173444605433	1.3279785250462306	210	1344	36	16268	NPPB,TGFB2,ADAMTS9,SGCD,MYL2,HEY1,ANKRD1,CENPF,TPM1,DLL1,NOG,SORBS2,EPHB1,POPDC2,EDN1,CHRNA1,BMP2,NKX2-5,HDAC9,RUNX1,PROX1,PIM1,NRG1,BMP4,DMD,TGFBR1,MSX1,HOPX,TBX18,SIK1,ID2,MEF2C,FGFR2,GPC1,EFNB2,SVIL
GO:BP	cardiac septum morphogenesis	GO:0060411	false	0.04849833030743386	1.3142732129595978	48	1344	14	16268	TGFB2,HEY1,NRP1,SOX11,NOG,NKX2-5,PROX1,HES1,NRP2,BMP4,TGFBR1,SMAD6,FGFR2,SLIT2
GO:BP	embryo development ending in birth or egg hatching	GO:0009792	false	0.0492045234134491	1.3079949703383558	194	1344	34	16268	TGFB2,E2F8,HEY1,PLK4,PTPRR,PDGFB,SULF1,DLL1,FOXF1,SOX11,NOG,BRCA1,E2F7,ARNT2,LFNG,BMP2,DACT1,STIL,NKX2-5,XYLT1,PROX1,HES1,TET1,TLE6,BMP4,TGFBR1,LMO4,HOPX,TBX18,CHRD,FGFR2,SULF2,HOXD3,PKD2
GO:BP	organic acid metabolic process	GO:0006082	true	0.04956423770294354	1.304831568875368	746	1344	94	16268	PLA2G4C,LIPG,CYP1A1,CYP1B1,CD36,OSBPL6,ARHGAP11B,SLC38A1,PTGIS,PTGS2,CYP27C1,MSMO1,FBP1,SLC27A3,IL4I1,HYI,FADS3,ENPP1,HNMT,PNPLA3,BRCA1,CSGALNACT1,EDN1,NUPR1,GLDC,ALDH5A1,PSAT1,MGAT4A,ME1,OTC,HK2,NOS3,AGMAT,ACOT11,PFKFB2,MFSD2A,BHMT2,ASNS,BDH2,CLSTN3,P2RX7,ACSM1,CROT,PRKAA2,SLC2A3,GATM,SLC27A6,PROX1,DHFR,ACO1,GSTO1,ACAT2,SCD,ALDH6A1,APOC1,GGT5,ACSM2B,IRS2,NOS1,GPAM,NOX4,ACBD7,ACSM3,LIAS,LPIN3,LDH…
KEGG	Cell cycle	KEGG:04110	false	4.2210481414025715e-11	10.37457969465292	157	778	46	8484	TGFB2,BUB1B,CDC25C,ESCO2,CDC45,NDC80,CCNA2,BUB1,TTK,CDC20,CDCA5,CCNE2,E2F2,SGOL1,CDK1,PKMYT1,MAD2L1,GADD45B,E2F1,PLK1,PTTG2,TICRR,AURKB,ESPL1,CCNB2,CCNB1,TRIP13,CDT1,CDKN2C,MCM4,ORC6,PTTG1,MCM5,DBF4,CHEK1,MCM2,ORC1,RBL1,CDC7,PPP2R1B,FBXO5,CDC25A,MTBP,MCM6,SKP2,PCNA
KEGG	TNF signaling pathway	KEGG:04668	false	0.00002636840770433784	4.578916094935371	113	778	29	8484	CCL2,VCAM1,BIRC3,SELE,ICAM1,CX3CL1,TRAF1,CXCL2,IL6,CXCL10,TNFAIP3,IL15,PTGS2,MAP2K6,TRAF3,RIPK3,FAS,EDN1,VEGFC,SOCS3,CREB5,IL18R1,IRF1,TRAF5,TNFRSF1B,MLKL,CREB3L1,PIK3R1,CXCL3
KEGG	Pathways in cancer	KEGG:05200	false	0.00005111319341766175	4.291466984622075	527	778	83	8484	MMP1,BIRC3,TGFB2,CXCR4,ZBTB16,TRAF1,HEY1,RASGRP3,CCNA2,CCNE2,BIRC5,IL6,E2F2,NFKB2,F2RL3,IL15,PDGFB,KITLG,PTGS2,TXNRD1,NQO1,DLL1,GADD45B,E2F1,RAD51,TRAF3,FGF18,ITGA6,HMOX1,ARNT2,FAS,CXCL8,EDN1,JAK3,VEGFC,RASGRP1,BRCA2,BDKRB2,CXCL12,PGF,FZD3,BMP2,GNGT2,FZD8,CKS1B,RALA,RUNX1,PIM1,GSTO1,HES1,PRKACB,GNAI1,PLCB1,KIT,RUNX1T1,BMP4,ITGAV,TRAF5,TGFBR1,CSF2RB,ADCY9,IL7R,PLCB2,BCL2,IL12RB2,BCL2L11,MGST2,LAMA…
KEGG	Fluid shear stress and atherosclerosis	KEGG:05418	false	0.0007063556765400944	3.1509765603336435	138	778	30	8484	CCL2,VCAM1,SELE,ICAM1,PLAT,SDC4,PDGFB,NQO1,KDR,MAP2K6,HMOX1,KLF2,EDN1,SDC1,NOS3,PRKAA2,SQSTM1,GSTO1,ITGB3,CYBA,THBD,BMP4,ITGAV,BCL2,MGST2,MEF2C,ASS1,GPC1,GSTM4,PIK3R1
KEGG	DNA replication	KEGG:03030	false	0.00116826214966355	2.932459693715248	36	778	13	8484	PRIM1,MCM4,POLE2,MCM5,RFC3,DNA2,MCM2,RPA3,FEN1,MCM6,RFC4,PCNA,RNASEH2A
KEGG	Rap1 signaling pathway	KEGG:04015	false	0.0017017481203714846	2.769104720413532	210	778	39	8484	ID1,PLCE1,ANGPT2,RASGRP3,FLT1,ANGPT1,F2RL3,PDGFB,KITLG,PDGFC,VAV3,KDR,DOCK4,MAP2K6,P2RY1,FGF18,PARD6G,TEK,VEGFC,RAPGEF5,SIPA1L2,PGF,PDGFD,RALA,ITGB3,TIAM1,RRAS,GNAI1,PLCB1,KIT,ADCY9,PLCB2,RALB,TLN1,FGFR2,ADCY7,MRAS,MAGI2,PIK3R1
KEGG	Cell adhesion molecules	KEGG:04514	false	0.002240656003477081	2.6496248133708287	153	778	31	8484	VCAN,VCAM1,SELE,ICAM1,LRRC4,CD274,CD34,SDC4,ITGB8,SELP,CDH4,CADM3,ITGA8,ITGA6,PDCD1LG2,CNTNAP1,SDC1,SELL,CLDN11,CLDN5,PVR,PTPRF,HLA-C,HLA-F,ITGAV,LRRC4C,CD276,NLGN1,OCLN,ITGA4,HLA-G
KEGG	NF-kappa B signaling pathway	KEGG:04064	false	0.00469066463432861	2.3287656164382637	102	778	23	8484	VCAM1,BIRC3,LTB,ICAM1,CD14,TRAF1,CXCL2,NFKB2,TNFAIP3,LYN,RELB,PTGS2,GADD45B,TRAF3,CXCL8,PLAU,CXCL12,EDA,TRAF5,BCL2,BTK,LY96,CXCL3
KEGG	Cytokine-cytokine receptor interaction	KEGG:04060	false	0.0048267959767898695	2.316341057930211	291	778	48	8484	CCL2,TGFB2,IL33,IL1RL1,CCL14,CCL23,LTB,CCL3L3,CXCR4,CX3CL1,IL32,TNFRSF4,EBI3,CXCL2,GDF3,TNFSF15,IL6,CXCL10,IL15,GDF6,GDF7,TNFRSF9,INHBB,FAS,CXCL8,TNFRSF8,ACKR3,CTF1,CXCL12,IL18R1,BMP2,IL17D,TNFSF4,TNFRSF6B,CCL7,TNFRSF12A,EDA,GDF15,ACKR4,BMP4,TGFBR1,CSF2RB,TNFRSF1B,IL7R,TNFRSF11B,IL12RB2,GHR,CXCL3
KEGG	ECM-receptor interaction	KEGG:04512	false	0.015651615186142723	1.8054408382943075	89	778	20	8484	ITGA11,CD36,SDC4,ITGB8,HMMR,ITGA10,ITGA8,ITGA6,SDC1,ITGB4,VTN,GP6,COL6A6,ITGB3,ITGAV,LAMA3,ITGA3,FRAS1,ITGA4,GP1BB
KEGG	Transcriptional misregulation in cancer	KEGG:05202	false	0.016133622347840097	1.7922681131404634	192	778	34	8484	BIRC3,CD14,PLAT,HMGA2,ETV5,ZBTB16,TRAF1,FLT1,CCNA2,IL6,IGFBP3,GADD45B,PROM1,TSPAN7,DUSP6,ARNT2,CDKN2C,CXCL8,NUPR1,MAF,TAF15,PLAU,ETV1,RUNX1,RUNX1T1,MYCN,ID2,MEF2C,CEBPA,MITF,SPI1,BCL6,ETV4,MLLT3
KEGG	Hypertrophic cardiomyopathy	KEGG:05410	false	0.018802355943314163	1.7257877300407711	97	778	21	8484	TGFB2,SGCD,ITGA11,MYL2,IL6,ITGB8,TPM1,ITGA10,ITGA8,ITGA6,EDN1,ITGB4,PRKAA2,SNTB2,ITGB3,NOS1,ITGAV,DMD,PRKAG2,ITGA3,ITGA4
KEGG	Focal adhesion	KEGG:04510	false	0.020161575110886083	1.6954755419068421	202	778	35	8484	BIRC3,MYL9,ITGA11,MYL2,FLT1,ITGB8,PDGFB,PPP1R12B,PDGFC,VAV3,ITGA10,KDR,ITGA8,ITGA6,ZYX,VEGFC,SHC3,ITGB4,PGF,VTN,PDGFD,COL6A6,ITGB3,ITGAV,ACTN4,PIP5K1C,BCL2,FLNA,LAMA3,TLN1,ITGA3,ITGA4,ILK,PIK3R1,VCL
KEGG	Steroid biosynthesis	KEGG:00100	false	0.02833745255351456	1.5476391940207526	20	778	8	8484	MSMO1,SQLE,TM7SF2,DHCR7,CYP51A1,SC5D,LSS,FDFT1
KEGG	Fanconi anemia pathway	KEGG:03460	false	0.03350955901502953	1.4748312874317966	54	778	14	8484	BRIP1,RMI2,BRCA1,BLM,RAD51,FANCD2,FANCI,EME1,FANCB,UBE2T,FANCA,BRCA2,HES1,RPA3
KEGG	Human T-cell leukemia virus 1 infection	KEGG:05166	false	0.04334599650427499	1.3630510083698564	218	778	36	8484	TGFB2,ICAM1,BUB1B,CCNA2,CDC20,CCNE2,IL6,E2F2,NRP1,NFKB2,IL15,RELB,MAD2L1,E2F1,PTTG2,ESPL1,CCNB2,CDKN2C,ETS2,JAK3,CREB5,PTTG1,CHEK1,PRKACB,HLA-C,HLA-F,TGFBR1,MSX1,ADCY9,TLN1,ADCY7,CREB3L1,SPI1,PIK3R1,HLA-G,KAT2A
REAC	Cell Cycle	REAC:R-HSA-1640170	false	1.461043516279107e-17	16.83533684868005	679	964	134	11004	UBE2C,NEK2,BUB1B,SPC25,NUF2,HJURP,RRM2,CDC25C,CENPA,ESCO2,CDC45,NDC80,PRKAR2B,CCNA2,BUB1,CDC20,CDCA5,CCNE2,BIRC5,CDCA8,KIF23,E2F2,TUBB2B,PLK4,SGOL1,MND1,ERCC6L,NCAPG,KIF2C,PIF1,BRIP1,LYN,CDK1,TOP2A,KIF20A,PKMYT1,DSCC1,CENPU,CENPF,HMMR,GTSE1,GINS1,SKA1,OIP5,MAD2L1,SPC24,CLSPN,LMNB1,E2F1,PLK1,CENPE,EXO1,TPX2,MCM10,KIF18A,TYMS,RMI2,ZWINT,TK1,AURKB,GINS2,ESPL1,CCNB2,AURKA,CCNB1,BRCA1,CENPK,BLM,RAD51,…
REAC	Cell Cycle, Mitotic	REAC:R-HSA-69278	false	2.4184091674418974e-16	15.61647021955093	549	964	114	11004	UBE2C,NEK2,BUB1B,SPC25,NUF2,RRM2,CDC25C,CENPA,ESCO2,CDC45,NDC80,PRKAR2B,CCNA2,BUB1,CDC20,CDCA5,CCNE2,BIRC5,CDCA8,KIF23,E2F2,TUBB2B,PLK4,SGOL1,ERCC6L,NCAPG,KIF2C,LYN,CDK1,TOP2A,KIF20A,PKMYT1,CENPU,CENPF,HMMR,GTSE1,GINS1,SKA1,MAD2L1,SPC24,LMNB1,E2F1,PLK1,CENPE,TPX2,MCM10,KIF18A,TYMS,ZWINT,TK1,AURKB,GINS2,ESPL1,CCNB2,AURKA,CCNB1,CENPK,FOXM1,CENPI,CENPM,PRIM1,CDT1,CENPL,CDKN2C,MCM4,CENPH,SMC4,MYBL2,A…
REAC	Resolution of Sister Chromatid Cohesion	REAC:R-HSA-2500257	false	6.087933967420758e-14	13.215530066773015	124	964	44	11004	BUB1B,SPC25,NUF2,CENPA,NDC80,BUB1,CDC20,CDCA5,BIRC5,CDCA8,TUBB2B,SGOL1,ERCC6L,KIF2C,CDK1,CENPU,CENPF,SKA1,MAD2L1,SPC24,PLK1,CENPE,KIF18A,ZWINT,AURKB,CCNB2,CCNB1,CENPK,CENPI,CENPM,CENPL,CENPH,DYNC1I1,ZWILCH,SPDL1,ITGB3BP,TUBB4B,PPP2R1B,RANGAP1,KNTC1,CENPO,DSN1,INCENP,TUBA4A
REAC	Amplification of signal from unattached kinetochores via a MAD2 inhibitory signal	REAC:R-HSA-141444	false	1.5346357829190058e-13	12.813994679624734	92	964	37	11004	BUB1B,SPC25,NUF2,CENPA,NDC80,BUB1,CDC20,BIRC5,CDCA8,SGOL1,ERCC6L,KIF2C,CENPU,CENPF,SKA1,MAD2L1,SPC24,PLK1,CENPE,KIF18A,ZWINT,AURKB,CENPK,CENPI,CENPM,CENPL,CENPH,DYNC1I1,ZWILCH,SPDL1,ITGB3BP,PPP2R1B,RANGAP1,KNTC1,CENPO,DSN1,INCENP
REAC	Amplification of signal from the kinetochores	REAC:R-HSA-141424	false	1.5346357829190058e-13	12.813994679624734	92	964	37	11004	BUB1B,SPC25,NUF2,CENPA,NDC80,BUB1,CDC20,BIRC5,CDCA8,SGOL1,ERCC6L,KIF2C,CENPU,CENPF,SKA1,MAD2L1,SPC24,PLK1,CENPE,KIF18A,ZWINT,AURKB,CENPK,CENPI,CENPM,CENPL,CENPH,DYNC1I1,ZWILCH,SPDL1,ITGB3BP,PPP2R1B,RANGAP1,KNTC1,CENPO,DSN1,INCENP
REAC	Cell Cycle Checkpoints	REAC:R-HSA-69620	false	2.8892427413225275e-12	11.539215969132519	289	964	69	11004	UBE2C,BUB1B,SPC25,NUF2,CDC25C,CENPA,CDC45,NDC80,CCNA2,BUB1,CDC20,CCNE2,BIRC5,CDCA8,SGOL1,ERCC6L,KIF2C,BRIP1,CDK1,PKMYT1,CENPU,CENPF,GTSE1,SKA1,MAD2L1,SPC24,CLSPN,PLK1,CENPE,EXO1,MCM10,KIF18A,RMI2,ZWINT,AURKB,CCNB2,CCNB1,BRCA1,CENPK,BLM,CENPI,CENPM,CENPL,MCM4,CENPH,ORC6,MCM5,RFC3,DNA2,DYNC1I1,ZWILCH,DBF4,CHEK1,MCM2,ORC1,PSMB9,SPDL1,RPA3,ITGB3BP,CDC7,PPP2R1B,CDC25A,RANGAP1,KNTC1,MCM6,CENPO,RFC4,DSN…
REAC	EML4 and NUDC in mitotic spindle formation	REAC:R-HSA-9648025	false	3.374256302626918e-12	11.47182193224216	115	964	40	11004	BUB1B,SPC25,NUF2,CENPA,NDC80,BUB1,CDC20,BIRC5,CDCA8,TUBB2B,SGOL1,ERCC6L,KIF2C,CENPU,CENPF,SKA1,MAD2L1,SPC24,PLK1,CENPE,KIF18A,ZWINT,AURKB,CENPK,CENPI,CENPM,CENPL,CENPH,DYNC1I1,ZWILCH,SPDL1,ITGB3BP,TUBB4B,PPP2R1B,RANGAP1,KNTC1,CENPO,DSN1,INCENP,TUBA4A
REAC	Mitotic Spindle Checkpoint	REAC:R-HSA-69618	false	1.496261205515342e-11	10.824992584137576	109	964	38	11004	UBE2C,BUB1B,SPC25,NUF2,CENPA,NDC80,BUB1,CDC20,BIRC5,CDCA8,SGOL1,ERCC6L,KIF2C,CENPU,CENPF,SKA1,MAD2L1,SPC24,PLK1,CENPE,KIF18A,ZWINT,AURKB,CENPK,CENPI,CENPM,CENPL,CENPH,DYNC1I1,ZWILCH,SPDL1,ITGB3BP,PPP2R1B,RANGAP1,KNTC1,CENPO,DSN1,INCENP
REAC	RHO GTPases Activate Formins	REAC:R-HSA-5663220	false	7.781994927116278e-11	10.108909056637664	136	964	42	11004	BUB1B,SPC25,NUF2,CENPA,NDC80,BUB1,CDC20,BIRC5,CDCA8,TUBB2B,SGOL1,ERCC6L,KIF2C,CENPU,CENPF,SKA1,MAD2L1,SPC24,PLK1,CENPE,KIF18A,ZWINT,AURKB,DIAPH3,CENPK,CENPI,CENPM,CENPL,CENPH,DYNC1I1,ZWILCH,SPDL1,ITGB3BP,TUBB4B,DAAM1,PPP2R1B,RANGAP1,KNTC1,CENPO,DSN1,INCENP,TUBA4A
REAC	Mitotic Prometaphase	REAC:R-HSA-68877	false	2.130740954879851e-10	9.671469346486964	200	964	52	11004	NEK2,BUB1B,SPC25,NUF2,CENPA,NDC80,PRKAR2B,BUB1,CDC20,CDCA5,BIRC5,CDCA8,TUBB2B,PLK4,SGOL1,ERCC6L,NCAPG,KIF2C,CDK1,CENPU,CENPF,SKA1,MAD2L1,SPC24,PLK1,CENPE,KIF18A,ZWINT,AURKB,CCNB2,CCNB1,CENPK,CENPI,CENPM,CENPL,CENPH,SMC4,DYNC1I1,CEP78,ZWILCH,SPDL1,ITGB3BP,TUBB4B,NCAPD2,PPP2R1B,HAUS8,RANGAP1,KNTC1,CENPO,DSN1,INCENP,TUBA4A
REAC	Signal Transduction	REAC:R-HSA-162582	false	9.480494583504487e-8	7.023169005564468	2558	964	306	11004	CCL2,BIRC3,TGFB2,IL33,IL1RL1,CCL3L3,CXCR4,PDE2A,PLAT,MYL9,ARHGAP20,GABBR2,CX3CL1,PDE5A,IL32,CD274,BDNF,TRAF1,ID1,BUB1B,GFRA1,SPC25,HTR2B,RSPO3,NUF2,CXCL2,KIF14,CDC25C,CENPA,DUSP4,NDC80,PTGIR,PRKAR2B,HEY1,RASGRP3,FLT1,RRAGD,BUB1,ANLN,FAM83D,CDC20,DEPDC1B,BIRC5,CDCA8,IL6,NRP1,ARHGAP11B,TUBB2B,DLGAP5,SGOL1,CXCL10,ERCC6L,RACGAP1,CIT,KIF2C,SERPINE1,ANGPT1,HBEGF,TACC3,TNFAIP3,LYN,F2RL3,CDK1,GAL,DHRS3,R…
REAC	Separation of Sister Chromatids	REAC:R-HSA-2467813	false	1.6850070028116087e-7	6.773398289880999	188	964	45	11004	UBE2C,BUB1B,SPC25,NUF2,CENPA,NDC80,BUB1,CDC20,CDCA5,BIRC5,CDCA8,TUBB2B,SGOL1,ERCC6L,KIF2C,CENPU,CENPF,SKA1,MAD2L1,SPC24,PLK1,CENPE,KIF18A,ZWINT,AURKB,ESPL1,CENPK,CENPI,CENPM,CENPL,CENPH,PTTG1,DYNC1I1,ZWILCH,PSMB9,SPDL1,ITGB3BP,TUBB4B,PPP2R1B,RANGAP1,KNTC1,CENPO,DSN1,INCENP,TUBA4A
REAC	Mitotic Metaphase and Anaphase	REAC:R-HSA-2555396	false	1.75823849124172e-7	6.754922216631219	229	964	51	11004	UBE2C,BUB1B,SPC25,NUF2,CENPA,NDC80,BUB1,CDC20,CDCA5,BIRC5,CDCA8,TUBB2B,SGOL1,ERCC6L,KIF2C,CDK1,CENPU,CENPF,SKA1,MAD2L1,SPC24,LMNB1,PLK1,CENPE,KIF18A,ZWINT,AURKB,ESPL1,CCNB2,CCNB1,CENPK,CENPI,CENPM,CENPL,CENPH,PTTG1,DYNC1I1,ZWILCH,NDC1,PSMB9,SPDL1,ITGB3BP,TUBB4B,PPP2R1B,FBXO5,RANGAP1,KNTC1,CENPO,DSN1,INCENP,TUBA4A
REAC	Extracellular matrix organization	REAC:R-HSA-1474244	false	3.444149606668485e-7	6.462917991963039	298	964	60	11004	VCAN,MMP1,VCAM1,TGFB2,ADAMTS4,ICAM1,P3H2,MMP10,ADAMTS9,ITGA11,COL13A1,HAPLN1,LOXL4,COL8A1,COL21A1,SERPINE1,SDC4,ITGB8,PDGFB,NTN4,ELN,ITGA10,KDR,ICAM4,MMP24,COL12A1,ITGA8,ITGA6,MMP11,COL8A2,SDC1,MMP15,ITGB4,BMP2,VTN,COL25A1,EFEMP1,ADAM12,COL6A6,LRP4,ADAMTS1,ITGB3,MMP16,SH3PXD2A,BMP4,ITGAV,DMD,CEACAM1,CASK,CAPN5,LAMA3,LOX,P4HA1,CTSS,ITGA3,BGN,ITGA4,NID1,LTBP2,EMILIN2
REAC	Mitotic Anaphase	REAC:R-HSA-68882	false	4.659617731718983e-7	6.331649710738061	228	964	50	11004	UBE2C,BUB1B,SPC25,NUF2,CENPA,NDC80,BUB1,CDC20,CDCA5,BIRC5,CDCA8,TUBB2B,SGOL1,ERCC6L,KIF2C,CDK1,CENPU,CENPF,SKA1,MAD2L1,SPC24,LMNB1,PLK1,CENPE,KIF18A,ZWINT,AURKB,ESPL1,CCNB2,CCNB1,CENPK,CENPI,CENPM,CENPL,CENPH,PTTG1,DYNC1I1,ZWILCH,NDC1,PSMB9,SPDL1,ITGB3BP,TUBB4B,PPP2R1B,RANGAP1,KNTC1,CENPO,DSN1,INCENP,TUBA4A
REAC	DNA strand elongation	REAC:R-HSA-69190	false	0.000001029998604275119	5.987163363795823	32	964	16	11004	CDC45,GINS1,GINS2,PRIM1,MCM4,GINS4,MCM5,RFC3,DNA2,MCM2,RPA3,FEN1,GINS3,MCM6,RFC4,PCNA
REAC	Activation of ATR in response to replication stress	REAC:R-HSA-176187	false	0.000001669952105439976	5.777295984326313	37	964	17	11004	CDC25C,CDC45,CLSPN,MCM10,MCM4,ORC6,MCM5,RFC3,DBF4,CHEK1,MCM2,ORC1,RPA3,CDC7,CDC25A,MCM6,RFC4
REAC	Mitotic G1 phase and G1/S transition	REAC:R-HSA-453279	false	0.0000018426770930387492	5.734550762989347	148	964	37	11004	RRM2,CDC45,CCNA2,CCNE2,E2F2,LYN,CDK1,TOP2A,E2F1,MCM10,TYMS,TK1,CCNB1,PRIM1,CDT1,CDKN2C,MCM4,MYBL2,ORC6,POLE2,MCM5,CKS1B,DHFR,DBF4,MCM2,ORC1,PSMB9,RBL1,RPA3,CDC7,PPP2R1B,FBXO5,GMNN,CDC25A,MCM6,SKP2,PCNA
REAC	Activation of the pre-replicative complex	REAC:R-HSA-68962	false	0.000017476990376706707	4.7575333528986254	33	964	15	11004	CDC45,MCM10,PRIM1,CDT1,MCM4,ORC6,POLE2,MCM5,DBF4,MCM2,ORC1,RPA3,CDC7,GMNN,MCM6
REAC	Unwinding of DNA	REAC:R-HSA-176974	false	0.00003124901924001361	4.505163608570601	12	964	9	11004	CDC45,GINS1,GINS2,MCM4,GINS4,MCM5,MCM2,GINS3,MCM6
REAC	G1/S Transition	REAC:R-HSA-69206	false	0.000038822703392349786	4.410914226096001	131	964	32	11004	RRM2,CDC45,CCNA2,CCNE2,CDK1,E2F1,MCM10,TYMS,TK1,CCNB1,PRIM1,CDT1,MCM4,ORC6,POLE2,MCM5,CKS1B,DHFR,DBF4,MCM2,ORC1,PSMB9,RBL1,RPA3,CDC7,PPP2R1B,FBXO5,GMNN,CDC25A,MCM6,SKP2,PCNA
REAC	Cholesterol biosynthesis	REAC:R-HSA-191273	false	0.00035758789442319466	3.4466171919851694	26	964	12	11004	MSMO1,HMGCS1,SQLE,TM7SF2,DHCR7,CYP51A1,SC5D,LSS,ACAT2,MVK,FDFT1,MVD
REAC	RHO GTPase Effectors	REAC:R-HSA-195258	false	0.0003975636652565098	3.400593314163233	318	964	55	11004	MYL9,BUB1B,SPC25,NUF2,KIF14,CDC25C,CENPA,NDC80,BUB1,CDC20,BIRC5,CDCA8,TUBB2B,SGOL1,ERCC6L,CIT,KIF2C,PPP1R12B,CENPU,CENPF,SKA1,MAD2L1,SPC24,PLK1,CENPE,KIF18A,ZWINT,AURKB,IQGAP3,DIAPH3,CENPK,CENPI,CENPM,CENPL,CENPH,DYNC1I1,MYH9,ZWILCH,CYBA,WIPF3,SPDL1,ITGB3BP,TUBB4B,DAAM1,BTK,FLNA,PPP2R1B,RANGAP1,KNTC1,CENPO,DSN1,INCENP,NCK1,TUBA4A,RHOQ
REAC	Polo-like kinase mediated events	REAC:R-HSA-156711	false	0.0005573368297550741	3.253882257085734	15	964	9	11004	CDC25C,PKMYT1,CENPF,PLK1,CCNB2,CCNB1,FOXM1,MYBL2,CDC25A
REAC	G1/S-Specific Transcription	REAC:R-HSA-69205	false	0.0005925404654468603	3.227281985705721	27	964	12	11004	RRM2,CDC45,CDK1,E2F1,TYMS,TK1,CDT1,DHFR,ORC1,RBL1,FBXO5,PCNA
REAC	Cytokine Signaling in Immune system	REAC:R-HSA-1280215	false	0.002310129561363991	2.636363662442246	780	964	105	11004	CCL2,MMP1,VCAM1,BIRC3,IL33,IL1RL1,LTB,CCL3L3,ICAM1,IL32,TNFRSF4,CD36,EBI3,CXCL2,DUSP4,TNFSF15,BIRC5,IL6,TUBB2B,CXCL10,NFKB2,LYN,CDK1,IL15,RELB,GBP1,PTGS2,CRLF1,LMNB1,MX2,TNFRSF9,DUSP6,MAP2K6,TRAF3,HMOX1,GBP5,CXCL8,SOX2,FANCB,JAK3,SDC1,TNFRSF8,SOCS3,SNAP25,IRAK2,FANCA,CTF1,GRB10,IL18R1,MX1,IFIT2,TNFSF4,TNFRSF6B,STXBP2,PTPN13,GBP4,RALA,TNFRSF12A,SQSTM1,PIM1,DUSP3,GSTO1,NDC1,SOCS2,IRS2,SOD2,EDA,POMC…
REAC	M Phase	REAC:R-HSA-68886	false	0.0031171688428122293	2.506239673335699	407	964	63	11004	UBE2C,NEK2,BUB1B,SPC25,NUF2,CENPA,NDC80,PRKAR2B,BUB1,CDC20,CDCA5,BIRC5,CDCA8,KIF23,TUBB2B,PLK4,SGOL1,ERCC6L,NCAPG,KIF2C,CDK1,KIF20A,CENPU,CENPF,SKA1,MAD2L1,SPC24,LMNB1,PLK1,CENPE,KIF18A,ZWINT,AURKB,ESPL1,CCNB2,CCNB1,CENPK,CENPI,CENPM,CENPL,CENPH,SMC4,PTTG1,DYNC1I1,NCAPG2,CEP78,ZWILCH,NDC1,PSMB9,SPDL1,ITGB3BP,TUBB4B,NCAPD2,LPIN3,PPP2R1B,FBXO5,HAUS8,RANGAP1,KNTC1,CENPO,DSN1,INCENP,TUBA4A
REAC	Hemostasis	REAC:R-HSA-109582	false	0.0033109982399275244	2.480041050111709	675	964	93	11004	MMP1,TGFB2,SELE,PDE2A,PLAT,PDE5A,SLC7A11,CD36,SLC7A8,ANGPT2,PTGIR,PRKAR2B,KIFC1,KIF15,KIF23,TUBB2B,RACGAP1,KIF2C,SERPINE1,ANGPT1,LYN,F2RL3,KIF20A,SDC4,PDGFB,PIK3CG,SELP,KIF20B,KIF4A,KIF11,VAV3,ITGA10,CENPE,ENDOD1,KIF18A,TSPAN7,DOCK4,KIF22,P2RY1,DOCK11,ITGA6,TEK,GRB14,VEGFC,RASGRP1,SDC1,SELL,KCNMB4,NOS3,TFPI,PLAU,GNGT2,GATA2,GP6,P2RX7,STXBP2,TIMP3,SERPINE2,MAFK,MERTK,ITGB3,P2RX4,PRKACB,KIF26A,GNAI…
REAC	Signaling by Rho GTPases	REAC:R-HSA-194315	false	0.005249447252998253	2.2798864237579948	701	964	95	11004	MYL9,ARHGAP20,PDE5A,IL32,BUB1B,SPC25,NUF2,KIF14,CDC25C,CENPA,NDC80,BUB1,ANLN,CDC20,DEPDC1B,BIRC5,CDCA8,ARHGAP11B,TUBB2B,SGOL1,ERCC6L,RACGAP1,CIT,KIF2C,PPP1R12B,CENPU,CENPF,SKA1,MAD2L1,STARD8,SPC24,LMNB1,VAV3,PLK1,CENPE,KIF18A,ZWINT,CHN2,AURKB,IQGAP3,DIAPH3,CENPK,DOCK4,CENPI,CENPM,DOCK11,CENPL,NHS,CENPH,EPSTI1,ARHGDIB,DYNC1I1,LRRC1,FILIP1,MYH9,ARHGAP23,NGEF,ARHGDIG,TMPO,ARHGAP28,PTPN13,KALRN,ARHGA…
REAC	Chondroitin sulfate/dermatan sulfate metabolism	REAC:R-HSA-1793185	false	0.006953221790645602	2.1578139174693702	49	964	15	11004	VCAN,CSPG5,CHST11,SDC4,CHST7,GPC4,CSGALNACT1,SDC1,XYLT1,CHST15,CHSY3,HYAL1,GPC3,BGN,GPC1
REAC	Elastic fibre formation	REAC:R-HSA-1566948	false	0.008289881927385535	2.081451655052875	44	964	14	11004	TGFB2,LOXL4,ITGB8,ELN,ITGA8,BMP2,VTN,EFEMP1,ITGB3,BMP4,ITGAV,LOX,LTBP2,EMILIN2
REAC	Synthesis of DNA	REAC:R-HSA-69239	false	0.008292400499352974	2.081319730883693	121	964	26	11004	UBE2C,CDC45,CCNA2,CCNE2,GINS1,GINS2,PRIM1,CDT1,MCM4,ORC6,GINS4,POLE2,MCM5,RFC3,DNA2,MCM2,ORC1,PSMB9,RPA3,FEN1,GINS3,GMNN,MCM6,SKP2,RFC4,PCNA
REAC	Signaling by Rho GTPases, Miro GTPases and RHOBTB3	REAC:R-HSA-9716542	false	0.01252890317352527	1.9020869470852995	716	964	95	11004	MYL9,ARHGAP20,PDE5A,IL32,BUB1B,SPC25,NUF2,KIF14,CDC25C,CENPA,NDC80,BUB1,ANLN,CDC20,DEPDC1B,BIRC5,CDCA8,ARHGAP11B,TUBB2B,SGOL1,ERCC6L,RACGAP1,CIT,KIF2C,PPP1R12B,CENPU,CENPF,SKA1,MAD2L1,STARD8,SPC24,LMNB1,VAV3,PLK1,CENPE,KIF18A,ZWINT,CHN2,AURKB,IQGAP3,DIAPH3,CENPK,DOCK4,CENPI,CENPM,DOCK11,CENPL,NHS,CENPH,EPSTI1,ARHGDIB,DYNC1I1,LRRC1,FILIP1,MYH9,ARHGAP23,NGEF,ARHGDIG,TMPO,ARHGAP28,PTPN13,KALRN,ARHGA…
REAC	Activation of gene expression by SREBF (SREBP)	REAC:R-HSA-2426168	false	0.01302496944476203	1.885223286837406	40	964	13	11004	HMGCS1,SQLE,TM7SF2,DHCR7,CYP51A1,SC5D,LSS,SCD,GPAM,MVK,FDFT1,ACACB,MVD
REAC	S Phase	REAC:R-HSA-69242	false	0.015157310700233044	1.8193778469661666	162	964	31	11004	UBE2C,ESCO2,CDC45,CCNA2,CDCA5,CCNE2,GINS1,E2F1,GINS2,PRIM1,CDT1,MCM4,ORC6,GINS4,POLE2,MCM5,RFC3,DNA2,CKS1B,MCM2,ORC1,PSMB9,RPA3,FEN1,GINS3,GMNN,CDC25A,MCM6,SKP2,RFC4,PCNA
REAC	Phosphorylation of Emi1	REAC:R-HSA-176417	false	0.017554599990656023	1.755609062172999	6	964	5	11004	CDC20,CDK1,PLK1,CCNB1,FBXO5
REAC	Cyclin A/B1/B2 associated events during G2/M transition	REAC:R-HSA-69273	false	0.022617366220043594	1.645557969821641	26	964	10	11004	CDC25C,CCNA2,CDK1,PKMYT1,PLK1,CCNB2,CCNB1,FOXM1,PPP2R1B,CDC25A
REAC	Kinesins	REAC:R-HSA-983189	false	0.02441202500077236	1.6123961939468094	60	964	16	11004	KIFC1,KIF15,KIF23,TUBB2B,RACGAP1,KIF2C,KIF20A,KIF20B,KIF4A,KIF11,CENPE,KIF18A,KIF22,KIF26A,TUBB4B,TUBA4A
REAC	Molecules associated with elastic fibres	REAC:R-HSA-2129379	false	0.027674262876410536	1.5579239380362595	37	964	12	11004	TGFB2,ITGB8,ELN,ITGA8,BMP2,VTN,EFEMP1,ITGB3,BMP4,ITGAV,LTBP2,EMILIN2
REAC	Homologous DNA Pairing and Strand Exchange	REAC:R-HSA-5693579	false	0.030893071637849327	1.5101389084985528	43	964	13	11004	BRIP1,EXO1,RMI2,BRCA1,BLM,RAD51,RAD51AP1,BRCA2,RFC3,DNA2,CHEK1,RPA3,RFC4
REAC	Neurophilin interactions with VEGF and VEGFR	REAC:R-HSA-194306	false	0.03615107916846206	1.4418787337798884	4	964	4	11004	FLT1,NRP1,KDR,NRP2
REAC	Response to metal ions	REAC:R-HSA-5660526	false	0.047340792414057656	1.3247644769060403	14	964	7	11004	MT1F,MT1E,MT1M,MT1B,CSRP1,MT1A,MT2A

## Sheet: B. Cell lines
source	term_name	term_id	highlighted	adjusted_p_value	negative_log10_of_adjusted_p_value	term_size	query_size	intersection_size	effective_domain_size	intersections
GO:MF	signaling receptor binding	GO:0005102	true	0.000026478088751576417	4.577113366460451	1312	613	84	17454	FAP,BEX5,LTB,IGFBP5,DPP4,CYTL1,NPPB,TGFBI,FST,THY1,GFRA1,IL18,CD36,NTF3,PCSK1N,IGF2,ITGB8,GAL,VEGFC,NLGN4X,CLEC11A,MICB,SEMA3D,MUC4,AR,KDR,SEMA5A,ADAM11,CXCL1,ADRA2A,ACE,KITLG,ANGPT2,ADAM9,LINGO1,ERMAP,PSCA,TYROBP,ITGB4,TNFSF4,BEX1,GNA14,F2RL1,BAMBI,RIMBP3,MRAP2,SYTL4,SCGB3A1,PGF,RSPO3,PLSCR4,INHBA,CXCL12,TRAF3,DKK1,REEP1,NMU,APLN,ERAP1,ITGA6,IL6,GNAZ,SHC3,KIR3DL2,TUBB3,DKK2,P2RY2,GPNMB,ITGA4,FER…
GO:MF	extracellular matrix structural constituent	GO:0005201	true	0.003215522297679557	2.4927484745042845	166	613	19	17454	COL1A1,LAMC2,HAPLN1,ACAN,COL21A1,TGFBI,FBLN2,FBN2,COL12A1,COL23A1,COL13A1,COL1A2,LUM,MUC4,FRAS1,COL25A1,NID2,MFAP5,ECM1
GO:MF	lipid transmembrane transporter activity	GO:0170055	true	0.004032281314588706	2.394449176683636	50	613	10	17454	ABCC3,CD36,MFSD2A,RBP4,ABCG1,ABCC4,SLC27A6,SLCO2A1,AKR1C4,ABCA4
GO:MF	integrin binding	GO:0005178	false	0.007147275601064637	2.1458594710520624	145	613	17	17454	FAP,TGFBI,THY1,IGF2,ITGB8,KDR,ADAM11,ADAM9,ITGB4,CXCL12,ITGA6,GPNMB,ITGA4,FERMT3,LCP1,SELP,FRMD5
GO:MF	collagen binding	GO:0005518	true	0.01856187032151658	1.731378265757788	59	613	10	17454	TGFBI,CD44,LUM,ADAM9,NID2,GP6,DDR2,LOX,C1QTNF1,PAK1
GO:BP	multicellular organismal process	GO:0032501	true	1.4053636966755655e-11	10.85221126933951	5340	583	280	16268	FAP,COL1A1,HLA-DPA1,CYP1B1,ACTG2,HAPLN1,HOXC9,NLRP2,GATA5,HOXC6,ACTA2,GBX2,PKP2,ACAN,USF1,HOXC4,LTB,FOXS1,DPP4,AKR1C1,PIEZO2,SLITRK4,PLAC8,TBX1,KRT83,PMAIP1,NPPB,XPNPEP3,ABCC3,TGFBI,FOXB1,CSF1R,ALDH1A3,CXCR4,FST,KRT7,MEOX2,SOX2,CD44,FBN2,THY1,GFRA1,UTS2R,IL18,CD36,CRTAC1,NOG,CMKLR1,MILR1,NTF3,COL12A1,CRYAB,DOCK8,APCDD1,CLDN5,GALR3,CDH2,SLC38A1,GPM6A,HLA-DPB1,BMPER,IGF2,TRPV2,PAPPA,ITGB8,SORL1,GAT…
GO:BP	positive regulation of multicellular organismal process	GO:0051240	false	9.843703334292079e-11	10.006841483370431	1277	583	100	16268	COL1A1,HLA-DPA1,CYP1B1,HAPLN1,NLRP2,GATA5,ACAN,USF1,LTB,DPP4,SLITRK4,PLAC8,NPPB,CSF1R,CXCR4,FST,FBN2,THY1,IL18,CD36,NOG,CMKLR1,DOCK8,HLA-DPB1,BMPER,IGF2,TRPV2,ITGB8,SORL1,GATA3,NTN1,GAL,CLIC3,VEGFC,NKX2-5,HOXA11,ADRB2,KIT,ADAM12,CD24,RGCC,POU4F1,TNFRSF4,KDR,SEMA5A,ADRA2A,ANGPT2,IRF5,RASAL3,PKDCC,ZNF365,CACNA1C,TYROBP,ZBTB1,BTK,KSR2,PLAU,TNFSF4,AIF1,GAB1,F2RL1,MBP,NPR1,BAMBI,PGF,FLT4,MEFV,EPHB1,SO…
GO:BP	circulatory system development	GO:0072359	false	6.955797181414366e-9	8.157653089733834	747	583	67	16268	COL1A1,CYP1B1,GATA5,ACTA2,PKP2,FOXS1,TBX1,NPPB,TGFBI,CXCR4,MEOX2,THY1,IL18,CD36,NOG,CLDN5,BMPER,ITGB8,GATA3,CLIC3,VEGFC,GJA5,NKX2-5,COL1A2,FOXF1,KIT,ADAM12,RBP4,TBX18,RGCC,POU4F1,MYLK2,KDR,SEMA5A,ANGPT2,CACNA1C,PDLIM3,GAB1,NPR1,NEB,SGCG,PGF,RSPO3,FLT4,EPHB1,SOX11,CHRNA7,F3,ANGPTL4,CXCL12,DKK1,APLN,ERAP1,HMGA2,IL6,CREB3L1,LOX,GPNMB,MAML1,CDH13,ANXA3,CCDC40,ECM1,ANKRD1,NXN,OLFM1,PTGIS
GO:BP	regulation of multicellular organismal process	GO:0051239	false	2.264347653361717e-8	7.6450568935855925	2288	583	142	16268	FAP,COL1A1,HLA-DPA1,CYP1B1,HAPLN1,NLRP2,GATA5,GBX2,PKP2,ACAN,USF1,LTB,DPP4,SLITRK4,PLAC8,NPPB,CSF1R,CXCR4,FST,FBN2,THY1,IL18,CD36,NOG,CMKLR1,MILR1,DOCK8,CLDN5,HLA-DPB1,BMPER,IGF2,TRPV2,ITGB8,SORL1,GATA3,MFSD2A,CNN1,NTN1,GAL,CLIC3,VEGFC,GJA5,NKX2-5,HOXA11,ADRB2,NLGN4X,KIT,NAV3,ADAM12,ZFHX2,NLRC3,RBP4,CD24,TBX18,RGCC,POU4F1,CRHBP,MYLK2,TNFRSF4,CHRFAM7A,VSIG4,KDR,SEMA5A,ADRA2A,ACE,ANGPT2,ADAM9,IRF5,…
GO:BP	tube development	GO:0035295	false	6.603122579628154e-8	7.180250640458026	627	583	58	16268	CYP1B1,GATA5,TBX1,NPPB,TGFBI,FOXB1,CSF1R,MEOX2,THY1,IL18,CD36,NOG,CLDN5,BMPER,ITGB8,GATA3,CLIC3,VEGFC,GJA5,NKX2-5,HOXA11,FOXF1,KIT,ADAM12,RBP4,CD24,TBX18,RGCC,KDR,SEMA5A,ANGPT2,PKDCC,CELSR1,GAB1,NPR1,PGF,RSPO3,FLT4,EPHB1,SOX11,CHRNA7,F3,ANGPTL4,ERAP1,HMGA2,IL6,CREB3L1,MTHFR,LOX,PERP,GPNMB,CDH13,ANXA3,CCDC40,ECM1,PAK1,PTGIS,CHRD
GO:BP	anatomical structure morphogenesis	GO:0009653	false	1.3730286234348165e-7	6.8623204089611916	1840	583	119	16268	COL1A1,CYP1B1,ACTG2,HOXC9,GATA5,ACTA2,PKP2,HOXC4,FOXS1,SLITRK4,TBX1,NPPB,KRT19,TGFBI,FOXB1,CSF1R,ALDH1A3,MEOX2,SOX2,CD44,FGD4,FBN2,THY1,IL18,CD36,NOG,NTF3,COL12A1,CLDN5,CDH2,GPM6A,BMPER,IGF2,ITGB8,GATA3,MFSD2A,NTN1,CLIC3,VEGFC,LBX1,GJA5,COL13A1,NKX2-5,HOXA11,COL1A2,FOXF1,KIT,ADAM12,SEMA3D,RBP4,TBX18,SHROOM3,CDC42EP5,RGCC,POU4F1,MYLK2,FRAS1,KDR,SEMA5A,ANGPT2,ADAM9,SYT17,ZNF365,CACNA1C,TYROBP,ITGB4…
GO:BP	anatomical structure formation involved in morphogenesis	GO:0048646	false	4.929538807858446e-7	6.3071937100475735	786	583	65	16268	CYP1B1,GATA5,TBX1,NPPB,KRT19,TGFBI,FOXB1,MEOX2,SOX2,FBN2,THY1,IL18,CD36,NOG,COL12A1,CLDN5,BMPER,ITGB8,GATA3,CLIC3,VEGFC,GJA5,HOXA11,ADAM12,RBP4,TBX18,RGCC,KDR,SEMA5A,ANGPT2,ADAM9,TYROBP,ITGB4,CELSR1,GAB1,NPR1,NEB,SCGB3A1,PGF,RSPO3,FLT4,EPHB1,SOX11,CHRNA7,INHBA,F3,ANGPTL4,DKK1,ACRBP,ERAP1,HMGA2,IL6,CREB3L1,MTHFR,GPNMB,ITGA4,CDH13,ANXA3,ECM1,TPPP,NOS1,ANKRD1,CEND1,OLFM1,PTGIS
GO:BP	vasculature development	GO:0001944	false	5.508675166153889e-7	6.258952836213756	507	583	49	16268	COL1A1,CYP1B1,ACTA2,FOXS1,TBX1,NPPB,TGFBI,CXCR4,MEOX2,THY1,IL18,CD36,NOG,CLDN5,BMPER,ITGB8,CLIC3,VEGFC,GJA5,NKX2-5,COL1A2,FOXF1,KIT,ADAM12,RGCC,KDR,SEMA5A,ANGPT2,GAB1,NPR1,PGF,RSPO3,FLT4,EPHB1,CHRNA7,F3,ANGPTL4,CXCL12,APLN,ERAP1,HMGA2,IL6,CREB3L1,LOX,GPNMB,CDH13,ANXA3,ECM1,PTGIS
GO:BP	positive regulation of developmental process	GO:0051094	false	0.0000029413914176301874	5.531447179095142	974	583	73	16268	COL1A1,CYP1B1,HAPLN1,GATA5,ACAN,SLITRK4,TBX1,CXCR4,FST,FBN2,IL18,CD36,NOG,CMKLR1,CLDN5,DPF3,BMPER,ITGB8,SORL1,GATA3,NTN1,GAL,CLIC3,VEGFC,NKX2-5,HOXA11,KIT,ADAM12,CD24,RGCC,POU4F1,AR,KDR,SEMA5A,KITLG,SULT1E1,ADAM9,SYT17,PKDCC,ZNF365,TYROBP,ZBTB1,BTK,TNFSF4,SYT3,GAB1,BAMBI,SCGB3A1,PGF,EPHB1,SOX11,CHRNA7,INHBA,F3,ANGPTL4,CXCL12,DKK1,HMGA2,DDR2,IL6,RAB7B,MAML1,ANXA3,ECM1,VLDLR,SOCS1,P2RX7,CDKL5,APOE,…
GO:BP	blood vessel development	GO:0001568	false	0.0000032033137885512198	5.494400516858687	483	583	46	16268	COL1A1,CYP1B1,ACTA2,FOXS1,TBX1,NPPB,TGFBI,MEOX2,THY1,IL18,CD36,NOG,CLDN5,BMPER,ITGB8,CLIC3,VEGFC,GJA5,NKX2-5,COL1A2,FOXF1,ADAM12,RGCC,KDR,SEMA5A,ANGPT2,GAB1,NPR1,PGF,RSPO3,FLT4,EPHB1,CHRNA7,F3,ANGPTL4,APLN,ERAP1,HMGA2,IL6,CREB3L1,LOX,GPNMB,CDH13,ANXA3,ECM1,PTGIS
GO:BP	tube morphogenesis	GO:0035239	false	0.000004303475963003622	5.3661806184364504	556	583	50	16268	CYP1B1,TBX1,NPPB,TGFBI,CSF1R,MEOX2,THY1,IL18,CD36,NOG,CLDN5,BMPER,ITGB8,GATA3,CLIC3,VEGFC,GJA5,NKX2-5,HOXA11,FOXF1,ADAM12,RGCC,KDR,SEMA5A,ANGPT2,CELSR1,GAB1,NPR1,PGF,RSPO3,FLT4,EPHB1,SOX11,CHRNA7,F3,ANGPTL4,ERAP1,HMGA2,IL6,CREB3L1,MTHFR,LOX,PERP,GPNMB,CDH13,ANXA3,CCDC40,ECM1,PAK1,PTGIS
GO:BP	regulation of positive chemotaxis	GO:0050926	true	0.000012802659514920946	4.892699804361492	19	583	9	16268	NTF3,VEGFC,KDR,ANGPT2,F2RL1,PGF,F3,CXCL12,CDH13
GO:BP	system development	GO:0048731	false	0.00001326420552224905	4.877318757565275	2668	583	149	16268	COL1A1,CYP1B1,HAPLN1,HOXC9,GATA5,ACTA2,GBX2,PKP2,ACAN,HOXC4,FOXS1,SLITRK4,TBX1,NPPB,TGFBI,FOXB1,ALDH1A3,CXCR4,MEOX2,SOX2,CD44,FBN2,THY1,GFRA1,IL18,CD36,CRTAC1,NOG,CMKLR1,NTF3,CLDN5,CDH2,GPM6A,BMPER,ITGB8,SORL1,GATA3,MFSD2A,NTN1,LHX6,CLIC3,VEGFC,GJA5,ITM2C,COL13A1,NKX2-5,HOXA11,COL1A2,FOXF1,NLGN4X,KIT,ADAM12,SEMA3D,ZFHX2,RBP4,CD24,TBX18,SMOC1,RGCC,NNAT,POU4F1,MYLK2,AR,KDR,SEMA5A,CXCL1,ACE,ULK4,KIT…
GO:BP	multicellular organism development	GO:0007275	false	0.000018216199491771165	4.739542226260887	3179	583	170	16268	COL1A1,CYP1B1,HAPLN1,HOXC9,GATA5,HOXC6,ACTA2,GBX2,PKP2,ACAN,HOXC4,FOXS1,SLITRK4,TBX1,NPPB,TGFBI,FOXB1,CSF1R,ALDH1A3,CXCR4,FST,MEOX2,SOX2,CD44,FBN2,THY1,GFRA1,IL18,CD36,CRTAC1,NOG,CMKLR1,NTF3,COL12A1,CLDN5,CDH2,GPM6A,BMPER,IGF2,ITGB8,SORL1,GATA3,MFSD2A,NTN1,GAL,LHX6,CLIC3,VEGFC,GJA5,ITM2C,COL13A1,NKX2-5,HOXA11,COL1A2,FOXF1,NLGN4X,KIT,ADAM12,SEMA3D,ZFHX2,RBP4,CD24,TBX18,SHROOM3,SMOC1,RGCC,NNAT,POU4…
GO:BP	anatomical structure development	GO:0048856	false	0.00002026828571588942	4.693182982220345	4268	583	214	16268	COL1A1,LAMC2,CYP1B1,ACTG2,HAPLN1,HOXC9,GATA5,HOXC6,ACTA2,GBX2,PKP2,ACAN,HOXC4,FOXS1,AKR1C1,SLITRK4,TBX1,KRT83,NPPB,KRT19,TGFBI,FOXB1,IL1RL1,CSF1R,ALDH1A3,CXCR4,FST,KRT7,MEOX2,SOX2,CD44,FGD4,FBN2,THY1,GFRA1,IL18,CD36,CRTAC1,NOG,CMKLR1,NTF3,COL12A1,APCDD1,CLDN5,CDH2,DPF3,GPM6A,BMPER,IGF2,ITGB8,SORL1,GATA3,MFSD2A,NTN1,GAL,LHX6,CLIC3,VEGFC,LBX1,GJA5,ITM2C,COL13A1,NKX2-5,HOXA11,COL1A2,FOXF1,NLGN4X,KIT…
GO:BP	regulation of developmental process	GO:0050793	false	0.00006459159499622191	4.189823991048967	1792	583	108	16268	COL1A1,CYP1B1,HAPLN1,GATA5,GBX2,PKP2,ACAN,SLITRK4,TBX1,NPPB,CSF1R,CXCR4,FST,SOX2,CD44,FGD4,FBN2,THY1,IL18,CD36,NOG,CMKLR1,CLDN5,DPF3,BMPER,IGF2,ITGB8,SORL1,GATA3,MFSD2A,NTN1,GAL,CLIC3,VEGFC,NKX2-5,HOXA11,KIT,ADAM12,ZFHX2,RBP4,ABCG1,CD24,SMOC1,CDC42EP5,RGCC,POU4F1,AR,KDR,SEMA5A,KITLG,SULT1E1,ADAM9,SYT17,PKDCC,ZNF365,TYROBP,ZBTB1,BTK,CEBPD,TWIST2,TNFSF4,SYT3,GAB1,LGI4,TRIP4,NPR1,TRPS1,BAMBI,SCGB3A1…
GO:BP	blood vessel morphogenesis	GO:0048514	false	0.00008955729990208931	4.047899008609088	450	583	41	16268	CYP1B1,TBX1,NPPB,TGFBI,MEOX2,THY1,IL18,CD36,NOG,CLDN5,BMPER,ITGB8,CLIC3,VEGFC,GJA5,NKX2-5,FOXF1,ADAM12,RGCC,KDR,SEMA5A,ANGPT2,GAB1,NPR1,PGF,RSPO3,FLT4,EPHB1,CHRNA7,F3,ANGPTL4,ERAP1,HMGA2,IL6,CREB3L1,LOX,GPNMB,CDH13,ANXA3,ECM1,PTGIS
GO:BP	positive chemotaxis	GO:0050918	false	0.0001184633216872298	3.926416093996195	38	583	11	16268	NTF3,VEGFC,KDR,SEMA5A,ANGPT2,F2RL1,PGF,F3,CXCL12,GPNMB,CDH13
GO:BP	tissue development	GO:0009888	false	0.00012727789881988427	3.895247002896846	1273	583	83	16268	COL1A1,LAMC2,CYP1B1,ACTG2,GATA5,ACTA2,PKP2,AKR1C1,TBX1,KRT83,NPPB,KRT19,FOXB1,CSF1R,FST,KRT7,MEOX2,SOX2,CD44,FBN2,IL18,NOG,COL12A1,APCDD1,CLDN5,CDH2,ITGB8,SORL1,GATA3,MFSD2A,GAL,GJA5,NKX2-5,HOXA11,FOXF1,SEMA3D,RBP4,CD24,TBX18,RGCC,MYLK2,KDR,KRT80,CCDC78,SEMA5A,ADAM9,MEST,AKR1C3,PKDCC,ITGB4,BTK,CELSR1,F2RL1,CHRNA1,TRPS1,BAMBI,NEB,SGCG,EPHB1,SOX11,INHBA,DKK1,ITGA6,HMGA2,DDR2,IL6,MTHFR,TUBB3,PERP,IT…
GO:BP	cell migration	GO:0016477	true	0.0001621380187753381	3.7901151380918705	1238	583	81	16268	FAP,COL1A1,LAMC2,CYP1B1,TTTY15,IGFBP5,DPP4,TBX1,FOXB1,CSF1R,CXCR4,MEOX2,CD44,THY1,NOG,MMP7,CMKLR1,NTF3,DOCK8,CLDN5,CDH2,CH25H,GPM6A,BMPER,SORL1,GATA3,NTN1,LHX6,VEGFC,KIT,NAV3,SEMA3D,CD24,RGCC,KDR,SEMA5A,CXCL1,ADRA2A,ACE,ULK4,ANGPT2,ADAM9,TWIST2,PLAU,HOXB9,CELSR1,AIF1,GAB1,F2RL1,GPC5,BAMBI,PGF,FLT4,EPHB1,F3,CXCL12,TMSB15A,PODXL2,ITGA6,DDR2,IL6,PERP,GPNMB,ITGA4,CDH13,PLEKHG3,FERMT3,ANXA3,LCP1,CAMK1…
GO:BP	positive regulation of positive chemotaxis	GO:0050927	false	0.0001721118436273752	3.7641892432980337	18	583	8	16268	NTF3,VEGFC,KDR,F2RL1,PGF,F3,CXCL12,CDH13
GO:BP	cell surface receptor signaling pathway	GO:0007166	false	0.0002674868389146476	3.5726975815954938	2252	583	126	16268	COL1A1,CYP1B1,TTTY15,GATA5,LTB,IGFBP5,PMAIP1,NPPB,IL1RL1,CSF1R,CXCR4,FST,SOX2,FBN2,THY1,GFRA1,IL18,DISP2,CD36,NOG,CMKLR1,MILR1,NTF3,APCDD1,CLDN5,HLA-DPB1,BMPER,IGF2,PAPPA,ITGB8,SORL1,GATA3,VEGFC,NKX2-5,COL1A2,ADRB2,NLGN4X,KIT,MICB,SEMA3D,IFI6,CD24,TBX18,AR,CHRFAM7A,KDR,SEMA5A,ADAM11,GEM,CXCL1,USP18,ADRA2A,ANGPT2,ADAM9,IRF5,ERMAP,TYROBP,ITGB4,BTK,GPRC5A,RPS6KA5,PLAU,CELSR1,PTGIR,NFKBIL1,GAB1,F2RL1…
GO:BP	angiogenesis	GO:0001525	false	0.0003642607520214485	3.4385876201354124	404	583	37	16268	CYP1B1,TBX1,NPPB,TGFBI,MEOX2,THY1,IL18,CD36,CLDN5,BMPER,ITGB8,CLIC3,VEGFC,GJA5,ADAM12,RGCC,KDR,SEMA5A,ANGPT2,GAB1,NPR1,PGF,RSPO3,FLT4,EPHB1,CHRNA7,F3,ANGPTL4,ERAP1,HMGA2,IL6,CREB3L1,GPNMB,CDH13,ANXA3,ECM1,PTGIS
GO:BP	regulation of biological quality	GO:0065008	true	0.0004136974020348276	3.3833172064080443	2177	583	122	16268	FAP,CYP1B1,PKP2,USF1,DPP4,AKR1C1,PIEZO2,SLITRK4,PEX6,PMAIP1,NPPB,FOXB1,CSF1R,ALDH1A3,CXCR4,FGD4,CD36,CMKLR1,CRYAB,CLDN5,KCNK1,SLC38A1,ATP6V1H,GATA3,MFSD2A,NTN1,HSD17B2,GAL,BCHE,GJA5,COL1A2,ADRB2,CTTNBP2,NLGN4X,KIT,BAIAP2L1,IFI6,RBP4,CD24,TBX18,CDC42EP5,NNAT,CRHBP,CHRFAM7A,KDR,SEMA5A,F2RL2,ADRA2A,ACE,SULT1E1,AKR1C3,SYT17,PNLDC1,PLEKHH2,CACNA1C,TYROBP,BAG2,ADAMTS18,PLAU,PTGIR,GNA14,RDH10,F2RL1,PTGS…
GO:BP	cell communication	GO:0007154	false	0.0004152160651594064	3.381725851510501	5224	583	245	16268	COL1A1,CYP1B1,BEX5,NLRP2,TTTY15,GATA5,TRIM58,PKP2,USF1,LTB,IGFBP5,TBX1,CYTL1,PMAIP1,NPPB,VIPR1,SYN2,FOXB1,IL1RL1,CSF1R,CXCR4,FST,OLFM4,SOX2,CD44,GRK4,FGD4,FBN2,THY1,GFRA1,UTS2R,IL18,DISP2,CD36,NOG,CMKLR1,MILR1,NTF3,DOCK8,APCDD1,CLDN5,GALR3,SLC38A1,PRKAR2B,SMPDL3B,HLA-DPB1,BMPER,IGF2,PAPPA,ITGB8,SORL1,GATA3,NTN1,GAL,CLIC3,VEGFC,GJA5,NKX2-5,COL1A2,ADRB2,NLGN4X,KIT,PRKAR1B,MICB,SEMA3D,RGS20,IFI6,NLR…
GO:BP	positive regulation of vasculature development	GO:1904018	false	0.0004435215279439591	3.353085295245199	131	583	19	16268	CYP1B1,CXCR4,BMPER,ITGB8,CLIC3,VEGFC,ADAM12,KDR,SEMA5A,GAB1,PGF,CHRNA7,F3,ANGPTL4,CXCL12,HMGA2,ANXA3,ECM1,PTGIS
GO:BP	signaling	GO:0023052	false	0.0005042466846628447	3.2973569485189955	5209	583	244	16268	COL1A1,CYP1B1,BEX5,NLRP2,TTTY15,GATA5,TRIM58,PKP2,USF1,LTB,IGFBP5,TBX1,CYTL1,PMAIP1,NPPB,VIPR1,SYN2,IL1RL1,CSF1R,CXCR4,FST,OLFM4,SOX2,CD44,GRK4,FGD4,FBN2,THY1,GFRA1,UTS2R,IL18,DISP2,CD36,NOG,CMKLR1,MILR1,NTF3,DOCK8,APCDD1,CLDN5,GALR3,SLC38A1,PRKAR2B,SMPDL3B,HLA-DPB1,BMPER,IGF2,PAPPA,ITGB8,SORL1,GATA3,NTN1,GAL,CLIC3,VEGFC,GJA5,NKX2-5,COL1A2,ADRB2,NLGN4X,KIT,PRKAR1B,MICB,SEMA3D,RGS20,IFI6,NLRC3,RBP…
GO:BP	regulation of vasculature development	GO:1901342	false	0.0005563109469366163	3.254682394045528	247	583	27	16268	CYP1B1,NPPB,CXCR4,CD36,CLDN5,BMPER,ITGB8,CLIC3,VEGFC,ADAM12,RGCC,KDR,SEMA5A,GAB1,NPR1,PGF,CHRNA7,F3,ANGPTL4,CXCL12,HMGA2,IL6,CREB3L1,GPNMB,ANXA3,ECM1,PTGIS
GO:BP	developmental process	GO:0032502	false	0.0006273117937047092	3.2025165474814306	4676	583	223	16268	COL1A1,LAMC2,CYP1B1,ACTG2,HAPLN1,HOXC9,TTTY15,GATA5,HOXC6,ACTA2,GBX2,PKP2,ACAN,HOXC4,FOXS1,AKR1C1,SLITRK4,TBX1,KRT83,NPPB,KRT19,TGFBI,FOXB1,IL1RL1,CSF1R,ALDH1A3,CXCR4,FST,KRT7,MEOX2,SOX2,CD44,FGD4,FBN2,THY1,GFRA1,IL18,CD36,CRTAC1,NOG,CMKLR1,NTF3,COL12A1,APCDD1,CLDN5,CDH2,DPF3,GPM6A,BMPER,IGF2,ITGB8,SORL1,GATA3,MFSD2A,NTN1,GAL,LHX6,CLIC3,VEGFC,LBX1,GJA5,ITM2C,COL13A1,NKX2-5,HOXA11,COL1A2,FOXF1,NLG…
GO:BP	extracellular matrix organization	GO:0030198	true	0.0009368988145663364	3.028307310551286	238	583	26	16268	FAP,COL1A1,CYP1B1,DPP4,MMP10,TGFBI,MMP7,COL12A1,COL23A1,COL13A1,COL1A2,LUM,SMOC1,RGCC,MMP16,ADAMTS18,NID2,CTSV,DDR2,IL6,CREB3L1,LOX,LCP1,LOXL4,SPINT1,MFI2
GO:BP	extracellular structure organization	GO:0043062	false	0.0010165721818151169	2.9928617788055463	239	583	26	16268	FAP,COL1A1,CYP1B1,DPP4,MMP10,TGFBI,MMP7,COL12A1,COL23A1,COL13A1,COL1A2,LUM,SMOC1,RGCC,MMP16,ADAMTS18,NID2,CTSV,DDR2,IL6,CREB3L1,LOX,LCP1,LOXL4,SPINT1,MFI2
GO:BP	external encapsulating structure organization	GO:0045229	false	0.0011024611385714992	2.9576367103421313	240	583	26	16268	FAP,COL1A1,CYP1B1,DPP4,MMP10,TGFBI,MMP7,COL12A1,COL23A1,COL13A1,COL1A2,LUM,SMOC1,RGCC,MMP16,ADAMTS18,NID2,CTSV,DDR2,IL6,CREB3L1,LOX,LCP1,LOXL4,SPINT1,MFI2
GO:BP	regulation of cell migration	GO:0030334	false	0.001260710781284026	2.8993845331722863	802	583	57	16268	COL1A1,LAMC2,CYP1B1,IGFBP5,DPP4,CSF1R,CXCR4,MEOX2,THY1,NOG,MMP7,CMKLR1,NTF3,DOCK8,CLDN5,BMPER,SORL1,GATA3,VEGFC,KIT,NAV3,SEMA3D,RGCC,KDR,SEMA5A,ADRA2A,ACE,ULK4,ANGPT2,ADAM9,TWIST2,PLAU,AIF1,GAB1,F2RL1,PGF,FLT4,F3,CXCL12,TMSB15A,ITGA6,DDR2,IL6,PERP,GPNMB,CDH13,PLEKHG3,FERMT3,ANXA3,CAMK1D,SELP,FRMD5,APOE,PAK1,CCL7,PLA2G7,CHRD
GO:BP	positive regulation of chemotaxis	GO:0050921	false	0.0014628396150759605	2.834803287070711	115	583	17	16268	CSF1R,CMKLR1,NTF3,VEGFC,KDR,SEMA5A,AIF1,F2RL1,PGF,F3,CXCL12,IL6,PERP,CDH13,CAMK1D,CCL7,PLA2G7
GO:BP	regulation of cell adhesion	GO:0030155	true	0.0018365096733363344	2.7360067797796037	635	583	48	16268	HLA-DPA1,CYP1B1,PKP2,DPP4,TGFBI,CXCR4,OLFM4,FBLN2,CD44,THY1,IL18,CD36,DOCK8,HLA-DPB1,IGF2,GATA3,CD24,ARHGDIG,RGCC,VSIG4,KDR,SEMA5A,ADAM9,RASAL3,ZBTB1,ADAMTS18,PLAU,TNFSF4,AIF1,MBP,CD55,DUSP26,CXCL12,GP6,IL6,ZDHHC2,ASS1,GPNMB,CDH13,FERMT3,C1QTNF1,SOCS1,SELP,FRMD5,CORO2B,MFI2,TESC,CHRD
GO:BP	positive regulation of cell migration	GO:0030335	false	0.0019124466720258704	2.718410666170579	468	583	39	16268	COL1A1,LAMC2,IGFBP5,CSF1R,CXCR4,THY1,MMP7,CMKLR1,NTF3,DOCK8,GATA3,VEGFC,KIT,SEMA3D,KDR,SEMA5A,ADRA2A,ADAM9,TWIST2,PLAU,AIF1,GAB1,F2RL1,PGF,FLT4,F3,CXCL12,ITGA6,DDR2,IL6,PERP,GPNMB,CDH13,FERMT3,ANXA3,CAMK1D,PAK1,CCL7,PLA2G7
GO:BP	cellular response to stimulus	GO:0051716	false	0.002190968102247346	2.659363945177224	5960	583	269	16268	COL1A1,CYP1B1,BEX5,NLRP2,TTTY15,GATA5,TRIM58,USF1,LTB,IGFBP5,DPP4,AKR1C1,PIEZO2,TBX1,CYTL1,PMAIP1,NPPB,VIPR1,ABCC3,IL1RL1,CSF1R,CXCR4,FST,OLFM4,SOX2,CD44,GRK4,FGD4,FBN2,THY1,GFRA1,UTS2R,IL18,DISP2,CD36,NOG,CMKLR1,MILR1,NTF3,CRYAB,DOCK8,APCDD1,GPX7,CLDN5,GALR3,GSTM4,DPF3,PRKAR2B,CH25H,CERS1,SMPDL3B,MGST1,HLA-DPB1,BMPER,IGF2,PAPPA,ITGB8,SORL1,ECHDC3,GATA3,MFSD2A,NTN1,GAL,BCHE,CLIC3,VEGFC,NKX2-5,COL…
GO:BP	positive regulation of cell motility	GO:2000147	false	0.0022170423508857113	2.6542260107284106	489	583	40	16268	COL1A1,LAMC2,IGFBP5,CSF1R,CXCR4,THY1,MMP7,CMKLR1,NTF3,DOCK8,GATA3,NTN1,VEGFC,KIT,SEMA3D,KDR,SEMA5A,ADRA2A,ADAM9,TWIST2,PLAU,AIF1,GAB1,F2RL1,PGF,FLT4,F3,CXCL12,ITGA6,DDR2,IL6,PERP,GPNMB,CDH13,FERMT3,ANXA3,CAMK1D,PAK1,CCL7,PLA2G7
GO:BP	regulation of chemotaxis	GO:0050920	false	0.0029901510331120503	2.524306874822538	162	583	20	16268	DPP4,CSF1R,CXCR4,CMKLR1,NTF3,VEGFC,KDR,SEMA5A,ANGPT2,AIF1,F2RL1,PGF,F3,CXCL12,IL6,PERP,CDH13,CAMK1D,CCL7,PLA2G7
GO:BP	positive regulation of locomotion	GO:0040017	false	0.0035026365658278585	2.455604922814718	498	583	40	16268	COL1A1,LAMC2,IGFBP5,CSF1R,CXCR4,THY1,MMP7,CMKLR1,NTF3,DOCK8,GATA3,NTN1,VEGFC,KIT,SEMA3D,KDR,SEMA5A,ADRA2A,ADAM9,TWIST2,PLAU,AIF1,GAB1,F2RL1,PGF,FLT4,F3,CXCL12,ITGA6,DDR2,IL6,PERP,GPNMB,CDH13,FERMT3,ANXA3,CAMK1D,PAK1,CCL7,PLA2G7
GO:BP	regulation of angiogenesis	GO:0045765	false	0.00405765740858075	2.3917246236022773	241	583	25	16268	CYP1B1,NPPB,CD36,CLDN5,BMPER,ITGB8,CLIC3,VEGFC,ADAM12,RGCC,KDR,SEMA5A,GAB1,NPR1,PGF,CHRNA7,F3,ANGPTL4,HMGA2,IL6,CREB3L1,GPNMB,ANXA3,ECM1,PTGIS
GO:BP	regulation of cell motility	GO:2000145	false	0.004134453531340974	2.383581884903893	853	583	58	16268	COL1A1,LAMC2,CYP1B1,IGFBP5,DPP4,CSF1R,CXCR4,MEOX2,THY1,NOG,MMP7,CMKLR1,NTF3,DOCK8,CLDN5,BMPER,SORL1,GATA3,NTN1,VEGFC,KIT,NAV3,SEMA3D,RGCC,KDR,SEMA5A,ADRA2A,ACE,ULK4,ANGPT2,ADAM9,TWIST2,PLAU,AIF1,GAB1,F2RL1,PGF,FLT4,F3,CXCL12,TMSB15A,ITGA6,DDR2,IL6,PERP,GPNMB,CDH13,PLEKHG3,FERMT3,ANXA3,CAMK1D,SELP,FRMD5,APOE,PAK1,CCL7,PLA2G7,CHRD
GO:BP	embryonic morphogenesis	GO:0048598	false	0.0045532093781353745	2.3416823783151233	308	583	29	16268	HOXC9,HOXC4,TBX1,ALDH1A3,SOX2,FBN2,NOG,COL12A1,IGF2,GATA3,NKX2-5,HOXA11,FOXF1,RBP4,TBX18,CACNA1C,ITGB4,HOXB9,CELSR1,MBP,CREBBP,SOX11,INHBA,DKK1,HMGA2,MTHFR,MFAP5,ITGA4,CCDC40
GO:BP	animal organ development	GO:0048513	false	0.004639743162447214	2.3335060595785575	1769	583	100	16268	COL1A1,CYP1B1,ACTG2,HOXC9,GATA5,ACTA2,PKP2,HOXC4,TBX1,KRT83,NPPB,FOXB1,CSF1R,ALDH1A3,CXCR4,FST,KRT7,SOX2,CD44,FBN2,THY1,IL18,NOG,APCDD1,CLDN5,CDH2,GPM6A,IGF2,ITGB8,SORL1,GATA3,MFSD2A,GAL,LHX6,GJA5,COL13A1,NKX2-5,HOXA11,COL1A2,FOXF1,NLGN4X,KIT,SEMA3D,RBP4,CD24,TBX18,SMOC1,RGCC,NNAT,POU4F1,MYLK2,AR,KDR,KRT80,SEMA5A,ACE,KITLG,ANGPT2,ADAM9,AKR1C3,PKDCC,ZNF365,CACNA1C,TYROBP,ZBTB1,PDLIM3,ITGB4,ADAMTS1…
GO:BP	regulation of anatomical structure morphogenesis	GO:0022603	false	0.005420132335007904	2.265990109833923	621	583	46	16268	CYP1B1,GATA5,TBX1,NPPB,CSF1R,CD44,FGD4,THY1,CD36,NOG,CLDN5,BMPER,ITGB8,GATA3,MFSD2A,NTN1,CLIC3,VEGFC,KIT,ADAM12,CDC42EP5,RGCC,KDR,SEMA5A,SYT17,SYT3,GAB1,NPR1,BAMBI,PGF,FLT4,CHRNA7,F3,ANGPTL4,DKK1,HMGA2,IL6,CREB3L1,GPNMB,ANXA3,ECM1,CDKL5,PAK1,CCL7,PTGIS,TNIK
GO:BP	signal transduction	GO:0007165	false	0.0054387876180578614	2.2644978998364915	4803	583	223	16268	COL1A1,CYP1B1,BEX5,NLRP2,TTTY15,GATA5,TRIM58,USF1,LTB,IGFBP5,TBX1,CYTL1,PMAIP1,NPPB,VIPR1,IL1RL1,CSF1R,CXCR4,FST,OLFM4,SOX2,CD44,GRK4,FGD4,FBN2,THY1,GFRA1,UTS2R,IL18,DISP2,CD36,NOG,CMKLR1,MILR1,NTF3,DOCK8,APCDD1,CLDN5,GALR3,PRKAR2B,SMPDL3B,HLA-DPB1,BMPER,IGF2,PAPPA,ITGB8,SORL1,GATA3,NTN1,GAL,CLIC3,VEGFC,NKX2-5,COL1A2,ADRB2,NLGN4X,KIT,PRKAR1B,MICB,SEMA3D,RGS20,IFI6,NLRC3,CD24,TBX18,ARHGDIG,CDC42EP…
GO:BP	positive regulation of angiogenesis	GO:0045766	false	0.006003670452541334	2.22158315463176	127	583	17	16268	CYP1B1,BMPER,ITGB8,CLIC3,VEGFC,ADAM12,KDR,SEMA5A,GAB1,PGF,CHRNA7,F3,ANGPTL4,HMGA2,ANXA3,ECM1,PTGIS
GO:BP	regulation of response to external stimulus	GO:0032101	false	0.007214647013847444	2.1417849124829447	889	583	59	16268	FAP,NLRP2,USF1,DPP4,CSF1R,CXCR4,GRK4,IL18,CD36,CMKLR1,NTF3,SMPDL3B,GATA3,VEGFC,MICB,NLRC3,CAMK2N1,VSIG4,KDR,SEMA5A,USP18,ANGPT2,TYROBP,BTK,ADAMTS18,DNASE1L3,PLAU,TNFSF4,NFKBIL1,AIF1,F2RL1,PGF,CASP12,CREBBP,MEFV,CD55,RFTN1,F3,CXCL12,TRAF3,ERAP1,IL6,RAB7B,APOBEC3G,PERP,CDH13,POLR3G,CFH,C1QTNF1,SERPINB9,CAMK1D,NMT2,APOE,LRRC14,HSPA1A,PAK1,CCL7,PTGIS,PLA2G7
GO:BP	regulation of multicellular organismal development	GO:2000026	false	0.00897667408384163	2.0468845424626085	1021	583	65	16268	CYP1B1,HAPLN1,GBX2,ACAN,SLITRK4,NPPB,CXCR4,FST,FBN2,THY1,IL18,CD36,NOG,CLDN5,BMPER,ITGB8,SORL1,GATA3,NTN1,GAL,CLIC3,VEGFC,HOXA11,ADAM12,RBP4,CD24,RGCC,POU4F1,KDR,SEMA5A,PKDCC,ZNF365,TYROBP,ZBTB1,BTK,TNFSF4,GAB1,LGI4,NPR1,TRPS1,PGF,EPHB1,SOX11,CHRNA7,INHBA,F3,ANGPTL4,CXCL12,HMGA2,DDR2,IL6,RAB7B,CREB3L1,OAS2,GPNMB,ANXA3,ECM1,TPPP,SOCS1,ZNF675,P2RX7,CDKL5,HSPA1A,TESC,PTGIS
GO:BP	regulation of locomotion	GO:0040012	false	0.009771249961930361	2.0100498767268746	877	583	58	16268	COL1A1,LAMC2,CYP1B1,IGFBP5,DPP4,CSF1R,CXCR4,MEOX2,THY1,NOG,MMP7,CMKLR1,NTF3,DOCK8,CLDN5,BMPER,SORL1,GATA3,NTN1,VEGFC,KIT,NAV3,SEMA3D,RGCC,KDR,SEMA5A,ADRA2A,ACE,ULK4,ANGPT2,ADAM9,TWIST2,PLAU,AIF1,GAB1,F2RL1,PGF,FLT4,F3,CXCL12,TMSB15A,ITGA6,DDR2,IL6,PERP,GPNMB,CDH13,PLEKHG3,FERMT3,ANXA3,CAMK1D,SELP,FRMD5,APOE,PAK1,CCL7,PLA2G7,CHRD
GO:BP	cell motility	GO:0048870	false	0.011133688756307469	1.9533609236171479	1442	583	84	16268	FAP,COL1A1,LAMC2,CYP1B1,TTTY15,IGFBP5,DPP4,TBX1,FOXB1,CSF1R,CXCR4,MEOX2,CD44,THY1,NOG,MMP7,CMKLR1,NTF3,DOCK8,CLDN5,CDH2,CH25H,GPM6A,BMPER,SORL1,GATA3,NTN1,LHX6,VEGFC,KIT,NAV3,SEMA3D,CD24,RGCC,KDR,SEMA5A,CXCL1,ADRA2A,ACE,ULK4,ANGPT2,ADAM9,ITGB4,TWIST2,PLAU,HOXB9,CELSR1,AIF1,GAB1,F2RL1,GPC5,BAMBI,PGF,FLT4,EPHB1,F3,CXCL12,TMSB15A,PODXL2,ITGA6,DDR2,IL6,PERP,GPNMB,ITGA4,CDH13,PLEKHG3,FERMT3,ANXA3,LCP1…
GO:BP	response to stimulus	GO:0050896	false	0.011943433376285765	1.9228708087148503	7272	583	313	16268	FAP,COL1A1,HLA-DPA1,CYP1B1,BEX5,NLRP2,TTTY15,GATA5,TRIM58,ACTA2,USF1,LTB,IGFBP5,HP,DPP4,AKR1C1,PIEZO2,TBX1,CYTL1,PMAIP1,NPPB,VIPR1,KRT19,ABCC3,FOXB1,IL1RL1,CSF1R,CXCR4,FST,OLFM4,SOX2,CD44,GRK4,FGD4,FBN2,THY1,GFRA1,UTS2R,IL18,DISP2,CD36,NOG,CMKLR1,MILR1,NTF3,CRYAB,ANO5,DOCK8,APCDD1,GPX7,CLDN5,GALR3,CDH2,GSTM4,DPF3,PRKAR2B,CH25H,SLC30A3,CERS1,SMPDL3B,MGST1,HLA-DPB1,BMPER,IGF2,TRPV2,PAPPA,ITGB8,SORL…
GO:BP	regulation of cytokine production	GO:0001817	false	0.013624882156385744	1.8656672453120704	643	583	46	16268	HLA-DPA1,CYP1B1,NLRP2,LTB,CSF1R,IL18,CD36,CMKLR1,HLA-DPB1,SORL1,GATA3,KIT,NAV3,NLRC3,CD24,RGCC,VSIG4,ADRA2A,IRF5,ERMAP,TYROBP,ZBTB1,BTK,RPS6KA5,TNFSF4,NFKBIL1,AIF1,F2RL1,MBP,ZBTB49,FLT4,MEFV,CD55,CHRNA7,INHBA,RFTN1,IL12RB2,F3,TRAF3,IL6,RAB7B,OAS2,GPNMB,POLR3G,P2RX7,HSPA1A
GO:BP	cytokine production	GO:0001816	false	0.015378863151238898	1.813075767615999	646	583	46	16268	HLA-DPA1,CYP1B1,NLRP2,LTB,CSF1R,IL18,CD36,CMKLR1,HLA-DPB1,SORL1,GATA3,KIT,NAV3,NLRC3,CD24,RGCC,VSIG4,ADRA2A,IRF5,ERMAP,TYROBP,ZBTB1,BTK,RPS6KA5,TNFSF4,NFKBIL1,AIF1,F2RL1,MBP,ZBTB49,FLT4,MEFV,CD55,CHRNA7,INHBA,RFTN1,IL12RB2,F3,TRAF3,IL6,RAB7B,OAS2,GPNMB,POLR3G,P2RX7,HSPA1A
GO:BP	cell adhesion	GO:0007155	false	0.017352074414808055	1.7606485985070481	1215	583	73	16268	HLA-DPA1,CYP1B1,GATA5,PKP2,DPP4,CLDN10,TGFBI,CXCR4,OLFM4,FBLN2,CD44,THY1,IL18,CD36,DOCK8,CLDN5,CDH2,SPON2,HLA-DPB1,IGF2,ITGB8,GATA3,COL13A1,NLGN4X,KIT,CD24,ARHGDIG,RGCC,VSIG4,KDR,SEMA5A,ADAM9,RASAL3,CADM3,CLDN23,ZBTB1,ITGB4,ADAMTS18,PLAU,CELSR1,TNFSF4,AIF1,MBP,PCDH12,EPHB1,PCDH19,CD55,NID2,DUSP26,CXCL12,GP6,PODXL2,ITGA6,DDR2,IL6,ZDHHC2,ASS1,PCDHA5,PERP,GPNMB,ITGA4,CDH13,FERMT3,C1QTNF1,SORBS1,SOCS…
GO:BP	regulation of response to stimulus	GO:0048583	false	0.018101196934677568	1.742292706625911	3370	583	164	16268	FAP,COL1A1,HLA-DPA1,CYP1B1,NLRP2,GATA5,TRIM58,USF1,LTB,IGFBP5,DPP4,TBX1,PMAIP1,CSF1R,CXCR4,FST,SOX2,CD44,GRK4,FGD4,FBN2,THY1,IL18,CD36,NOG,CMKLR1,NTF3,DOCK8,APCDD1,DPF3,PRKAR2B,SMPDL3B,HLA-DPB1,BMPER,IGF2,SORL1,ECHDC3,GATA3,VEGFC,NKX2-5,ADRB2,NLGN4X,KIT,PRKAR1B,MICB,RGS20,IFI6,NLRC3,CAMK2N1,CD24,TBX18,RGCC,CRHBP,AR,CHRFAM7A,VSIG4,KDR,SEMA5A,KCTD16,F2RL2,USP18,ADRA2A,ULK4,ANGPT2,TPD52L1,ADAM9,AKR1…
GO:BP	response to external stimulus	GO:0009605	false	0.01935570520744714	1.7131910009338387	1759	583	97	16268	FAP,COL1A1,HLA-DPA1,NLRP2,TRIM58,ACTA2,USF1,DPP4,PIEZO2,PMAIP1,CSF1R,CXCR4,GRK4,IL18,CD36,CMKLR1,NTF3,CDH2,CH25H,SMPDL3B,GATA3,NTN1,VEGFC,KIT,MICB,SEMA3D,IFI6,NLRC3,CAMK2N1,CD24,SHROOM3,LHFPL5,VSIG4,KDR,CYBB,SEMA5A,CXCL1,USP18,ANGPT2,ADAM9,IRF5,TYROBP,BTK,ADAMTS18,DNASE1L3,PLAU,HOXB9,TNFSF4,NFKBIL1,AIF1,GAB1,F2RL1,APOBEC3B,PGF,CASP12,CREBBP,MEFV,EPHB1,CD55,RFTN1,F3,CXCL12,TRAF3,ERAP1,ABCA4,HMGA2,…
GO:BP	retinal metabolic process	GO:0042574	true	0.02533517055243798	1.5962761677603883	16	583	6	16268	CYP1B1,AKR1C1,ALDH1A3,AKR1C3,RDH10,ABCA4
GO:BP	taxis	GO:0042330	false	0.02967676415930066	1.5275834546184803	375	583	31	16268	DPP4,CSF1R,CXCR4,CMKLR1,NTF3,CH25H,NTN1,VEGFC,KIT,SEMA3D,KDR,SEMA5A,CXCL1,ANGPT2,PLAU,HOXB9,AIF1,GAB1,F2RL1,PGF,EPHB1,F3,CXCL12,IL6,PERP,GPNMB,CDH13,CAMK1D,MSMP,CCL7,PLA2G7
GO:BP	chemotaxis	GO:0006935	false	0.02967676415930066	1.5275834546184803	375	583	31	16268	DPP4,CSF1R,CXCR4,CMKLR1,NTF3,CH25H,NTN1,VEGFC,KIT,SEMA3D,KDR,SEMA5A,CXCL1,ANGPT2,PLAU,HOXB9,AIF1,GAB1,F2RL1,PGF,EPHB1,F3,CXCL12,IL6,PERP,GPNMB,CDH13,CAMK1D,MSMP,CCL7,PLA2G7
GO:BP	locomotion	GO:0040011	false	0.030091054638816086	1.5215625907314494	1017	583	63	16268	COL1A1,LAMC2,CYP1B1,IGFBP5,DPP4,CSF1R,CXCR4,MEOX2,THY1,NOG,MMP7,CMKLR1,NTF3,DOCK8,CLDN5,CH25H,BMPER,SORL1,GATA3,NTN1,VEGFC,KIT,NAV3,SEMA3D,RGCC,KDR,SEMA5A,CXCL1,ADRA2A,ACE,ULK4,ANGPT2,ADAM9,TWIST2,PLAU,HOXB9,AIF1,GAB1,F2RL1,PGF,FLT4,EPHB1,F3,CXCL12,TMSB15A,ITGA6,DDR2,IL6,PERP,GPNMB,CDH13,PLEKHG3,FERMT3,ANXA3,CAMK1D,SELP,FRMD5,MSMP,APOE,PAK1,CCL7,PLA2G7,CHRD
GO:BP	regulation of cell population proliferation	GO:0042127	true	0.033017318190902055	1.4812582049130874	1216	583	72	16268	FAP,LAMC2,HLA-DPA1,CYP1B1,HAPLN1,ACAN,IGFBP5,DPP4,TBX1,VIPR1,CSF1R,SOX2,IL18,NOG,NTF3,CLDN5,HLA-DPB1,IGF2,GATA3,CNN1,VEGFC,NKX2-5,KIT,CLEC11A,NLRC3,RBP4,CD24,CBFA2T3,RGCC,AR,TNFRSF4,VSIG4,KDR,SEMA5A,CXCL1,ADRA2A,ACE,KITLG,AKR1C3,RASAL3,TYROBP,TNFSF4,PTGIR,AIF1,BAMBI,ZBTB49,SCGB3A1,PGF,FLT4,EPHB1,SOX11,CD55,CHRNA7,INHBA,IL12RB2,F3,APLN,HMGA2,DDR2,IL6,GPNMB,ITGA4,CDH13,ECM1,APOE,HSPA1A,SSTR3,PAK1,I…
GO:BP	embryo development	GO:0009790	false	0.03752494890008541	1.4256798904884507	511	583	38	16268	COL1A1,HOXC9,HOXC4,TBX1,FOXB1,ALDH1A3,MEOX2,SOX2,FBN2,NOG,COL12A1,IGF2,GATA3,NKX2-5,HOXA11,FOXF1,KIT,RBP4,TBX18,KDR,KITLG,PKDCC,CACNA1C,ITGB4,HOXB9,CELSR1,MBP,OOEP,CREBBP,SOX11,INHBA,DKK1,HMGA2,MTHFR,MFAP5,ITGA4,CCDC40,CHRD
KEGG	Hematopoietic cell lineage	KEGG:04640	false	0.0029105799144268987	2.536020471995605	92	309	13	8484	HLA-DPA1,CSF1R,CD44,CD36,HLA-DPB1,KIT,CD24,KITLG,CD55,ITGA6,IL6,ITGA4,GP1BB
KEGG	ECM-receptor interaction	KEGG:04512	false	0.009519240343587745	2.0213977078919534	89	309	12	8484	COL1A1,LAMC2,CD44,CD36,ITGB8,COL1A2,FRAS1,ITGB4,GP6,ITGA6,ITGA4,GP1BB
REAC	Extracellular matrix organization	REAC:R-HSA-1474244	false	0.00008500783965561885	4.07054102061307	298	406	31	11004	COL1A1,LAMC2,HAPLN1,ACAN,COL21A1,MMP10,FBLN2,CD44,FBN2,MMP7,COL12A1,ITGB8,COL23A1,COL13A1,COL1A2,LUM,ADAM12,KDR,ADAM9,ITGB4,MMP16,ADAMTS18,COL25A1,NID2,CTSV,ITGA6,DDR2,LOX,MFAP5,ITGA4,LOXL4
REAC	Collagen formation	REAC:R-HSA-1474290	false	0.002072995964340372	2.6834015433795657	89	406	14	11004	COL1A1,LAMC2,COL21A1,MMP7,COL12A1,COL23A1,COL13A1,COL1A2,ITGB4,COL25A1,CTSV,ITGA6,LOX,LOXL4
REAC	Degradation of the extracellular matrix	REAC:R-HSA-1474228	false	0.027797139389761708	1.5559998951309992	140	406	16	11004	COL1A1,LAMC2,ACAN,MMP10,CD44,FBN2,MMP7,COL12A1,COL23A1,COL13A1,COL1A2,ADAM9,MMP16,ADAMTS18,COL25A1,CTSV
REAC	Assembly of collagen fibrils and other multimeric structures	REAC:R-HSA-2022090	false	0.029634403039237	1.52820381684327	60	406	10	11004	COL1A1,LAMC2,MMP7,COL12A1,COL1A2,ITGB4,CTSV,ITGA6,LOX,LOXL4

## Sheet: C. Media_top5%
source	term_name	term_id	highlighted	adjusted_p_value	negative_log10_of_adjusted_p_value	term_size	query_size	intersection_size	effective_domain_size	intersections
GO:MF	signaling receptor binding	GO:0005102	true	0.00001547638927926575	4.810330354958107	1312	89	24	17454	IGFBP5,NPPB,CCL2,VCAM1,TGFB2,IL33,CCL14,CCL23,LTB,TLR2,CCL3L3,ICAM1,SEMA3D,PLAT,CX3CL1,CD274,BDNF,TRAF1,ITGA11,RIMBP3,CD36,GFRA1,RSPO3,CXCL2
GO:MF	chemokine activity	GO:0008009	false	0.00009942583022113891	4.002500773900403	48	89	6	17454	CCL2,CCL14,CCL23,CCL3L3,CX3CL1,CXCL2
GO:MF	molecular transducer activity	GO:0060089	false	0.00014625639891394885	3.8348851238630504	1832	89	27	17454	IGFBP5,NPPB,CCL2,TGFB2,IL33,IL1RL1,CCL14,CCL23,SELE,TLR2,CCL3L3,ICAM1,CD14,CXCR4,SEMA3D,GPRC5A,GABBR2,CX3CL1,CD274,BDNF,ITGA11,TNFRSF4,CD36,GFRA1,HTR2B,EBI3,CXCL2
GO:MF	signaling receptor activity	GO:0038023	false	0.00014625639891394885	3.8348851238630504	1832	89	27	17454	IGFBP5,NPPB,CCL2,TGFB2,IL33,IL1RL1,CCL14,CCL23,SELE,TLR2,CCL3L3,ICAM1,CD14,CXCR4,SEMA3D,GPRC5A,GABBR2,CX3CL1,CD274,BDNF,ITGA11,TNFRSF4,CD36,GFRA1,HTR2B,EBI3,CXCL2
GO:MF	receptor ligand activity	GO:0048018	false	0.00015832192268299173	3.800458944638298	427	89	13	17454	IGFBP5,NPPB,CCL2,TGFB2,IL33,CCL14,CCL23,CCL3L3,SEMA3D,CX3CL1,CD274,BDNF,CXCL2
GO:MF	signaling receptor activator activity	GO:0030546	false	0.0001856711593626258	3.7312555507696805	433	89	13	17454	IGFBP5,NPPB,CCL2,TGFB2,IL33,CCL14,CCL23,CCL3L3,SEMA3D,CX3CL1,CD274,BDNF,CXCL2
GO:MF	molecular function activator activity	GO:0140677	false	0.00024889725134319445	3.6039798994262586	979	89	19	17454	IGFBP5,NPPB,VCAN,CCL2,CD24,GMFG,TGFB2,IL33,CCL14,CCL23,CCL3L3,SEMA3D,GPRC5A,ARHGAP20,CX3CL1,CD274,BDNF,HTR2B,CXCL2
GO:MF	signaling receptor regulator activity	GO:0030545	false	0.00044783752716864264	3.348879516921808	468	89	13	17454	IGFBP5,NPPB,CCL2,TGFB2,IL33,CCL14,CCL23,CCL3L3,SEMA3D,CX3CL1,CD274,BDNF,CXCL2
GO:MF	chemokine receptor binding	GO:0042379	false	0.0011478619013681102	2.9401103585246755	72	89	6	17454	CCL2,CCL14,CCL23,CCL3L3,CX3CL1,CXCL2
GO:MF	cytokine receptor binding	GO:0005126	false	0.0021657431513854753	2.6643930502731568	237	89	9	17454	CCL2,TGFB2,CCL14,CCL23,CCL3L3,CX3CL1,BDNF,TRAF1,CXCL2
GO:MF	CCR chemokine receptor binding	GO:0048020	false	0.0028786084355321958	2.5408174062761457	48	89	5	17454	CCL2,CCL14,CCL23,CCL3L3,CX3CL1
GO:MF	cytokine activity	GO:0005125	false	0.003399971549747173	2.468524717028188	188	89	8	17454	CCL2,TGFB2,IL33,CCL14,CCL23,CCL3L3,CX3CL1,CXCL2
GO:MF	molecular function regulator activity	GO:0098772	false	0.006512476789180606	2.1862538115386756	1830	89	24	17454	IGFBP5,NPPB,VCAN,CCL2,CD24,BIRC3,GMFG,TGFB2,IL33,CCL14,TFPI2,CCL23,CCL3L3,SEMA3D,GPRC5A,ARHGAP20,CX3CL1,CD274,BDNF,ID1,HTR2B,PLCE1,SPINK5,CXCL2
GO:BP	response to cytokine	GO:0034097	true	0.000013617639906882493	4.865898154114318	630	90	18	16268	UBD,CCL2,CD24,BIRC3,IL33,IL1RL1,CCL14,CCL23,SELE,TLR2,CCL3L3,CXCR4,PDE2A,CX3CL1,CD274,TRAF1,EBI3,CXCL2
GO:BP	response to peptide	GO:1901652	false	0.000013617639906882493	4.865898154114318	630	90	18	16268	UBD,CCL2,CD24,BIRC3,IL33,IL1RL1,CCL14,CCL23,SELE,TLR2,CCL3L3,CXCR4,PDE2A,CX3CL1,CD274,TRAF1,EBI3,CXCL2
GO:BP	positive regulation of multicellular organismal process	GO:0051240	true	0.000024044258993171404	4.618988602667345	1277	90	25	16268	NPPB,VCAN,CCL2,VCAM1,CD24,TGFB2,IL33,LIPG,LTB,TLR2,CYP1B1,CD14,CXCR4,PLAT,HMGA2,CX3CL1,IL32,CD274,BDNF,ZBTB16,TNFRSF4,CD36,HTR2B,EBI3,CD34
GO:BP	inflammatory response	GO:0006954	true	0.00005029088880073426	4.298510688939752	607	90	17	16268	CCL2,VCAM1,BIRC3,IL33,IL1RL1,CCL14,PLA2G4C,CCL23,SELE,TLR2,CCL3L3,CXCR4,PDE2A,CX3CL1,TNFRSF4,CD36,CXCL2
GO:BP	regulation of multicellular organismal process	GO:0051239	false	0.0001150090772684079	3.9392678809333117	2288	90	33	16268	NPPB,VCAN,CCL2,VCAM1,CNN1,CD24,MLIP,TGFB2,IL33,LIPG,LTB,TLR2,CYP1B1,CD14,CXCR4,PLAT,MYL9,HMGA2,TACSTD2,CX3CL1,ADAMTS9,IL32,CD274,BDNF,ZBTB16,ID1,TNFRSF4,CD36,HTR2B,EBI3,CD34,MYL2,SPINK5
GO:BP	chemokine-mediated signaling pathway	GO:0070098	false	0.00014882096525741848	3.827335882941786	68	90	7	16268	CCL2,CCL14,CCL23,CCL3L3,CXCR4,CX3CL1,CXCL2
GO:BP	leukocyte migration	GO:0050900	true	0.00018860614685840441	3.724444157287004	306	90	12	16268	CCL2,VCAM1,TGFB2,CCL14,CCL23,SELE,CCL3L3,ICAM1,CXCR4,CX3CL1,CD34,CXCL2
GO:BP	cell migration	GO:0016477	false	0.0002737709996859646	3.562612558186714	1238	90	23	16268	IGFBP5,VCAN,CCL2,VCAM1,CD24,TGFB2,CCL14,CCL23,SELE,CCL3L3,CYP1B1,ICAM1,CXCR4,SEMA3D,PLAT,TACSTD2,CX3CL1,ADAMTS9,ITGA11,ID1,HTR2B,CD34,CXCL2
GO:BP	cell surface receptor signaling pathway	GO:0007166	false	0.00028429336921647193	3.5462332695613323	2252	90	32	16268	IGFBP5,NPPB,CCL2,CD24,BIRC3,TGFB2,IL33,IL1RL1,CCL14,CCL23,LTB,TLR2,CCL3L3,CYP1B1,ICAM1,CD14,CXCR4,SEMA3D,PLAT,GPRC5A,CX3CL1,CD274,BDNF,TRAF1,ITGA11,ID1,CD36,GFRA1,RSPO3,EBI3,PLCE1,CXCL2
GO:BP	cellular response to chemokine	GO:1990869	false	0.00032381444464599723	3.4897037822344976	76	90	7	16268	CCL2,CCL14,CCL23,CCL3L3,CXCR4,CX3CL1,CXCL2
GO:BP	response to chemokine	GO:1990868	false	0.00032381444464599723	3.4897037822344976	76	90	7	16268	CCL2,CCL14,CCL23,CCL3L3,CXCR4,CX3CL1,CXCL2
GO:BP	eosinophil chemotaxis	GO:0048245	false	0.00044838473346382746	3.3483491826187413	26	90	5	16268	CCL2,CCL14,CCL23,CCL3L3,CX3CL1
GO:BP	cellular response to cytokine stimulus	GO:0071345	false	0.0006524635333838626	3.185443756315706	561	90	15	16268	CCL2,CD24,BIRC3,IL33,IL1RL1,CCL14,CCL23,TLR2,CCL3L3,CXCR4,PDE2A,CX3CL1,TRAF1,EBI3,CXCL2
GO:BP	eosinophil migration	GO:0072677	false	0.0007989709972387147	3.0974689853515867	29	90	5	16268	CCL2,CCL14,CCL23,CCL3L3,CX3CL1
GO:BP	cell adhesion	GO:0007155	true	0.0008431155293160508	3.074112911369645	1215	90	22	16268	VCAN,CCL2,VCAM1,CD24,TGFB2,SELE,CYP1B1,ICAM1,CXCR4,MYL9,TACSTD2,CX3CL1,LRRC4,ADAMTS9,IL32,CD274,ITGA11,COL13A1,CD36,EBI3,CD34,PKD1L1
GO:BP	cytokine-mediated signaling pathway	GO:0019221	false	0.0010162281602751888	2.9930087747055167	428	90	13	16268	CCL2,CD24,BIRC3,IL33,IL1RL1,CCL14,CCL23,CCL3L3,CXCR4,CX3CL1,TRAF1,EBI3,CXCL2
GO:BP	response to diacyl bacterial lipopeptide	GO:0071724	false	0.0010522412826437571	2.977884663503813	4	90	3	16268	TLR2,CD14,CD36
GO:BP	cellular response to diacyl bacterial lipopeptide	GO:0071726	true	0.0010522412826437571	2.977884663503813	4	90	3	16268	TLR2,CD14,CD36
GO:BP	response to molecule of bacterial origin	GO:0002237	false	0.002923961986812855	2.534028277755466	203	90	9	16268	CCL2,CD24,SELE,TLR2,CD14,CX3CL1,CD274,CD36,CXCL2
GO:BP	granulocyte chemotaxis	GO:0071621	false	0.003579702262590749	2.446153093772653	108	90	7	16268	CCL2,TGFB2,CCL14,CCL23,CCL3L3,CX3CL1,CXCL2
GO:BP	cell motility	GO:0048870	false	0.003964881033109857	2.401769839226338	1442	90	23	16268	IGFBP5,VCAN,CCL2,VCAM1,CD24,TGFB2,CCL14,CCL23,SELE,CCL3L3,CYP1B1,ICAM1,CXCR4,SEMA3D,PLAT,TACSTD2,CX3CL1,ADAMTS9,ITGA11,ID1,HTR2B,CD34,CXCL2
GO:BP	circulatory system development	GO:0072359	true	0.004785393905223758	2.32008230787165	747	90	16	16268	NPPB,CCL2,TGFB2,CYP1B1,CXCR4,PDE2A,HMGA2,ADAMTS9,SGCD,ID1,CD36,HTR2B,RSPO3,CD34,MYL2,SPINK5
GO:BP	vasculature development	GO:0001944	false	0.00664476597872343	2.177520309821138	507	90	13	16268	NPPB,CCL2,TGFB2,CYP1B1,CXCR4,PDE2A,HMGA2,ADAMTS9,ID1,CD36,RSPO3,CD34,SPINK5
GO:BP	signal transduction	GO:0007165	false	0.00834275471607193	2.078690524847487	4803	90	47	16268	UBD,IGFBP5,NPPB,CCL2,CD24,BIRC3,TGFB2,IL33,IL1RL1,CCL14,PLA2G4C,CCL23,SELE,LTB,TLR2,CCL3L3,CYP1B1,ICAM1,CD14,CXCR4,SEMA3D,PDE2A,PLAT,HMGA2,GPRC5A,ARHGAP20,GABBR2,RGS7BP,CX3CL1,PDE5A,LURAP1L,CD274,BDNF,TRAF1,ITGA11,ID1,CD36,BUB1B,GFRA1,SPC25,HTR2B,RSPO3,EBI3,NUF2,CD34,PLCE1,CXCL2
GO:BP	response to bacterial lipopeptide	GO:0070339	false	0.009096795438579504	2.041111571244489	7	90	3	16268	TLR2,CD14,CD36
GO:BP	cellular response to bacterial lipoprotein	GO:0071220	false	0.009096795438579504	2.041111571244489	7	90	3	16268	TLR2,CD14,CD36
GO:BP	cellular response to bacterial lipopeptide	GO:0071221	false	0.009096795438579504	2.041111571244489	7	90	3	16268	TLR2,CD14,CD36
GO:BP	granulocyte migration	GO:0097530	false	0.010002169869121322	1.99990577400395	126	90	7	16268	CCL2,TGFB2,CCL14,CCL23,CCL3L3,CX3CL1,CXCL2
GO:BP	multicellular organismal process	GO:0032501	false	0.011518117952536787	1.9386184783435705	5340	90	50	16268	UBD,NPPB,VCAN,CCL2,VCAM1,CNN1,CD24,MLIP,TGFB2,IL33,ADAMTS4,PLA2G4C,LIPG,LTB,TLR2,CYP1B1,ICAM1,CD14,CXCR4,SEMA3D,PDE2A,PLAT,MYL9,HMGA2,TACSTD2,CX3CL1,PIEZO2,LRRC4,ADAMTS9,IL32,ABCC3,CD274,BDNF,ZBTB16,SGCD,ITGA11,ID1,TNFRSF4,COL13A1,CD36,GFRA1,HTR2B,RSPO3,EBI3,CD34,PLCE1,MYL2,SLC7A8,PKD1L1,SPINK5
GO:BP	response to stimulus	GO:0050896	false	0.012925403449749427	1.8885558920819656	7272	90	61	16268	UBD,IGFBP5,NPPB,CCL2,MMP1,VCAM1,CD24,MLIP,BIRC3,TGFB2,IL33,IL1RL1,CCL14,PLA2G4C,CCL23,SELE,LTB,CYP1A1,TLR2,CCL3L3,CYP1B1,ICAM1,CD14,CXCR4,SEMA3D,PDE2A,PLAT,MYL9,HMGA2,GPRC5A,ARHGAP20,GABBR2,RGS7BP,CX3CL1,PDE5A,PIEZO2,IL32,ETV5,ABCC3,LURAP1L,SLC7A11,CD274,BDNF,TRAF1,ITGA11,ID1,TNFRSF4,CD36,BUB1B,GFRA1,SPC25,HTR2B,RSPO3,EBI3,NUF2,CD34,PLCE1,CTSC,PKD1L1,SPINK5,CXCL2
GO:BP	cGMP-mediated signaling	GO:0019934	true	0.013793028356014512	1.8603403709586483	24	90	4	16268	NPPB,PDE2A,CD36,HTR2B
GO:BP	signaling	GO:0023052	false	0.013948619859290473	1.8554687613614589	5209	90	49	16268	UBD,IGFBP5,NPPB,CCL2,CBLN2,CD24,BIRC3,TGFB2,IL33,IL1RL1,CCL14,PLA2G4C,CCL23,SELE,LTB,TLR2,CCL3L3,CYP1B1,ICAM1,CD14,CXCR4,SEMA3D,PDE2A,PLAT,HMGA2,GPRC5A,ARHGAP20,GABBR2,RGS7BP,CX3CL1,PDE5A,LRRC4,LURAP1L,CD274,BDNF,TRAF1,ITGA11,ID1,CD36,BUB1B,GFRA1,SPC25,HTR2B,RSPO3,EBI3,NUF2,CD34,PLCE1,CXCL2
GO:BP	regulation of vasculature development	GO:1901342	false	0.014483643316535254	1.8391221789370416	247	90	9	16268	NPPB,TGFB2,CYP1B1,CXCR4,HMGA2,ADAMTS9,CD36,CD34,SPINK5
GO:BP	response to bacterial lipoprotein	GO:0032493	false	0.014496534535976437	1.838735805474044	8	90	3	16268	TLR2,CD14,CD36
GO:BP	cell communication	GO:0007154	false	0.01523583550557665	1.8171337248668284	5224	90	49	16268	UBD,IGFBP5,NPPB,CCL2,CBLN2,CD24,BIRC3,TGFB2,IL33,IL1RL1,CCL14,PLA2G4C,CCL23,SELE,LTB,TLR2,CCL3L3,CYP1B1,ICAM1,CD14,CXCR4,SEMA3D,PDE2A,PLAT,HMGA2,GPRC5A,ARHGAP20,GABBR2,RGS7BP,CX3CL1,PDE5A,LRRC4,LURAP1L,CD274,BDNF,TRAF1,ITGA11,ID1,CD36,BUB1B,GFRA1,SPC25,HTR2B,RSPO3,EBI3,NUF2,CD34,PLCE1,CXCL2
GO:BP	biological regulation	GO:0065007	true	0.016319360726880318	1.7872968577283614	10569	90	77	16268	UBD,IGFBP5,NPPB,VCAN,CCL2,MMP1,VCAM1,CNN1,CBLN2,CD24,MLIP,BIRC3,GMFG,TGFB2,IL33,IL1RL1,CCL14,PLA2G4C,CCL23,SELE,LIPG,LTB,CYP1A1,TLR2,CCL3L3,CYP1B1,ICAM1,CD14,CXCR4,SEMA3D,PDE2A,PLAT,MYL9,HMGA2,P3H2,GPRC5A,TACSTD2,ARHGAP20,GABBR2,RGS7BP,CX3CL1,PDE5A,PIEZO2,LRRC4,ADAMTS9,IL32,CTTNBP2,ETV5,LURAP1L,SLC7A11,CD274,BDNF,ZBTB16,UBE2C,TRAF1,ITGA11,ID1,TNFRSF4,NEK2,CDCA2,CD36,BUB1B,GFRA1,SPC25,HTR2B,RSPO3,…
GO:BP	regulation of cytokine production	GO:0001817	false	0.017878913377766537	1.747658879744817	643	90	14	16268	CD24,TGFB2,IL33,LTB,TLR2,CYP1B1,CD14,CX3CL1,IL32,CD274,CD36,HTR2B,EBI3,CD34
GO:BP	cytokine production	GO:0001816	false	0.018841290742809224	1.7248893487152117	646	90	14	16268	CD24,TGFB2,IL33,LTB,TLR2,CYP1B1,CD14,CX3CL1,IL32,CD274,CD36,HTR2B,EBI3,CD34
GO:BP	response to chemical	GO:0042221	false	0.02047371240521216	1.6888034015526405	2595	90	31	16268	UBD,IGFBP5,CCL2,VCAM1,CD24,BIRC3,TGFB2,IL33,IL1RL1,CCL14,CCL23,SELE,CYP1A1,TLR2,CCL3L3,CYP1B1,ICAM1,CD14,CXCR4,SEMA3D,PDE2A,CX3CL1,ETV5,ABCC3,SLC7A11,CD274,TRAF1,CD36,HTR2B,EBI3,CXCL2
GO:BP	blood vessel development	GO:0001568	false	0.022109220825003266	1.655426562593799	483	90	12	16268	NPPB,CCL2,TGFB2,CYP1B1,PDE2A,HMGA2,ADAMTS9,ID1,CD36,RSPO3,CD34,SPINK5
GO:BP	leukocyte chemotaxis	GO:0030595	false	0.022264498230525016	1.6523870880095024	198	90	8	16268	CCL2,TGFB2,CCL14,CCL23,CCL3L3,CXCR4,CX3CL1,CXCL2
GO:BP	angiogenesis	GO:0001525	true	0.02232424886155481	1.6512231447919299	404	90	11	16268	NPPB,CCL2,TGFB2,CYP1B1,HMGA2,ADAMTS9,ID1,CD36,RSPO3,CD34,SPINK5
GO:BP	cellular response to stimulus	GO:0051716	false	0.02258311701417971	1.6462161151731318	5960	90	53	16268	UBD,IGFBP5,NPPB,CCL2,MMP1,VCAM1,CD24,BIRC3,TGFB2,IL33,IL1RL1,CCL14,PLA2G4C,CCL23,SELE,LTB,CYP1A1,TLR2,CCL3L3,CYP1B1,ICAM1,CD14,CXCR4,SEMA3D,PDE2A,PLAT,HMGA2,GPRC5A,ARHGAP20,GABBR2,RGS7BP,CX3CL1,PDE5A,PIEZO2,ETV5,ABCC3,LURAP1L,CD274,BDNF,TRAF1,ITGA11,ID1,CD36,BUB1B,GFRA1,SPC25,HTR2B,RSPO3,EBI3,NUF2,CD34,PLCE1,CXCL2
GO:BP	positive regulation of cytokine production	GO:0001819	false	0.02446893918778056	1.6113848583915562	408	90	11	16268	IL33,LTB,TLR2,CYP1B1,CD14,IL32,CD274,CD36,HTR2B,EBI3,CD34
GO:BP	cell-cell adhesion	GO:0098609	false	0.028630359239733363	1.5431732026296388	764	90	15	16268	CCL2,VCAM1,CD24,TGFB2,SELE,ICAM1,MYL9,CX3CL1,LRRC4,CD274,ITGA11,COL13A1,EBI3,CD34,PKD1L1
GO:BP	defense response	GO:0006952	false	0.031319683769097884	1.5041826316086386	1401	90	21	16268	UBD,CCL2,VCAM1,BIRC3,IL33,IL1RL1,CCL14,PLA2G4C,CCL23,SELE,TLR2,CCL3L3,CD14,CXCR4,PDE2A,CX3CL1,IL32,CD274,TNFRSF4,CD36,CXCL2
GO:BP	cellular extravasation	GO:0045123	false	0.03210687060730515	1.49340202218841	60	90	5	16268	CCL2,VCAM1,SELE,ICAM1,CX3CL1
GO:BP	cellular response to molecule of bacterial origin	GO:0071219	false	0.034102714740713136	1.4672110476942077	152	90	7	16268	CCL2,TLR2,CD14,CX3CL1,CD274,CD36,CXCL2
GO:BP	glial cell migration	GO:0008347	false	0.03468208590970789	1.4598947903240491	30	90	4	16268	VCAN,CCL2,TGFB2,CX3CL1
GO:BP	antimicrobial humoral immune response mediated by antimicrobial peptide	GO:0061844	true	0.03838663353331858	1.4158199733738939	104	90	6	16268	CCL2,CCL14,CCL23,CCL3L3,CX3CL1,CXCL2
GO:BP	regulation of cell population proliferation	GO:0042127	true	0.048149175738419	1.3174111431255382	1216	90	19	16268	IGFBP5,VCAN,CCL2,VCAM1,CNN1,CD24,TGFB2,IL33,CCL14,CCL23,CCL3L3,CYP1B1,HMGA2,P3H2,CX3CL1,CD274,TNFRSF4,HTR2B,EBI3
KEGG	Cytokine-cytokine receptor interaction	KEGG:04060	false	5.926039952712993e-7	6.227235424880217	291	59	14	8484	CCL2,TGFB2,IL33,IL1RL1,CCL14,CCL23,LTB,CCL3L3,CXCR4,CX3CL1,IL32,TNFRSF4,EBI3,CXCL2
KEGG	Malaria	KEGG:05144	false	0.000002920835932617408	5.534492837261332	49	59	7	8484	CCL2,VCAM1,TGFB2,SELE,TLR2,ICAM1,CD36
KEGG	Rheumatoid arthritis	KEGG:05323	false	0.000010937960202628216	4.961063661123238	88	59	8	8484	CCL2,MMP1,TGFB2,LTB,TLR2,CCL3L3,ICAM1,CXCL2
KEGG	Lipid and atherosclerosis	KEGG:05417	false	0.000015395771674406535	4.812598538294556	214	59	11	8484	CCL2,MMP1,VCAM1,SELE,CYP1A1,TLR2,CCL3L3,ICAM1,CD14,CD36,CXCL2
KEGG	TNF signaling pathway	KEGG:04668	false	0.00007611973084786117	4.118502756006343	113	59	8	8484	CCL2,VCAM1,BIRC3,SELE,ICAM1,CX3CL1,TRAF1,CXCL2
KEGG	Viral protein interaction with cytokine and cytokine receptor	KEGG:04061	false	0.00036126467739587597	3.442174499439413	98	59	7	8484	CCL2,CCL14,CCL23,CCL3L3,CXCR4,CX3CL1,CXCL2
KEGG	NF-kappa B signaling pathway	KEGG:04064	false	0.0004719526957843718	3.3261015288857276	102	59	7	8484	VCAM1,BIRC3,LTB,ICAM1,CD14,TRAF1,CXCL2
KEGG	AGE-RAGE signaling pathway in diabetic complications	KEGG:04933	false	0.004907185635034345	2.3091675126842275	100	59	6	8484	CCL2,VCAM1,TGFB2,SELE,ICAM1,PLCE1
KEGG	Cell adhesion molecules	KEGG:04514	false	0.006577495774933653	2.1819394222120185	153	59	7	8484	VCAN,VCAM1,SELE,ICAM1,LRRC4,CD274,CD34
KEGG	Chemokine signaling pathway	KEGG:04062	false	0.025222648125429754	1.5982093187983577	190	59	7	8484	CCL2,CCL14,CCL23,CCL3L3,CXCR4,CX3CL1,CXCL2
KEGG	Transcriptional misregulation in cancer	KEGG:05202	false	0.026881517642079467	1.5705462160878978	192	59	7	8484	BIRC3,CD14,PLAT,HMGA2,ETV5,ZBTB16,TRAF1
REAC	Extracellular matrix organization	REAC:R-HSA-1474244	false	0.0003651249742424116	3.437558460655515	298	63	11	11004	VCAN,MMP1,VCAM1,TGFB2,ADAMTS4,ICAM1,P3H2,MMP10,ADAMTS9,ITGA11,COL13A1
REAC	Chemokine receptors bind chemokines	REAC:R-HSA-380108	false	0.007578180371574982	2.1204350621056993	57	63	5	11004	CCL2,CCL3L3,CXCR4,CX3CL1,CXCL2
REAC	Interleukin-33 signaling	REAC:R-HSA-9014843	false	0.014026286588284951	1.853057291742727	2	63	2	11004	IL33,IL1RL1
REAC	Signaling by Interleukins	REAC:R-HSA-449147	false	0.03077035495631617	1.51186749385068	476	63	11	11004	CCL2,MMP1,VCAM1,IL33,IL1RL1,CCL3L3,ICAM1,IL32,CD36,EBI3,CXCL2
REAC	Cytokine Signaling in Immune system	REAC:R-HSA-1280215	false	0.044605167862390736	1.3506148219134133	780	63	14	11004	CCL2,MMP1,VCAM1,BIRC3,IL33,IL1RL1,LTB,CCL3L3,ICAM1,IL32,TNFRSF4,CD36,EBI3,CXCL2
REAC	MyD88 deficiency (TLR2/4)	REAC:R-HSA-5602498	false	0.04993680113612026	1.3015792812363092	17	63	3	11004	TLR2,CD14,CD36

## Sheet: D. Cell lines_top5%
source	term_name	term_id	highlighted	adjusted_p_value	negative_log10_of_adjusted_p_value	term_size	query_size	intersection_size	effective_domain_size	intersections
GO:MF	extracellular matrix structural constituent	GO:0005201	true	0.0061770181009015825	2.2092211260202217	166	34	5	17454	COL1A1,LAMC2,HAPLN1,ACAN,COL21A1
GO:MF	dipeptidyl-peptidase activity	GO:0008239	true	0.049797685064227805	1.3027908457382653	9	34	2	17454	FAP,DPP4
GO:BP	embryonic skeletal system development	GO:0048706	true	0.004098745640556178	2.3873490322398467	49	33	4	16268	COL1A1,HOXC9,HOXC4,TBX1
GO:BP	multicellular organismal process	GO:0032501	true	0.004558102925951939	2.341215872295555	5340	33	24	16268	FAP,COL1A1,HLA-DPA1,CYP1B1,ACTG2,HAPLN1,HOXC9,NLRP2,GATA5,HOXC6,ACTA2,GBX2,PKP2,ACAN,USF1,HOXC4,LTB,FOXS1,DPP4,AKR1C1,PIEZO2,SLITRK4,PLAC8,TBX1
GO:BP	positive regulation of multicellular organismal process	GO:0051240	false	0.005731262326673928	2.2417497129138058	1277	33	12	16268	COL1A1,HLA-DPA1,CYP1B1,HAPLN1,NLRP2,GATA5,ACAN,USF1,LTB,DPP4,SLITRK4,PLAC8
GO:BP	animal organ morphogenesis	GO:0009887	true	0.014482824809765897	1.8391467226937657	544	33	8	16268	COL1A1,ACTG2,HOXC9,GATA5,ACTA2,PKP2,HOXC4,TBX1
GO:BP	biological regulation	GO:0065007	true	0.01795725013924391	1.7457601677125694	10569	33	32	16268	FAP,COL1A1,LAMC2,HLA-DPA1,CYP1B1,ACTG2,BEX5,HAPLN1,HOXC9,NLRP2,TTTY15,GATA5,HOXC6,TRIM58,ACTA2,GBX2,PKP2,ACAN,USF1,HOXC4,LTB,IGFBP5,FOXS1,HP,DPP4,EBF3,AKR1C1,PIEZO2,SLITRK4,PEX6,PLAC8,TBX1
GO:BP	positive regulation of biological process	GO:0048518	false	0.018225165793817603	1.7393285122274027	5271	33	23	16268	FAP,COL1A1,LAMC2,HLA-DPA1,CYP1B1,ACTG2,HAPLN1,NLRP2,GATA5,TRIM58,ACTA2,PKP2,ACAN,USF1,HOXC4,LTB,IGFBP5,DPP4,EBF3,AKR1C1,SLITRK4,PLAC8,TBX1
GO:BP	regulation of multicellular organismal process	GO:0051239	false	0.019735751225752565	1.704746337878061	2288	33	15	16268	FAP,COL1A1,HLA-DPA1,CYP1B1,HAPLN1,NLRP2,GATA5,GBX2,PKP2,ACAN,USF1,LTB,DPP4,SLITRK4,PLAC8
GO:BP	positive regulation of cellular process	GO:0048522	false	0.02841032611742443	1.5465237810540793	4957	33	22	16268	FAP,COL1A1,LAMC2,HLA-DPA1,CYP1B1,ACTG2,HAPLN1,NLRP2,GATA5,TRIM58,ACTA2,ACAN,USF1,HOXC4,LTB,IGFBP5,DPP4,EBF3,AKR1C1,SLITRK4,PLAC8,TBX1
GO:BP	skeletal system development	GO:0001501	false	0.029416253203663808	1.5314126448851582	284	33	6	16268	COL1A1,HAPLN1,HOXC9,ACAN,HOXC4,TBX1
GO:BP	negative regulation of extracellular matrix disassembly	GO:0010716	true	0.03512047700256896	1.454439594184593	4	33	2	16268	FAP,DPP4
GO:BP	mesenchyme migration	GO:0090131	true	0.03512047700256896	1.454439594184593	4	33	2	16268	ACTG2,ACTA2
KEGG	Protein digestion and absorption	KEGG:04974	false	0.033100598807567855	1.4801641495333409	103	14	3	8484	COL1A1,DPP4,COL21A1
