# Supplementary material for: Nature versus nurture: genetic background and media composition shape endothelial cell transcriptomes in vitro
Source: Sci Rep. 2026 Mar 16;16:13621. doi: 10.1038/s41598-026-43732-0 (PMC13121701; doi:10.1038/s41598-026-43732-0)
Supplement: Supplementary file 3 — Supplementary Material 3. [file 41598_2026_43732_MOESM3_ESM.xlsx]

## Sheet: Sheet 1
Gene Symbol	Comparison	log2 fold change	adjusted p value
FAM224A	1302 vs 1314	5.79949	3.06239e-11
FAM224A	1302 vs 1309	5.79949	1.0208e-11
TMEM200A	1302 vs 1314	5.38469	3.37981e-08
TMEM200A	1302 vs 1309	5.26995	3.47845e-08
FAP	1309 vs 1314	4.91636	1.95911e-08
VCAN	EBM vs MCDB-S	4.91506	5.08707e-06
MMP1	HIMV vs MCDB-S	4.4091	6.11339e-06
VCAN	EBM vs MCDB	4.26515	2.35546e-05
BEX5	1302 vs 1314	4.10538	4.39867e-09
CD24	EBM vs MCDB	4.02879	8.36713e-05
MLIP	EBM vs MCDB-S	3.98775	2.05743e-06
MMP1	EBM vs MCDB-S	3.98182	2.04961e-06
GMFG	EBM vs MCDB-S	3.89646	3.51935e-06
TTTY15	1302 vs 1309	3.81048	1.39529e-10
TTTY15	1302 vs 1314	3.81048	2.32548e-10
IL33	EBM vs HIMV	3.78468	2.03248e-06
IL1RL1	EBM vs HIMV	3.77309	0.000307373
GATA5	1302 vs 1314	3.70153	8.91623e-10
CCL14	EBM vs MCDB	3.65493	2.171e-05
MLIP	EBM vs HIMV	3.65022	3.09392e-06
CCL14	EBM vs MCDB-S	3.63403	1.03994e-05
ADAMTS4	EBM vs MCDB-S	3.61202	7.90393e-06
TFPI2	EBM vs MCDB-S	3.60979	4.63906e-06
COL1A1	1302 vs 1309	3.55719	1.78104e-05
CCL23	EBM vs MCDB	3.54531	1.9001e-05
CCL23	EBM vs MCDB-S	3.54531	8.71173e-06
GMFG	EBM vs HIMV	3.53926	5.26894e-06
TRIM58	1302 vs 1309	3.51644	9.48905e-08
LIPG	EBM vs MCDB-S	3.51179	5.05427e-05
TXLNGY	1302 vs 1309	3.4891	8.03701e-11
TXLNGY	1302 vs 1314	3.4891	1.6074e-10
CYP1A1	HIMV vs MCDB	3.46556	6.0044e-06
GATA5	1309 vs 1314	3.45572	4.26845e-09
CCL3L3	EBM vs HIMV	3.44341	2.40708e-06
GMFG	EBM vs MCDB	3.43683	1.44468e-05
IL1RL1	EBM vs MCDB-S	3.40745	0.000502922
CYP1B1	HIMV vs MCDB-S	3.39928	0.0093118
MLIP	EBM vs MCDB	3.31516	1.35618e-05
CXCR4	HIMV vs MCDB	3.30403	0.00073337
CCL3L3	EBM vs MCDB	3.27767	9.63231e-06
CCL3L3	EBM vs MCDB-S	3.27172	2.56313e-06
PLCXD3	EBM vs HIMV	3.26545	2.0371e-05
PDE2A	EBM vs MCDB	3.24181	1.2856e-05
PLAT	EBM vs HIMV	3.23531	2.45439e-06
HOXC6	1309 vs 1314	3.22115	4.26845e-09
HMGA2	EBM vs MCDB-S	3.19283	1.30048e-05
BEX5	1309 vs 1314	3.16676	6.20303e-08
ARHGAP20	EBM vs MCDB	3.1585	2.49276e-05
CCL14	EBM vs HIMV	3.15418	2.70796e-05
LIPG	EBM vs MCDB	3.13269	0.000198267
USF1	1302 vs 1309	3.12729	1.49807e-08
GABBR2	EBM vs MCDB-S	3.11898	3.83065e-05
GABBR2	EBM vs MCDB	3.11898	7.12752e-05
GABBR2	EBM vs HIMV	3.11043	3.85519e-05
VCAN	EBM vs HIMV	3.1013	9.04733e-05
HOXC9	1309 vs 1314	3.08854	2.44615e-08
RGS7BP	EBM vs MCDB-S	3.0862	1.19269e-05
MMP10	HIMV vs MCDB-S	3.08413	0.00274624
PLCXD3	EBM vs MCDB-S	3.05808	2.83689e-05
HOXC4	1309 vs 1314	3.03791	5.31961e-09
TFPI2	EBM vs MCDB	3.019	2.49276e-05
CCL23	EBM vs HIMV	3.00106	2.43758e-05
PLCXD3	EBM vs MCDB	2.99142	6.3364e-05
CD24	EBM vs MCDB-S	2.99067	0.000276534
MMP1	HIMV vs MCDB	2.97885	1.02557e-05
CXCR4	EBM vs MCDB	2.97877	0.00135834
KIAA1549L	1309 vs 1314	2.97001	6.20303e-08
PIEZO2	EBM vs MCDB-S	2.95033	0.00362871
ARHGAP20	EBM vs MCDB-S	2.94811	1.99962e-05
LRRC4	EBM vs MCDB-S	2.938	4.83665e-06
HP	1302 vs 1309	2.92656	0.00026002
ADAMTS9	EBM vs MCDB-S	2.9073	1.19269e-05
WBSCR27	1309 vs 1314	2.89803	3.88794e-07
USF1	1302 vs 1314	2.89665	3.91887e-08
MMP10	HIMV vs MCDB	2.89578	0.00259589
CTTNBP2	EBM vs MCDB-S	2.89571	0.000156806
WARS2	1302 vs 1309	2.89323	7.01138e-07
MMP10	EBM vs MCDB-S	2.89069	0.00124897
HP	1302 vs 1314	2.88622	0.000236081
ETV5	EBM vs MCDB-S	2.8856	4.50792e-05
EBF3	1302 vs 1309	2.86598	2.2686e-09
AKR1C1	1302 vs 1314	2.8551	3.94852e-07
PIEZO2	1309 vs 1314	2.83625	0.00127316
LRRC4	EBM vs MCDB	2.80476	1.44468e-05
PEX6	1309 vs 1314	2.77725	5.31961e-09
HLA-DPA1	1309 vs 1314	2.76772	5.31961e-09
KIAA1549L	1302 vs 1314	2.762	1.32875e-07
CYP1B1	HIMV vs MCDB	2.76148	0.0246929
RGS7BP	EBM vs HIMV	2.75174	2.69341e-05
ARHGAP20	EBM vs HIMV	2.74947	3.41143e-05
TBX1	1302 vs 1309	2.74686	2.35844e-06
PDE2A	EBM vs MCDB-S	2.73349	1.07592e-05
CLDN10	1309 vs 1314	2.73151	2.15316e-08
ZBTB16	EBM vs HIMV	2.70696	2.8125e-05
PLAT	EBM vs MCDB-S	2.70629	5.31505e-06
SGCD	EBM vs MCDB-S	2.70529	2.5569e-05
MMP10	EBM vs MCDB	2.70234	0.00357048
PDZK1IP1	1309 vs 1314	2.69157	3.63278e-05
PIEZO2	EBM vs MCDB	2.67338	0.0111526
ID1	EBM vs MCDB-S	2.66051	1.6142e-06
CYP1A1	EBM vs MCDB	2.65551	2.80177e-05
RIMBP3	EBM vs MCDB-S	2.64051	5.52502e-05
PDE2A	EBM vs HIMV	2.63312	1.49733e-05
COL13A1	EBM vs MCDB-S	2.631	0.000195869
CD36	EBM vs HIMV	2.62205	0.000894983
PEX6	1302 vs 1314	2.61062	8.13781e-09
PRKY	1302 vs 1309	2.60465	4.7491e-07
SRPX	EBM vs HIMV	2.60156	5.90613e-07
HTR2B	HIMV vs MCDB	2.59386	9.13096e-06
PSPH	1309 vs 1314	2.58539	7.01735e-09
CTSC	EBM vs MCDB-S	2.55649	2.11505e-05
MMP1	EBM vs MCDB	2.55157	2.96298e-05
SLC7A8	EBM vs MCDB-S	2.53451	7.9842e-05
HAPLN1	1309 vs 1314	2.53081	0.00159374
ITGA11	HIMV vs MCDB	2.52959	0.000292391
ADAMTS4	EBM vs MCDB	2.52766	0.000134031
SGCD	EBM vs MCDB	2.52708	7.34963e-05
SPINK5	EBM vs HIMV	2.51934	3.31241e-05
RRM2	EBM vs HIMV	2.50972	0.000127776
CYP1A1	HIMV vs MCDB-S	2.50809	0.00031927
VIPR1	1309 vs 1314	2.50554	0.000207801
PLAT	EBM vs MCDB	2.48831	1.9001e-05
ANGPT2	EBM vs HIMV	2.48502	0.000878866
XPNPEP3	1309 vs 1314	2.48102	5.31961e-09
LY75	EBM vs HIMV	2.46803	4.419e-05
E2F8	EBM vs HIMV	2.46389	2.45439e-06
MMP10	1302 vs 1309	2.45408	0.00320502
RPRML	1309 vs 1314	2.45142	3.64564e-07
HIST2H3A	EBM vs HIMV	2.44985	7.38585e-05
CTTNBP2	EBM vs MCDB	2.44513	0.000911105
SYN2	1302 vs 1309	2.4422	7.00098e-06
NEURL3	HIMV vs MCDB	2.4364	5.73211e-05
DUSP4	EBM vs MCDB-S	2.42718	1.34821e-05
FAM74A1	EBM vs MCDB-S	2.40701	0.000210954
OSBPL6	EBM vs MCDB-S	2.40624	4.37622e-05
PRKAR2B	EBM vs MCDB-S	2.39453	0.000453079
DUSP4	EBM vs MCDB	2.37997	2.80177e-05
HMGA2	EBM vs HIMV	2.37818	8.7742e-05
GALNT14	EBM vs MCDB-S	2.37521	1.12943e-05
KIAA0101	EBM vs HIMV	2.37342	1.12034e-05
HAPLN1	HIMV vs MCDB-S	2.37192	0.0491829
HEY1	EBM vs MCDB	2.36794	0.00014079
FOXB1	1302 vs 1309	2.36668	0.00133039
CTTNBP2	EBM vs HIMV	2.36624	0.000713852
ADAMTS9	EBM vs MCDB	2.36447	8.97337e-05
RASGRP3	EBM vs MCDB-S	2.36386	0.000144998
FLT1	EBM vs MCDB-S	2.36185	4.95643e-05
PPAP2B	EBM vs MCDB-S	2.35915	1.45545e-05
BCHE	EBM vs MCDB-S	2.35519	0.00050801
RRAGD	HIMV vs MCDB	2.35431	9.13096e-06
RASGEF1B	EBM vs MCDB-S	2.34747	0.00128238
PMAIP1	1302 vs 1309	2.34293	2.60833e-06
ALDH1A3	1309 vs 1314	2.34134	2.63689e-05
SLCO2A1	EBM vs HIMV	2.33604	0.000243642
GPR116	1309 vs 1314	2.33238	9.95355e-05
CDC45	EBM vs HIMV	2.32565	2.91711e-06
SPON2	HIMV vs MCDB	2.32025	0.0144126
RAVER1	1302 vs 1309	2.31419	0.000599168
GDF3	HIMV vs MCDB	2.31148	6.0044e-06
RIMBP3	EBM vs MCDB	2.31059	0.000254524
CHST11	EBM vs MCDB-S	2.30301	8.94545e-06
ABCG2	EBM vs HIMV	2.30225	2.18782e-06
TNFSF15	HIMV vs MCDB-S	2.30222	0.00031927
AGPAT9	EBM vs MCDB	2.30018	8.15956e-06
AGPAT9	EBM vs MCDB-S	2.30018	2.05743e-06
ETV5	EBM vs MCDB	2.29783	0.000363439
CLMP	EBM vs MCDB-S	2.29356	0.00123562
SFTA1P	1302 vs 1314	2.29265	0.000203998
OLFM4	1309 vs 1314	2.28894	1.53655e-05
REEP1	EBM vs MCDB-S	2.28806	0.000207585
CCNE2	EBM vs HIMV	2.27867	1.91888e-06
CDCA2	EBM vs HIMV	2.27666	2.70796e-05
SPC25	EBM vs HIMV	2.27333	1.29152e-05
SRPX	EBM vs MCDB-S	2.27115	1.6142e-06
SNHG5	1302 vs 1309	2.27051	3.47845e-08
ALDH1L1-AS1	EBM vs MCDB-S	2.26514	1.16981e-05
RGS7BP	EBM vs MCDB	2.2637	0.00016792
HIST1H3B	EBM vs HIMV	2.26044	0.000333184
RASGEF1B	EBM vs MCDB	2.25898	0.00313097
NRP1	EBM vs MCDB-S	2.25694	3.88189e-06
CD24	EBM vs HIMV	2.25515	0.00219024
SLITRK4	1302 vs 1309	2.25413	1.33852e-06
PRRT3-AS1	1302 vs 1309	2.25306	0.000637553
ABCA8	1309 vs 1314	2.24803	7.35806e-06
FBP2	1302 vs 1314	2.23952	3.66035e-06
KANSL1-AS1	1302 vs 1314	2.2343	1.16111e-08
SNCAIP	EBM vs MCDB-S	2.23025	0.000402484
FBLN2	1309 vs 1314	2.2075	2.14235e-05
SLC16A6	HIMV vs MCDB	2.20634	0.000711539
ATE1-AS1	1302 vs 1309	2.20251	9.92094e-05
SOX2	1302 vs 1314	2.19866	8.72062e-05
MAFB	EBM vs MCDB-S	2.19766	8.71173e-06
AGPAT9	EBM vs HIMV	2.19699	2.82169e-06
ID1	EBM vs HIMV	2.19333	3.05261e-06
COL21A1	EBM vs MCDB-S	2.1911	0.01009
LIN7A	EBM vs MCDB-S	2.18565	8.94545e-06
CCNA2	EBM vs HIMV	2.18451	1.44235e-05
LRRC4	EBM vs HIMV	2.18442	3.02282e-05
RASGRP3	EBM vs MCDB	2.18297	0.000472926
ABCG2	EBM vs MCDB-S	2.18253	2.05743e-06
GDF3	HIMV vs MCDB-S	2.18019	4.50424e-05
CDC25C	EBM vs HIMV	2.17863	7.36791e-06
HIST1H1B	EBM vs HIMV	2.17637	0.000439092
CHST11	EBM vs MCDB	2.17558	2.4347e-05
SLC38A1	HIMV vs MCDB-S	2.17517	0.00353565
PLVAP	EBM vs MCDB-S	2.17232	9.01001e-05
FOXS1	1309 vs 1314	2.17088	0.000556298
RHPN1	1302 vs 1309	2.17077	7.96874e-07
FAM83D	EBM vs HIMV	2.16556	0.000138088
ETV5	EBM vs HIMV	2.16406	0.00031391
ITGA11	HIMV vs MCDB-S	2.1637	0.00159543
COL21A1	EBM vs MCDB	2.16246	0.0185095
PPAP2B	EBM vs MCDB	2.16138	4.67364e-05
SLC7A8	EBM vs MCDB	2.15469	0.000444119
MND1	EBM vs HIMV	2.14818	3.35103e-06
PLVAP	EBM vs MCDB	2.14691	0.00019106
SETBP1	EBM vs MCDB-S	2.14639	3.19029e-05
ANGPT1	EBM vs HIMV	2.14374	4.01031e-05
C1QB	1309 vs 1314	2.13967	1.07965e-05
ST6GALNAC3	EBM vs MCDB-S	2.13869	4.63906e-06
ADAMTS9	EBM vs HIMV	2.13854	8.8331e-05
ABCC3	1309 vs 1314	2.13761	0.000989854
TFPI2	EBM vs HIMV	2.13119	0.000121629
PEG10	EBM vs MCDB	2.12994	0.000255267
CSF1R	1309 vs 1314	2.12946	1.10505e-06
DNASE1L3	EBM vs HIMV	2.12779	0.00137474
SGCD	EBM vs HIMV	2.12115	0.00012606
BUB1B	EBM vs HIMV	2.12099	4.49272e-05
NPR1	EBM vs MCDB	2.11852	0.000379852
LDB2	EBM vs MCDB-S	2.11793	9.46289e-05
LIPG	HIMV vs MCDB-S	2.11314	0.0032694
LYN	EBM vs MCDB	2.10756	1.7353e-05
SAMD5	EBM vs MCDB-S	2.10691	0.000118034
F2RL3	HIMV vs MCDB-S	2.10644	0.00128815
LIN7A	EBM vs MCDB	2.10269	2.18637e-05
HEY1	EBM vs MCDB-S	2.10171	0.000152561
CH25H	EBM vs HIMV	2.09723	0.00177382
BCHE	EBM vs MCDB	2.09685	0.00199922
RASL10A	EBM vs HIMV	2.09505	0.000312125
SRPX	EBM vs MCDB	2.09426	8.15956e-06
GAL	EBM vs MCDB-S	2.09287	0.000951687
DLGAP5	EBM vs HIMV	2.09207	2.59714e-05
REEP1	EBM vs HIMV	2.09095	0.000448328
GAL	EBM vs HIMV	2.08941	0.00131109
ADAMTS4	HIMV vs MCDB-S	2.0863	0.00111869
UTS2R	1302 vs 1309	2.08593	0.00167145
E2F8	EBM vs MCDB-S	2.08581	4.8576e-06
DEPDC1B	EBM vs HIMV	2.0843	0.000186176
TNFAIP8L3	EBM vs MCDB	2.08392	0.000167217
SFTA1P	1302 vs 1309	2.08306	0.000548422
TNFAIP8L3	EBM vs MCDB-S	2.07679	8.78352e-05
NEK2	EBM vs HIMV	2.07156	6.2287e-05
NEK2	MCDB vs MCDB-S	2.07025	0.000377364
FAM64A	EBM vs HIMV	2.06406	0.000290969
NOV	HIMV vs MCDB	2.06392	9.69114e-05
POLQ	EBM vs HIMV	2.06114	1.27538e-05
CRTAC1	1309 vs 1314	2.05551	7.47928e-07
KITLG	HIMV vs MCDB	2.05316	0.000439489
METTL7A	EBM vs HIMV	2.05304	9.51601e-06
SHCBP1	EBM vs HIMV	2.05294	3.85519e-05
FAM74A1	EBM vs HIMV	2.05184	0.000727896
MRAP2	EBM vs MCDB-S	2.0478	0.000246095
LYN	EBM vs MCDB-S	2.04344	8.94545e-06
PRKY	1302 vs 1314	2.04329	4.74635e-06
CASC5	EBM vs HIMV	2.04294	3.41507e-05
NOV	HIMV vs MCDB-S	2.0426	0.000473511
DSCC1	EBM vs HIMV	2.03955	6.90928e-05
MMP7	1309 vs 1314	2.0387	0.00208138
MEOX2	1302 vs 1309	2.03589	7.08494e-05
SPON2	HIMV vs MCDB-S	2.03206	0.023532
FBXL13	1309 vs 1314	2.02541	7.98023e-08
PIK3CG	EBM vs MCDB-S	2.02505	0.000127173
GINS1	EBM vs HIMV	2.0236	7.36791e-06
MILR1	1302 vs 1314	2.02146	2.07368e-06
TMEM37	EBM vs MCDB-S	2.01843	8.08221e-05
MNS1	EBM vs HIMV	2.01777	2.31983e-06
UBE2C	EBM vs HIMV	2.01676	0.00011203
NCAPG	EBM vs HIMV	2.01588	3.91483e-05
GALNT14	EBM vs HIMV	2.01581	3.41507e-05
GIMAP8	EBM vs HIMV	2.01248	3.67868e-06
ESCO2	EBM vs HIMV	2.01036	5.89397e-06
SLC16A6	HIMV vs MCDB-S	2.00995	0.00214041
DCBLD2	HIMV vs MCDB	2.00818	0.00022776
CYP27C1	HIMV vs MCDB	2.00498	0.00107218
CYP27C1	HIMV vs MCDB-S	2.00498	0.00196383
CHST7	EBM vs HIMV	2.00326	0.000493462
KIF15	EBM vs HIMV	2.00306	2.558e-05
CECR6	EBM vs MCDB-S	1.99558	0.000259115
STARD8	EBM vs MCDB-S	1.99524	2.29876e-05
HS3ST1	EBM vs MCDB	1.99416	0.00901391
OLFML2A	EBM vs MCDB-S	1.99315	0.000299145
MYRIP	EBM vs MCDB-S	1.99261	1.02742e-05
NRG3	EBM vs MCDB-S	1.989	6.21359e-05
NDC80	EBM vs HIMV	1.98785	7.96535e-05
DEPDC1	MCDB vs MCDB-S	1.98748	0.000577911
CECR6	EBM vs MCDB	1.98748	0.000534952
CERS1	EBM vs MCDB-S	1.98233	0.00127108
HMGA2	EBM vs MCDB	1.98174	0.000536571
GATA3-AS1	1302 vs 1314	1.98099	1.1639e-05
FOXP4	1302 vs 1309	1.9779	0.000399162
ENTPD1	EBM vs MCDB-S	1.97755	2.43895e-05
CSMD1	1309 vs 1314	1.97612	9.39831e-05
TTK	EBM vs HIMV	1.97075	4.94605e-05
ST6GALNAC3	EBM vs HIMV	1.97001	7.36791e-06
FLT1	EBM vs HIMV	1.96976	0.000167594
ANO5	1302 vs 1309	1.96864	0.000111558
DLL1	EBM vs MCDB	1.9673	1.9001e-05
ODF3L2	1302 vs 1314	1.96567	9.54165e-06
PLCL1	EBM vs MCDB-S	1.96247	0.000988312
SPINK5	EBM vs MCDB-S	1.9607	0.00014881
APCDD1	1302 vs 1314	1.95884	8.34394e-05
PBK	EBM vs HIMV	1.95621	3.20223e-05
OIP5	EBM vs HIMV	1.9556	2.72266e-05
NUF2	EBM vs HIMV	1.95392	8.40742e-05
CTB-178M22.2	EBM vs MCDB-S	1.94947	0.000211356
CRLF1	EBM vs MCDB-S	1.94935	4.45108e-05
CDCA5	EBM vs HIMV	1.94864	9.54977e-06
LMNB1	EBM vs HIMV	1.94489	2.0371e-05
CDK1	EBM vs HIMV	1.94243	1.71054e-05
PEG3	1302 vs 1309	1.94237	0.00593644
DLL1	EBM vs MCDB-S	1.93841	9.46468e-06
TRIM58	1302 vs 1314	1.93812	2.66763e-05
CLDN5	1302 vs 1309	1.93469	0.000131808
LDB2	EBM vs MCDB	1.93411	0.000330594
CDCA8	EBM vs HIMV	1.93324	5.54368e-05
TACSTD2	HIMV vs MCDB	1.93322	0.000100074
CKAP2L	EBM vs HIMV	1.93177	0.0014525
HIST1H1A	MCDB vs MCDB-S	1.93151	0.00109997
CADM3	EBM vs HIMV	1.9315	0.00987866
VAV3	EBM vs MCDB	1.93136	0.0001248
VAV3	EBM vs MCDB-S	1.93136	6.23623e-05
RPGR	EBM vs HIMV	1.9286	1.1937e-06
CERS1	EBM vs MCDB	1.9285	0.00290762
ITGA10	EBM vs MCDB	1.92835	0.000256307
TMCC3	EBM vs MCDB	1.92615	0.000447202
GALR3	1302 vs 1309	1.92546	0.00564218
HIST1H1B	MCDB vs MCDB-S	1.9254	0.00301888
KCNK1	1302 vs 1309	1.92356	6.55729e-06
HPSE	EBM vs MCDB-S	1.92348	1.15004e-05
SPC24	EBM vs HIMV	1.92181	4.79669e-05
CENPA	EBM vs HIMV	1.91844	6.11413e-05
TMCC3	EBM vs MCDB-S	1.91812	0.000229469
KIF14	MCDB vs MCDB-S	1.91508	0.00590973
KDR	EBM vs MCDB	1.91218	0.00208804
HS6ST2	EBM vs MCDB	1.9118	3.02828e-05
SFTA1P	EBM vs MCDB	1.91086	0.0114782
TOX2	1302 vs 1309	1.90934	2.58525e-07
GATA3-AS1	1309 vs 1314	1.90933	1.44288e-05
PCSK1N	1302 vs 1314	1.90853	0.000358219
SNCAIP	EBM vs MCDB	1.90689	0.00206774
GPR19	EBM vs MCDB-S	1.90668	1.12214e-05
ACTG2	1302 vs 1309	1.90593	0.00529778
TOP2A	EBM vs HIMV	1.90584	0.000380405
MAD2L1	EBM vs HIMV	1.90501	2.0371e-05
AUNIP	EBM vs HIMV	1.90335	3.63038e-05
ST8SIA4	EBM vs MCDB-S	1.90258	1.69267e-05
GPR116	1302 vs 1314	1.90218	0.000509375
ENDOD1	EBM vs HIMV	1.90104	3.63195e-06
MAFB	EBM vs MCDB	1.89794	3.71054e-05
RASL10A	EBM vs MCDB-S	1.89678	0.000502189
SLC27A3	EBM vs MCDB-S	1.89668	0.000199247
TYMS	EBM vs HIMV	1.89661	6.75408e-05
MYRIP	EBM vs MCDB	1.89416	2.67295e-05
CRIPAK	1302 vs 1314	1.89332	1.33085e-07
CCM2L	EBM vs MCDB-S	1.89301	4.42864e-06
KCNJ18	EBM vs MCDB-S	1.89301	0.000208112
EXOC3L2	1309 vs 1314	1.89184	0.00918638
KIAA0101	EBM vs MCDB-S	1.89066	4.4279e-05
TNFRSF4	HIMV vs MCDB	1.89054	0.000947391
SPRY1	EBM vs MCDB	1.88993	0.00555085
HPSE	EBM vs MCDB	1.8896	2.49276e-05
F2RL3	HIMV vs MCDB	1.88923	0.00110591
C1QTNF6	EBM vs MCDB-S	1.88784	2.69992e-05
CEP55	EBM vs HIMV	1.88766	3.93378e-05
PLCL1	EBM vs HIMV	1.88744	0.00174334
LURAP1L	HIMV vs MCDB	1.88598	0.000121581
HMMR	EBM vs HIMV	1.88482	0.000110319
RRAGD	EBM vs MCDB	1.88427	4.03773e-05
SAMD5	EBM vs MCDB	1.88341	0.000481201
DTL	EBM vs HIMV	1.88309	1.2118e-05
GPR160	EBM vs MCDB	1.87962	0.00033153
GPR19	EBM vs HIMV	1.87922	1.37751e-05
MMP24	EBM vs MCDB-S	1.87778	0.00012017
FCRLB	EBM vs MCDB-S	1.87628	3.06497e-06
SPON2	1309 vs 1314	1.87449	0.014571
KITLG	HIMV vs MCDB-S	1.87371	0.00155393
GSTM4	1302 vs 1309	1.87315	2.76987e-05
ERCC6L	EBM vs HIMV	1.87154	1.06492e-05
CDCA2	MCDB vs MCDB-S	1.86823	0.000465751
RMI2	EBM vs HIMV	1.86804	2.31983e-06
TSPAN13	EBM vs MCDB-S	1.86713	0.000694121
FAM89A	HIMV vs MCDB	1.86678	0.000529713
NRP1	EBM vs MCDB	1.86604	2.171e-05
HS6ST2	EBM vs MCDB-S	1.86514	1.9735e-05
SGIP1	HIMV vs MCDB-S	1.86293	0.00100883
CHN2	EBM vs MCDB-S	1.8625	0.00015434
ATP6V1H	1302 vs 1309	1.86156	0.0313396
LURAP1L-AS1	HIMV vs MCDB	1.85995	6.0044e-06
LURAP1L-AS1	HIMV vs MCDB-S	1.85995	3.9381e-05
KIFC1	EBM vs HIMV	1.85987	0.00171712
HTR2B	HIMV vs MCDB-S	1.85718	0.000422244
SFTA1P	HIMV vs MCDB	1.85677	0.0132933
OSBPL6	EBM vs HIMV	1.85649	0.000248531
ZWINT	EBM vs HIMV	1.8545	3.35103e-06
REEP1	EBM vs MCDB	1.85392	0.00150325
CD36	EBM vs MCDB	1.8525	0.00953683
EXOC3L2	EBM vs MCDB	1.85231	0.0371418
CHST7	EBM vs MCDB-S	1.85065	0.00064975
CH25H	1309 vs 1314	1.85057	0.000760089
LIMS3-LOC440895	1309 vs 1314	1.84915	0.000164821
KLHL6	EBM vs MCDB-S	1.84638	0.000264207
CHST7	EBM vs MCDB	1.84465	0.00131892
GGTA1P	EBM vs MCDB	1.84418	2.08585e-05
EXO1	EBM vs HIMV	1.8436	3.67738e-06
COL13A1	EBM vs HIMV	1.84241	0.00245014
MYRIP	EBM vs HIMV	1.84164	1.91893e-05
ENPP1	EBM vs MCDB-S	1.84142	2.05743e-06
KDR	HIMV vs MCDB	1.84126	0.00276096
SLC30A3	1302 vs 1314	1.84043	5.2952e-05
SFTA1P	EBM vs MCDB-S	1.83867	0.00801565
KIF2C	EBM vs HIMV	1.8378	2.07281e-05
CERS1	1302 vs 1309	1.83667	0.000904942
HNMT	EBM vs MCDB-S	1.83142	6.07839e-06
APCDD1L	1302 vs 1309	1.82928	0.000411121
RGS5	EBM vs MCDB-S	1.82871	2.5569e-05
USHBP1	1302 vs 1314	1.82848	2.93571e-05
SMPDL3B	1302 vs 1309	1.82695	3.3086e-07
TSPAN7	EBM vs MCDB	1.82684	1.7353e-05
SLC30A3	1309 vs 1314	1.82582	5.32617e-05
IL1RL1	EBM vs MCDB	1.82391	0.0281549
BUB1	EBM vs HIMV	1.822	2.7452e-05
VAV3	EBM vs HIMV	1.81835	9.42639e-05
KIF20A	EBM vs HIMV	1.81781	0.000107916
FBLN2	1302 vs 1314	1.8175	0.000107529
OSBPL6	EBM vs MCDB	1.81724	0.000497102
METTL7A	EBM vs MCDB-S	1.8161	1.84861e-05
TSPAN13	EBM vs MCDB	1.81568	0.00162426
VCAN	HIMV vs MCDB-S	1.81377	0.00524017
EXOC3L2	EBM vs MCDB-S	1.81181	0.0260578
DUSP6	EBM vs HIMV	1.80944	0.000424321
ABI3	EBM vs MCDB-S	1.80869	2.35282e-05
OSBPL10	EBM vs MCDB-S	1.80822	1.73067e-05
LTC4S	1309 vs 1314	1.807	0.000328739
SPC25	MCDB vs MCDB-S	1.80658	0.000344944
CCDC34	EBM vs HIMV	1.80651	2.82169e-06
SLC27A3	EBM vs MCDB	1.80382	0.000542285
MKI67	EBM vs HIMV	1.80299	0.00014757
LRRC32	EBM vs HIMV	1.80242	1.26578e-05
CYTL1	HIMV vs MCDB-S	1.80196	0.0407191
CENPK	EBM vs HIMV	1.79982	5.37785e-05
APOBEC3B	EBM vs HIMV	1.79916	0.00118179
CECR6	EBM vs HIMV	1.79838	0.000634028
NPR1	EBM vs HIMV	1.79754	0.000683691
SCARNA14	EBM vs MCDB	1.79741	0.000118588
KIF11	EBM vs HIMV	1.79294	6.33324e-05
RAD54L	EBM vs HIMV	1.79168	9.51601e-06
BMPER	1309 vs 1314	1.79042	8.4194e-05
MRAP2	EBM vs HIMV	1.79003	0.000727271
DOCK4	EBM vs MCDB	1.78933	1.52126e-05
NRP1	EBM vs HIMV	1.78929	1.49745e-05
ELMOD1	EBM vs HIMV	1.78821	0.0392816
ELMOD1	EBM vs MCDB	1.78821	0.0445168
ELMOD1	EBM vs MCDB-S	1.78821	0.0287352
CLSPN	MCDB vs MCDB-S	1.78584	0.00552086
SFTA1P	HIMV vs MCDB-S	1.78457	0.0150727
CASC5	MCDB vs MCDB-S	1.78455	0.000423355
CIT	EBM vs HIMV	1.7842	2.18632e-05
LAYN	EBM vs MCDB-S	1.78312	1.53709e-05
PRKAR2B	EBM vs HIMV	1.78308	0.00380734
BLM	EBM vs HIMV	1.7824	5.26894e-06
RASL10A	EBM vs MCDB	1.77935	0.00145128
FKBP5	EBM vs HIMV	1.7787	7.22722e-06
ASPM	EBM vs HIMV	1.77628	5.37785e-05
CALY	1302 vs 1314	1.77612	0.000407615
CD24	HIMV vs MCDB	1.77364	0.0111283
TNFSF15	HIMV vs MCDB	1.77295	0.000258467
TMEM35	EBM vs MCDB-S	1.77282	0.000103809
GIMAP5	EBM vs MCDB	1.77091	0.00219373
ITGA8	EBM vs HIMV	1.76968	0.0187456
ITGA8	EBM vs MCDB	1.76968	0.0220357
ITGA8	EBM vs MCDB-S	1.76968	0.013111
MAP2K6	EBM vs MCDB-S	1.76739	2.04961e-06
P2RY1	EBM vs MCDB-S	1.76608	0.000124865
NCAPG	MCDB vs MCDB-S	1.76445	0.000465751
ERP27	EBM vs HIMV	1.76348	0.00415384
MT1E	EBM vs HIMV	1.76207	4.79669e-05
SLC38A1	EBM vs MCDB-S	1.76167	0.00443596
HIST1H2AI	EBM vs HIMV	1.76158	0.000307373
SORL1	1309 vs 1314	1.7611	7.92597e-05
ECHDC3	1302 vs 1314	1.76108	1.63009e-07
GATA3	1309 vs 1314	1.75921	1.5576e-05
RAD51AP1	EBM vs HIMV	1.75664	0.0012741
PIK3CG	EBM vs MCDB	1.7562	0.000622038
BMPER	EBM vs MCDB-S	1.7549	0.00150809
RRAGD	HIMV vs MCDB-S	1.75359	0.000351731
HS3ST1	EBM vs HIMV	1.75219	0.0143453
GIMAP5	EBM vs HIMV	1.751	0.00165462
EPHA4	EBM vs MCDB-S	1.75097	0.000142675
GLB1L	1302 vs 1309	1.74734	1.0874e-05
ANKRD20A5P	1309 vs 1314	1.74543	0.000159949
SLC38A1	HIMV vs MCDB	1.74469	0.00865756
MAOA	1309 vs 1314	1.74364	4.61692e-05
SBK1	HIMV vs MCDB-S	1.74255	0.000678125
SHISA2	EBM vs MCDB	1.74027	1.34177e-05
SHISA2	EBM vs MCDB-S	1.74027	4.63906e-06
TSPAN7	EBM vs HIMV	1.73799	1.10158e-05
INHBB	EBM vs HIMV	1.73792	0.0207649
INHBB	EBM vs MCDB	1.73792	0.0242082
INHBB	EBM vs MCDB-S	1.73792	0.0145617
PLK4	EBM vs HIMV	1.73771	0.000527822
SYN2	1302 vs 1314	1.73531	0.000124331
NAT8	1309 vs 1314	1.73498	0.00669032
LIPG	HIMV vs MCDB	1.73404	0.00709467
ST6GALNAC1	HIMV vs MCDB-S	1.73126	0.00323306
COL23A1	1309 vs 1314	1.73121	4.07844e-05
MUM1L1	1302 vs 1314	1.73099	1.1639e-05
DLL1	EBM vs HIMV	1.73086	2.0371e-05
DIXDC1	EBM vs HIMV	1.73037	7.22722e-06
ODF3L2	1309 vs 1314	1.72885	2.5212e-05
CSGALNACT1	EBM vs MCDB-S	1.72865	0.000812889
MT1L	EBM vs HIMV	1.72727	4.5152e-05
SAPCD2	EBM vs HIMV	1.72715	0.000562291
ARL17A	1309 vs 1314	1.72493	1.4801e-05
FILIP1	1302 vs 1309	1.72432	0.00120995
LRRC66	EBM vs MCDB-S	1.72386	0.0015045
SLC2A14	EBM vs MCDB-S	1.72248	6.23623e-05
BRCA1	EBM vs HIMV	1.72156	2.82169e-06
CXCR4	1302 vs 1309	1.71964	0.0176245
FAM102A	EBM vs MCDB-S	1.71513	1.14417e-05
DOCK11	HIMV vs MCDB-S	1.71475	0.000473511
ABI3	EBM vs HIMV	1.71428	3.41507e-05
STARD8	EBM vs MCDB	1.71391	0.000118588
RNF125	EBM vs MCDB	1.71365	1.51477e-05
DUSP6	EBM vs MCDB-S	1.71327	0.000492078
MMP24	EBM vs HIMV	1.71324	0.000246734
FAM177B	1302 vs 1309	1.71287	7.34533e-05
BCHE	1302 vs 1309	1.71262	0.00400278
E2F7	MCDB vs MCDB-S	1.71027	0.00187896
F11-AS1	1302 vs 1314	1.7101	7.71208e-06
ITGA6	EBM vs MCDB-S	1.71005	0.000408034
PRIM1	EBM vs HIMV	1.7093	1.44235e-05
SBK1	EBM vs MCDB-S	1.70884	0.000115241
ITLN2	1309 vs 1314	1.70844	0.000688823
AKR1C1	1302 vs 1309	1.70657	4.34876e-05
PARD6G	EBM vs MCDB-S	1.70651	0.000197693
MMP11	EBM vs MCDB-S	1.70611	7.09319e-05
LBX1	1302 vs 1309	1.7061	0.00187147
GIMAP8	EBM vs MCDB	1.70511	2.171e-05
KHDRBS3	HIMV vs MCDB	1.70364	7.76289e-05
KLF4	HIMV vs MCDB-S	1.70288	0.00147022
NUSAP1	EBM vs HIMV	1.70279	6.63689e-05
ACTA2	1302 vs 1309	1.70263	0.00170598
ART4	1309 vs 1314	1.70253	4.84652e-05
ECHDC3	1309 vs 1314	1.70221	1.98562e-07
HMGB2	EBM vs HIMV	1.69993	6.15683e-06
WISP2	HIMV vs MCDB	1.69951	0.000348781
ALMS1P	1302 vs 1309	1.69945	0.000131416
CYP1A1	EBM vs MCDB-S	1.69804	0.000261072
VLDLR	EBM vs MCDB-S	1.69707	0.000672186
IL33	EBM vs MCDB	1.6959	0.000325466
HMOX1	EBM vs MCDB-S	1.6953	1.53086e-05
OLFML2A	EBM vs MCDB	1.69501	0.00160402
PPAP2B	EBM vs HIMV	1.69492	0.000127156
MILR1	1302 vs 1309	1.69147	8.6219e-06
TMTC1	1309 vs 1314	1.69079	0.00101336
TSPAN12	EBM vs MCDB-S	1.69051	3.64875e-06
RGS2	EBM vs MCDB-S	1.68978	6.07839e-06
SLC6A9	HIMV vs MCDB-S	1.6896	4.71947e-05
KLHL3	EBM vs MCDB-S	1.6887	4.8576e-06
CADM3	EBM vs MCDB-S	1.68837	0.0136163
PCDHA11	EBM vs MCDB-S	1.68703	3.92635e-05
EPS8	EBM vs MCDB-S	1.68636	4.28133e-05
KLF4	HIMV vs MCDB	1.68621	0.000734062
DUSP4	EBM vs HIMV	1.6855	0.000151683
GJA5	1309 vs 1314	1.68533	1.20383e-05
SGIP1	HIMV vs MCDB	1.68505	0.000710509
TMPRSS4-AS1	1302 vs 1309	1.68502	0.00119859
CXCL10	HIMV vs MCDB	1.68285	0.0456981
ITM2C	1302 vs 1309	1.68244	1.30452e-05
CTSC	EBM vs MCDB	1.68198	0.000592686
SORL1	1302 vs 1314	1.68074	0.000124331
KIF4A	EBM vs HIMV	1.67941	3.42643e-05
DSCC1	EBM vs MCDB-S	1.67865	0.00023162
NUF2	MCDB vs MCDB-S	1.67849	0.000947728
BUB1	MCDB vs MCDB-S	1.67825	0.000321487
GPX7	1302 vs 1309	1.67816	5.51391e-07
NKX2-5	1302 vs 1309	1.67804	0.00188061
HOXA11	1302 vs 1309	1.67768	3.14095e-06
DIXDC1	EBM vs MCDB-S	1.67749	8.71173e-06
SETBP1	EBM vs HIMV	1.67722	0.000167594
PCSK1N	1302 vs 1309	1.67667	0.00114927
CEP55	MCDB vs MCDB-S	1.67635	0.000446319
ENTPD1	EBM vs MCDB	1.67548	0.000134031
EDIL3	HIMV vs MCDB-S	1.6747	0.00031927
NOG	HIMV vs MCDB	1.67375	0.0475316
TM7SF2	HIMV vs MCDB	1.67253	9.13096e-06
RACGAP1	MCDB vs MCDB-S	1.67131	0.000267174
CENPU	EBM vs HIMV	1.66772	2.0371e-05
ETS2	EBM vs HIMV	1.66738	4.95429e-05
FAM95B1	1309 vs 1314	1.66672	0.00025854
PCAT19	EBM vs MCDB-S	1.66634	0.000150261
COL1A2	1302 vs 1314	1.6659	0.000436924
WISP2	HIMV vs MCDB-S	1.66568	0.0010777
FAM229A	1302 vs 1314	1.66385	0.000116067
SKA1	EBM vs HIMV	1.663	4.79669e-05
CIT	MCDB vs MCDB-S	1.66239	0.000321487
COL13A1	EBM vs MCDB	1.66212	0.00591407
RNF182	1302 vs 1309	1.66161	0.000203497
BIRC5	EBM vs HIMV	1.65998	2.92697e-05
MS4A6A	EBM vs MCDB	1.65894	0.00453408
SLCO2A1	EBM vs MCDB	1.65702	0.00330309
HIST1H3B	MCDB vs MCDB-S	1.65554	0.00673303
MRAP2	EBM vs MCDB	1.65499	0.00180882
PCDHA11	EBM vs MCDB	1.65354	8.60688e-05
TRIP13	EBM vs HIMV	1.6535	8.09958e-05
PPAP2C	1302 vs 1309	1.65222	0.000522603
ABCG2	EBM vs MCDB	1.65169	2.08585e-05
TK1	EBM vs HIMV	1.64986	7.22722e-06
ARHGAP11B	MCDB vs MCDB-S	1.64834	0.0024291
GIMAP1	EBM vs MCDB-S	1.64649	4.37622e-05
NLGN4X	1302 vs 1309	1.64647	2.07024e-05
NLGN4X	1302 vs 1314	1.64647	2.07024e-05
APLN	HIMV vs MCDB	1.64642	0.0102632
MDFI	EBM vs MCDB-S	1.64412	8.19005e-05
HIST1H1B	EBM vs MCDB-S	1.64408	0.00195204
CENPF	EBM vs HIMV	1.64312	0.000162971
KIT	1302 vs 1309	1.64173	4.61921e-05
ANXA2R	EBM vs MCDB-S	1.64119	2.18466e-05
SPAG5	EBM vs HIMV	1.63994	3.82363e-05
SLC27A3	EBM vs HIMV	1.63916	0.000630997
KLF2	EBM vs MCDB-S	1.63901	4.91598e-05
FAS	EBM vs HIMV	1.6386	6.33324e-05
CRIPAK	1302 vs 1309	1.63592	5.28774e-07
FCRLB	EBM vs MCDB	1.63546	1.3692e-05
GIMAP8	EBM vs MCDB-S	1.63329	1.34821e-05
RNASE6	HIMV vs MCDB	1.63322	1.06763e-05
FAM74A1	1302 vs 1309	1.6327	0.00335388
FAM72D	EBM vs HIMV	1.63203	1.28025e-05
TEK	EBM vs MCDB	1.63134	2.80177e-05
MS4A6A	EBM vs HIMV	1.63065	0.00382751
PRSS3	EBM vs MCDB-S	1.62909	0.00234875
TDRD12	1302 vs 1309	1.62899	3.29289e-07
TDRD12	1302 vs 1314	1.62899	3.65877e-07
CENPA	MCDB vs MCDB-S	1.62805	0.000766059
CALY	1302 vs 1309	1.62785	0.000970039
EXOC3L1	EBM vs MCDB-S	1.62751	0.00605718
PMCH	HIMV vs MCDB-S	1.62736	0.00229422
GIPC2	EBM vs MCDB-S	1.62668	0.000112448
SKA3	EBM vs HIMV	1.62656	0.000159279
SERPINB9P1	1302 vs 1314	1.62629	8.75222e-06
CYP4X1	1309 vs 1314	1.62609	0.0149748
PRKAR1B	1302 vs 1314	1.62595	1.67386e-06
RNASE6	HIMV vs MCDB-S	1.62578	0.000100891
KIF20B	EBM vs HIMV	1.62553	2.54793e-05
GGTA1P	EBM vs MCDB-S	1.62391	2.02518e-05
CDC25C	MCDB vs MCDB-S	1.62385	0.000321487
CLEC11A	1302 vs 1314	1.62339	3.98954e-05
ST6GALNAC3	EBM vs MCDB	1.62206	4.37084e-05
GPR68	HIMV vs MCDB-S	1.62161	0.000683403
MKI67	MCDB vs MCDB-S	1.62149	0.00116945
CENPF	MCDB vs MCDB-S	1.62138	0.000752165
AKR1C8P	1302 vs 1314	1.62021	3.50126e-05
SNCAIP	EBM vs HIMV	1.61996	0.00398211
HPSE	EBM vs HIMV	1.61794	3.61599e-05
LMO7DN	1302 vs 1309	1.61778	0.00530616
BRIP1	MCDB vs MCDB-S	1.61715	0.000321487
TNFAIP8L3	EBM vs HIMV	1.61689	0.000532822
HPR	1302 vs 1309	1.61512	0.0139685
HPR	1302 vs 1314	1.61512	0.0101027
MAP2K6	EBM vs HIMV	1.6148	2.86073e-06
NHS	EBM vs HIMV	1.61465	1.10158e-05
NHS	EBM vs MCDB-S	1.61465	1.00042e-05
CDT1	EBM vs HIMV	1.61454	6.8447e-05
MT1B	EBM vs HIMV	1.61411	5.59271e-05
MCM10	EBM vs HIMV	1.61348	0.000134136
CASC10	EBM vs MCDB-S	1.61336	0.000102999
KIF23	EBM vs HIMV	1.61288	0.000127776
GIMAP4	EBM vs MCDB-S	1.61278	2.34851e-05
SLC22A18AS	1309 vs 1314	1.61164	7.44227e-06
LUM	1309 vs 1314	1.61145	0.000734691
ADAM12	1309 vs 1314	1.61137	0.00566826
MT1M	EBM vs HIMV	1.61068	0.000264719
CCDC34	EBM vs MCDB-S	1.60919	4.63906e-06
RLN2	HIMV vs MCDB-S	1.60872	0.000978594
KRTAP10-1	1302 vs 1314	1.60739	3.34097e-06
ABCA1	EBM vs HIMV	1.60655	1.82963e-05
CENPL	MCDB vs MCDB-S	1.60645	0.000234068
DLGAP5	MCDB vs MCDB-S	1.60351	0.000630478
GINS2	EBM vs HIMV	1.60345	2.086e-05
GIMAP7	EBM vs MCDB-S	1.60195	5.1169e-05
CDCA5	MCDB vs MCDB-S	1.6016	0.000309069
NREP	EBM vs MCDB-S	1.60141	1.69156e-05
TMCC3	EBM vs HIMV	1.60124	0.000923563
FBP2	1309 vs 1314	1.60115	5.4351e-05
PIF1	MCDB vs MCDB-S	1.59931	0.00046471
CENPI	MCDB vs MCDB-S	1.59923	0.000376085
SOX2	HIMV vs MCDB-S	1.59828	0.0173566
OLFM4	1302 vs 1314	1.59704	0.000270346
CENPH	EBM vs HIMV	1.59494	5.37785e-05
CLMP	EBM vs MCDB	1.59493	0.0167182
GRB14	EBM vs MCDB-S	1.5949	0.000778266
ASPM	MCDB vs MCDB-S	1.59417	0.000516099
PNPLA3	HIMV vs MCDB	1.59292	0.000125277
PRSS3P2	EBM vs MCDB-S	1.59174	0.00490782
MSANTD3-TMEFF1	HIMV vs MCDB	1.59113	0.000150675
EPHX4	HIMV vs MCDB	1.59036	0.0230668
E2F7	EBM vs MCDB-S	1.5896	0.000698191
FABP4	HIMV vs MCDB	1.58816	0.000828568
VEGFC	EBM vs HIMV	1.58728	0.00360058
PEG10	EBM vs MCDB-S	1.58614	0.000798817
RNF125	EBM vs MCDB-S	1.58608	1.02679e-05
LMNB1	EBM vs MCDB-S	1.58522	6.97205e-05
GSG2	EBM vs HIMV	1.58521	3.09392e-06
GSG2	MCDB vs MCDB-S	1.58367	0.000105482
SGOL1	MCDB vs MCDB-S	1.58291	0.00144844
THSD7A	EBM vs MCDB-S	1.58113	0.000157841
NCAPG	EBM vs MCDB-S	1.58091	0.000177089
CAMK2N1	EBM vs MCDB	1.57956	0.00593704
GSG2	EBM vs MCDB-S	1.57909	3.51935e-06
SDC1	EBM vs MCDB-S	1.57903	0.000319066
NEFH	EBM vs HIMV	1.57859	3.79605e-05
DDX43	1309 vs 1314	1.57833	5.05587e-05
TESC	EBM vs MCDB-S	1.57823	0.000506507
HIST1H3F	EBM vs HIMV	1.57814	0.000261648
CXorf36	1302 vs 1309	1.57803	9.56705e-06
ZFHX2	1302 vs 1309	1.57716	0.00137697
USHBP1	1302 vs 1309	1.57707	0.000109699
ERMP1	EBM vs MCDB	1.5756	0.0266167
MCM4	EBM vs HIMV	1.57526	3.20223e-05
KIF14	EBM vs HIMV	1.5749	0.0072662
FAM43B	HIMV vs MCDB-S	1.57457	0.00389878
GLDC	EBM vs MCDB-S	1.57429	3.26906e-05
GATA3	1302 vs 1314	1.57388	4.28091e-05
NLRC3	1302 vs 1314	1.57285	0.00526674
TNFRSF8	EBM vs HIMV	1.5726	0.000855447
MAF	EBM vs MCDB-S	1.57236	7.64415e-05
CCNB2	EBM vs HIMV	1.57168	6.44118e-05
CRYAB	1302 vs 1309	1.57143	0.000522603
SLAMF7	HIMV vs MCDB	1.57137	0.00152231
SLAMF7	HIMV vs MCDB-S	1.57137	0.00240577
NRG3	EBM vs MCDB	1.57002	0.000542285
SELE	HIMV vs MCDB	1.56985	0.0139692
TMEM246	EBM vs MCDB-S	1.56963	6.80685e-05
ALDH5A1	EBM vs MCDB-S	1.56929	0.000248136
UTS2R	HIMV vs MCDB	1.56853	0.0418082
GIMAP6	EBM vs MCDB	1.56775	0.000118403
HIST1H2AL	EBM vs HIMV	1.56763	7.71143e-05
CAMK2N1	1302 vs 1314	1.56743	0.000615861
ORC6	EBM vs HIMV	1.56707	0.00114044
BLM	EBM vs MCDB-S	1.56673	1.11594e-05
ASF1B	EBM vs HIMV	1.56654	6.86503e-05
NPR1	EBM vs MCDB-S	1.56582	0.00123045
PSAT1	HIMV vs MCDB-S	1.56542	0.0105477
TTTY14	1302 vs 1309	1.56472	6.60711e-05
BUB1B	MCDB vs MCDB-S	1.56467	0.00128804
UBE2C	MCDB vs MCDB-S	1.56229	0.00213704
NLRC3	1302 vs 1309	1.56072	0.00727106
PRRX1	EBM vs MCDB-S	1.56046	0.00544775
TTTY14	1302 vs 1314	1.55956	5.95156e-05
SGOL1	EBM vs HIMV	1.55736	0.000455937
LDB2	EBM vs HIMV	1.55729	0.000841063
MMP24	EBM vs MCDB	1.55674	0.000790929
FAM72A	EBM vs HIMV	1.55624	0.00190287
ABCC4	1302 vs 1314	1.55607	2.44047e-05
MUC4	1309 vs 1314	1.55576	5.70912e-07
CALCRL	EBM vs MCDB-S	1.55379	0.000314695
EPHX4	EBM vs MCDB	1.5514	0.0263262
GINS4	EBM vs HIMV	1.55096	1.26495e-05
UTS2R	1302 vs 1314	1.5497	0.00738431
PSRC1	MCDB vs MCDB-S	1.54959	0.000321487
ALDH1L1-AS1	EBM vs MCDB	1.54904	0.000260671
CXCR4	HIMV vs MCDB-S	1.54749	0.0339329
FOXM1	EBM vs HIMV	1.54652	1.49872e-05
E2F2	EBM vs HIMV	1.54619	3.41507e-05
SPAG5	MCDB vs MCDB-S	1.54609	0.000344944
TEK	EBM vs MCDB-S	1.54599	2.14139e-05
LURAP1L	HIMV vs MCDB-S	1.54536	0.00120763
MGAT4A	EBM vs MCDB-S	1.545	3.96571e-05
DYX1C1	EBM vs MCDB-S	1.54479	0.000410406
PIF1	EBM vs HIMV	1.54473	0.00011203
ANGPT1	EBM vs MCDB-S	1.54392	0.000310385
DCBLD2	HIMV vs MCDB-S	1.54361	0.00218089
STEAP1	EBM vs MCDB-S	1.54276	0.000679229
BIRC5	MCDB vs MCDB-S	1.54136	0.000321487
ALDH5A1	EBM vs HIMV	1.54039	0.000327514
TBX18	1309 vs 1314	1.54016	8.12218e-05
HS3ST1	EBM vs MCDB-S	1.53995	0.0190802
CLEC14A	EBM vs MCDB	1.5388	2.171e-05
CHAC1	HIMV vs MCDB	1.53827	6.0044e-06
NREP	EBM vs MCDB	1.53804	4.15016e-05
CSGALNACT1	EBM vs HIMV	1.53778	0.00231684
SYT17	EBM vs MCDB-S	1.53599	0.00411521
KCNK1	1302 vs 1314	1.53585	4.59845e-05
DDIT4	EBM vs MCDB	1.5354	4.67364e-05
APOLD1	HIMV vs MCDB-S	1.53531	0.00031927
KCNMB4	EBM vs MCDB-S	1.53444	1.64167e-05
SPINK5	EBM vs MCDB	1.53407	0.00136639
HS6ST2	EBM vs HIMV	1.53364	6.98946e-05
HIST2H3A	MCDB vs MCDB-S	1.53307	0.00518954
HNMT	EBM vs HIMV	1.53241	1.99364e-05
XPNPEP3	1302 vs 1314	1.53222	6.50372e-07
CDC20	EBM vs HIMV	1.53089	0.000386263
CHN2	EBM vs MCDB	1.52997	0.00106448
NAV3	EBM vs MCDB-S	1.52923	0.0039065
KRTAP10-1	1302 vs 1309	1.52887	4.35249e-06
PRRX1	EBM vs MCDB	1.52783	0.0108624
OTC	EBM vs HIMV	1.52746	0.00354252
OTC	EBM vs MCDB	1.52746	0.0046284
OTC	EBM vs MCDB-S	1.52746	0.00246584
SPRED1	EBM vs MCDB-S	1.52744	0.000146844
AURKB	EBM vs HIMV	1.52696	0.000198262
ESCO2	MCDB vs MCDB-S	1.52691	0.000309069
NDC80	MCDB vs MCDB-S	1.5267	0.00176663
ZNF366	EBM vs MCDB	1.52644	0.00168958
ADAMTS4	EBM vs HIMV	1.52573	0.00217348
HK2	EBM vs MCDB-S	1.52521	5.99319e-05
RAD51	EBM vs HIMV	1.52469	3.36779e-06
GIMAP4	EBM vs HIMV	1.52437	3.41507e-05
CLSPN	EBM vs HIMV	1.52351	0.00535219
SNAR-G1	EBM vs HIMV	1.52263	0.00457736
FAM171B	EBM vs MCDB-S	1.52219	0.000517109
INSIG1	HIMV vs MCDB	1.52163	0.000171898
CDC42EP5	1302 vs 1309	1.52127	0.00187252
RAPGEF5	EBM vs MCDB	1.52093	0.000715619
ARL4A	1302 vs 1309	1.52032	0.00640144
FAM111B	EBM vs HIMV	1.51976	3.74019e-06
NOS3	EBM vs MCDB-S	1.51909	2.39527e-05
TTK	MCDB vs MCDB-S	1.51885	0.00110449
SLC18B1	EBM vs MCDB-S	1.51882	4.63906e-06
MMP15	EBM vs MCDB	1.51851	0.000841249
KANSL1-AS1	1302 vs 1309	1.5185	5.35881e-07
KLHL3	EBM vs HIMV	1.51828	9.54977e-06
FAM174B	EBM vs HIMV	1.51777	0.000201682
IL33	EBM vs MCDB-S	1.51671	0.000328539
SLC17A5	HIMV vs MCDB	1.51532	1.13322e-05
SLC7A11	HIMV vs MCDB-S	1.51464	0.000638574
ANLN	EBM vs HIMV	1.51435	0.000762447
SOX2	EBM vs MCDB-S	1.51363	0.0145272
PRR36	1302 vs 1314	1.51337	0.00165181
CASC5	EBM vs MCDB-S	1.51295	0.000213003
RIMBP3	EBM vs HIMV	1.51198	0.00243436
PRIM1	EBM vs MCDB-S	1.51122	2.80214e-05
HIST2H3A	EBM vs MCDB-S	1.51096	0.00143459
SLC27A6	1302 vs 1314	1.51072	0.00208844
MELK	EBM vs HIMV	1.51062	5.25181e-05
POU4F1	1309 vs 1314	1.51035	9.73141e-05
HAGLR	EBM vs MCDB-S	1.50998	0.000636366
LRRC32	EBM vs MCDB-S	1.50912	3.62513e-05
SCAMP5	EBM vs MCDB-S	1.50863	0.000601928
P2RY1	EBM vs HIMV	1.50848	0.000410371
CDCA2	EBM vs MCDB-S	1.50815	0.000340713
TFPI	EBM vs MCDB-S	1.50724	1.09144e-05
CCM2L	EBM vs MCDB	1.5068	2.80177e-05
HEY1	HIMV vs MCDB	1.5066	0.0025016
ANO8	1302 vs 1309	1.5062	0.00713555
CRHBP	1302 vs 1314	1.50538	0.000211691
SESN3	EBM vs MCDB	1.50397	0.00123889
MS4A6A	EBM vs MCDB-S	1.50364	0.00429373
ABCA8	1302 vs 1314	1.50138	0.000196954
KCNN2	HIMV vs MCDB-S	1.50125	0.0026242
CMKLR1	1309 vs 1314	1.50114	0.0124947
AR	1309 vs 1314	1.50072	5.05587e-05
NEK2	EBM vs MCDB-S	1.49981	0.000458839
DNAJC5G	1309 vs 1314	1.49891	0.0114505
KCNJ12	EBM vs MCDB-S	1.49871	0.00122978
PRKAR2B	1302 vs 1309	1.49756	0.00368116
PLA1A	EBM vs MCDB	1.49672	0.00494044
SHISA2	EBM vs HIMV	1.49625	1.18557e-05
TMEM37	EBM vs MCDB	1.49595	0.00105923
SIPA1L2	EBM vs MCDB-S	1.49549	0.000112173
ULBP1	HIMV vs MCDB	1.49424	5.34675e-05
ULBP1	HIMV vs MCDB-S	1.49424	0.000351358
PTGS2	HIMV vs MCDB	1.49344	0.000146976
RASGRP3	EBM vs HIMV	1.4928	0.00347341
PRKAR2B	EBM vs MCDB	1.492	0.0126211
SELP	MCDB vs MCDB-S	1.48869	0.00613242
KCTD15	EBM vs MCDB-S	1.48865	3.17392e-05
CHRFAM7A	1302 vs 1309	1.48816	4.45074e-05
DKFZP564C152	1302 vs 1314	1.4871	8.71023e-05
TCN2	1302 vs 1314	1.48702	0.000121436
SLC9A9	EBM vs MCDB-S	1.48692	0.000620085
MYLK4	1309 vs 1314	1.48679	0.00516014
HIST1H3B	EBM vs MCDB-S	1.48609	0.00358367
KIAA0040	EBM vs HIMV	1.486	0.00234577
TAF15	EBM vs MCDB-S	1.48503	0.00020756
FAM26F	EBM vs HIMV	1.48494	6.61895e-05
SPIN4	HIMV vs MCDB-S	1.48385	0.00031927
SPESP1	1302 vs 1309	1.48222	5.59127e-05
ACSS1	1302 vs 1309	1.48178	6.47257e-05
GIMAP6	EBM vs HIMV	1.48066	8.66307e-05
GTSE1	EBM vs HIMV	1.4805	0.000129869
TSC22D3	EBM vs MCDB-S	1.48029	0.0011634
TFPI2	HIMV vs MCDB-S	1.4786	0.00320504
HIST1H1D	MCDB vs MCDB-S	1.47766	0.0294445
TMEM82	1302 vs 1309	1.4772	0.0213228
OGFR	1302 vs 1309	1.47684	0.0133037
CRHR1-IT1	1302 vs 1314	1.47678	2.93571e-05
CHAC1	HIMV vs MCDB-S	1.47675	4.50424e-05
GIPC2	EBM vs MCDB	1.47604	0.000414816
PTGS2	HIMV vs MCDB-S	1.47599	0.000638574
E2F8	MCDB vs MCDB-S	1.47566	0.000321487
RIBC2	MCDB vs MCDB-S	1.47508	0.00736505
CENPH	EBM vs MCDB-S	1.47294	8.60542e-05
AGMAT	MCDB vs MCDB-S	1.47257	0.00028745
POC1A	MCDB vs MCDB-S	1.47252	0.000234068
CDK1	MCDB vs MCDB-S	1.47215	0.00046471
PRR36	1302 vs 1309	1.47128	0.00265787
HIST1H2BB	EBM vs MCDB-S	1.47122	0.000109451
DTL	MCDB vs MCDB-S	1.47096	0.000344944
SPC25	EBM vs MCDB-S	1.47031	0.000185491
ACOT11	EBM vs MCDB-S	1.46968	0.000191299
SNCAIP	1302 vs 1309	1.46937	0.00521512
EPHB1	HIMV vs MCDB	1.46914	0.00956162
RFC3	EBM vs HIMV	1.46891	0.00100081
TMEM238	1302 vs 1309	1.46819	0.00878845
PTPRN2	EBM vs MCDB-S	1.46794	0.000146597
ERMP1	EBM vs MCDB-S	1.4669	0.0226709
CD163	1309 vs 1314	1.4663	0.000308438
CISD3	1302 vs 1314	1.46564	0.000230928
UPF3A	1302 vs 1309	1.46512	0.0136544
FAM174B	EBM vs MCDB-S	1.46508	0.00022268
GINS1	EBM vs MCDB-S	1.46453	5.3579e-05
HIST1H2AG	EBM vs HIMV	1.46446	0.000692507
CKAP2L	MCDB vs MCDB-S	1.46356	0.0158741
SPARCL1	EBM vs HIMV	1.46347	0.000961757
SPARCL1	EBM vs MCDB	1.46347	0.00145484
ERP27	1309 vs 1314	1.46234	0.00457246
FABP5	HIMV vs MCDB	1.46219	0.000564652
CCDC78	1302 vs 1314	1.46203	0.00715694
LFNG	EBM vs MCDB-S	1.46203	0.000294986
CSGALNACT1	EBM vs MCDB	1.46195	0.00420513
PRR11	EBM vs HIMV	1.46159	0.000582168
ARHGDIB	EBM vs HIMV	1.46064	2.18632e-05
PLEKHB1	EBM vs MCDB-S	1.46057	0.000236962
TCF19	EBM vs HIMV	1.45903	0.000244958
STARD8	EBM vs HIMV	1.45726	0.00018534
ADAM11	1302 vs 1309	1.45649	0.00233248
DLGAP5	EBM vs MCDB-S	1.45599	0.000241778
GRB10	EBM vs MCDB-S	1.45571	4.51918e-06
SNAR-F	EBM vs HIMV	1.45491	0.00158415
PLCL1	MCDB vs MCDB-S	1.4548	0.0167226
RN7SL1	1309 vs 1314	1.45438	0.0041907
CLDN5	EBM vs HIMV	1.45435	0.0190862
SLC6A9	HIMV vs MCDB	1.45402	1.48853e-05
FRY	EBM vs MCDB	1.45292	0.000596364
PBK	MCDB vs MCDB-S	1.45243	0.000870569
IRAK2	HIMV vs MCDB	1.45213	0.000409347
BRCA1	MCDB vs MCDB-S	1.45119	0.000214891
MARCH3	EBM vs HIMV	1.45118	0.000123961
GEM	1309 vs 1314	1.45095	0.0276843
MYLK4	1302 vs 1314	1.45083	0.00550323
TRAIP	MCDB vs MCDB-S	1.44993	0.000234068
SMC4	MCDB vs MCDB-S	1.44745	0.000234068
ATAD5	MCDB vs MCDB-S	1.44684	0.00199737
DNA2	EBM vs MCDB-S	1.446	0.000102999
TMEM171	EBM vs MCDB-S	1.44589	0.00232846
SRL	EBM vs MCDB-S	1.44532	0.0059235
FLT1	EBM vs MCDB	1.44516	0.00201864
F2RL2	1309 vs 1314	1.44394	3.90245e-06
CENPE	EBM vs HIMV	1.44378	4.41961e-05
CHRNA5	EBM vs MCDB-S	1.44317	0.000432809
RNF182	EBM vs MCDB	1.4422	0.00686558
VMAC	1309 vs 1314	1.44171	2.5187e-05
CDCA8	MCDB vs MCDB-S	1.44093	0.00146658
TESC	EBM vs MCDB	1.44064	0.00171106
OSBPL10	EBM vs MCDB	1.44061	0.000147671
PTPRK	HIMV vs MCDB-S	1.44021	0.000351358
SCARNA14	HIMV vs MCDB	1.43951	0.00048144
NEURL1B	EBM vs HIMV	1.4391	0.000318634
MT1F	EBM vs HIMV	1.43884	0.000678273
PEG10	EBM vs HIMV	1.43823	0.00202696
MDFI	HIMV vs MCDB-S	1.43776	0.0010209
IL18R1	EBM vs MCDB-S	1.4376	0.00798982
MSMO1	HIMV vs MCDB	1.43688	0.0070946
ADRA2A	1302 vs 1309	1.43678	0.000653372
ADRA2A	1302 vs 1314	1.43678	0.000523023
JAKMIP3	1302 vs 1309	1.43673	0.00469498
NLRP2	1309 vs 1314	1.43607	1.57782e-07
MFSD2A	MCDB vs MCDB-S	1.43601	0.0154481
LRRC1	EBM vs MCDB	1.43537	3.97736e-05
SLC47A1	1309 vs 1314	1.43419	0.000448907
GAL	EBM vs MCDB	1.43389	0.0147413
HJURP	MCDB vs MCDB-S	1.43322	0.000970665
HIST1H2BB	EBM vs HIMV	1.433	0.00013877
LYN	EBM vs HIMV	1.43293	8.30731e-05
ACE	1302 vs 1314	1.4325	1.78398e-05
KIF2C	MCDB vs MCDB-S	1.432	0.000490806
ZGRF1	MCDB vs MCDB-S	1.43198	0.0059576
ITGA10	EBM vs HIMV	1.43035	0.00111099
MMP1	MCDB vs MCDB-S	1.43025	0.00250442
HMMR	MCDB vs MCDB-S	1.43005	0.00237156
TMEM37	EBM vs HIMV	1.42912	0.000912934
CHST7	1302 vs 1309	1.42866	0.00368406
TPX2	EBM vs HIMV	1.42846	9.65606e-05
OIP5	MCDB vs MCDB-S	1.42756	0.000857492
ITGB4	EBM vs MCDB-S	1.42754	0.00308953
ULK4	1302 vs 1314	1.42728	8.26055e-05
LIN7A	EBM vs HIMV	1.4265	0.000134136
TRAIP	EBM vs HIMV	1.4264	2.0371e-05
BLM	MCDB vs MCDB-S	1.42532	0.000267174
KBTBD11	EBM vs MCDB-S	1.42503	8.71173e-06
PGF	HIMV vs MCDB	1.42446	0.00318808
DNAJC5G	1302 vs 1314	1.42367	0.0133215
HIST1H2AI	MCDB vs MCDB-S	1.42362	0.00385061
PTTG3P	EBM vs HIMV	1.42361	0.000750152
PTTG2	MCDB vs MCDB-S	1.42349	0.000423355
PLAU	HIMV vs MCDB-S	1.4232	0.00434325
NNAT	1302 vs 1309	1.4226	2.4022e-06
FAM43B	EBM vs MCDB-S	1.42231	0.0027133
SNAP91	HIMV vs MCDB-S	1.42115	0.0136436
POU4F1	1302 vs 1314	1.42103	0.000165031
ALDH1A3	1302 vs 1314	1.42067	0.00114884
SULT1E1	1309 vs 1314	1.42049	0.000245032
FZD3	EBM vs MCDB-S	1.4186	2.66205e-05
C1QTNF6	EBM vs HIMV	1.41805	0.000185547
POLE2	EBM vs HIMV	1.41707	6.86454e-05
ATP2A1-AS1	EBM vs MCDB-S	1.41689	5.05427e-05
SNAR-G2	EBM vs HIMV	1.41547	0.00111552
TACC3	EBM vs HIMV	1.41545	0.000129971
CD36	EBM vs MCDB-S	1.41538	0.0211531
BCHE	HIMV vs MCDB-S	1.41366	0.0155866
RGS2	EBM vs HIMV	1.41313	1.99398e-05
AURKA	EBM vs HIMV	1.41282	0.000469763
PWAR1	1309 vs 1314	1.41185	0.00113677
HIST1H2BH	EBM vs HIMV	1.41167	0.000131587
FAM49A	EBM vs MCDB-S	1.40989	3.94886e-06
ETV1	EBM vs HIMV	1.40901	2.5007e-05
ETV1	EBM vs MCDB	1.40901	4.37084e-05
ETV1	EBM vs MCDB-S	1.40901	2.39527e-05
GNGT2	EBM vs MCDB-S	1.40834	0.000412519
ERP27	EBM vs MCDB-S	1.40818	0.00998646
KIAA0040	1302 vs 1309	1.40771	0.000851193
NAT8	1302 vs 1314	1.40767	0.0173552
MNS1	EBM vs MCDB-S	1.40717	1.21327e-05
NAT8B	1309 vs 1314	1.40639	8.09274e-05
LHX6	EBM vs MCDB	1.40639	0.017257
AKR1C3	1302 vs 1314	1.40605	1.75568e-05
NGEF	EBM vs MCDB-S	1.40604	0.000595357
PIK3CG	EBM vs HIMV	1.40472	0.0016963
FAM84B	HIMV vs MCDB	1.40179	0.000184646
TTC3P1	1302 vs 1314	1.40149	9.82805e-06
RHEBL1	EBM vs MCDB-S	1.40145	1.93227e-05
KLHL6	HIMV vs MCDB-S	1.40031	0.00386106
RPH3AL	1302 vs 1314	1.40012	2.1936e-05
HIST1H2BH	EBM vs MCDB-S	1.40005	0.000130559
EXOC3L1	EBM vs MCDB	1.39973	0.0224646
LIPG	EBM vs HIMV	1.39865	0.0171463
ARHGAP11B	EBM vs HIMV	1.39865	0.00228331
SYT17	1302 vs 1309	1.3982	0.00247177
KIAA0040	EBM vs MCDB-S	1.39795	0.00239423
BRCA2	EBM vs HIMV	1.3977	2.04342e-05
SLC4A11	EBM vs MCDB-S	1.39757	8.1518e-05
FAM26F	EBM vs MCDB-S	1.39731	9.37556e-05
PNLDC1	1302 vs 1309	1.39593	8.89204e-07
PPAPDC1A	EBM vs MCDB-S	1.39573	5.1169e-05
MYOM2	EBM vs MCDB-S	1.3953	0.00109095
PLXDC2	EBM vs MCDB-S	1.39467	0.000157841
ACCS	1302 vs 1314	1.39463	2.26226e-06
VLDLR	EBM vs MCDB	1.39456	0.00414508
CEP128	EBM vs HIMV	1.39408	0.000436802
MUM1L1	1302 vs 1309	1.39402	7.26978e-05
CDKN2C	EBM vs HIMV	1.3936	7.84697e-05
CADM3	1302 vs 1314	1.39355	0.021045
PALD1	EBM vs MCDB	1.39327	0.00155594
LHPP	1302 vs 1314	1.39241	8.72062e-05
GIMAP1	EBM vs HIMV	1.39219	0.00012916
ESPL1	EBM vs HIMV	1.39216	0.000139537
LBX1	1302 vs 1314	1.39212	0.00483946
CAMK2N1	1309 vs 1314	1.39159	0.00130705
TGM2	EBM vs HIMV	1.39156	2.82169e-06
PPAPDC3	1302 vs 1314	1.39104	9.24269e-06
LRIG3	EBM vs MCDB-S	1.39085	0.000202898
TFF3	EBM vs MCDB-S	1.39082	0.000189864
KIF15	MCDB vs MCDB-S	1.39056	0.00109537
ATP8A2	MCDB vs MCDB-S	1.38989	0.00153489
RACGAP1	EBM vs HIMV	1.38933	6.90928e-05
CENPE	MCDB vs MCDB-S	1.38867	0.000345303
TSPAN12	EBM vs MCDB	1.38781	2.171e-05
MYZAP	EBM vs MCDB-S	1.3878	0.000662504
MND1	MCDB vs MCDB-S	1.38729	0.000323425
KIAA0040	EBM vs MCDB	1.38715	0.00471021
ZBTB16	EBM vs MCDB	1.38682	0.00325363
ANGPT2	1302 vs 1309	1.3868	0.0204057
PKDCC	1302 vs 1314	1.38622	1.28978e-05
SELL	EBM vs HIMV	1.38566	0.000185295
MAD2L1	MCDB vs MCDB-S	1.38558	0.000696076
SETBP1	EBM vs MCDB	1.38545	0.000998369
CLDN23	1309 vs 1314	1.38486	1.16691e-05
FANCB	EBM vs HIMV	1.38485	0.000132096
ERMAP	1309 vs 1314	1.38449	0.00241912
ULK4	1302 vs 1309	1.38394	0.000116653
FST	EBM vs HIMV	1.3838	0.0459346
TSPAN8	EBM vs MCDB-S	1.38355	0.0190102
PKMYT1	EBM vs HIMV	1.38341	0.00011657
LRRC1	EBM vs MCDB-S	1.38269	2.70801e-05
TMEM158	EBM vs MCDB-S	1.38223	0.0132317
TBC1D8	EBM vs MCDB	1.38101	0.000352548
RPL27A	EBM vs MCDB-S	1.381	0.000526585
DCBLD1	EBM vs MCDB-S	1.38077	0.00023997
SNAR-H	EBM vs HIMV	1.38032	0.00135011
MBOAT1	EBM vs MCDB-S	1.38018	5.24253e-05
IL17D	HIMV vs MCDB	1.38008	3.08196e-05
ALDH3A1	HIMV vs MCDB-S	1.37979	0.0221182
ZNF365	1309 vs 1314	1.37904	0.00122089
NCEH1	EBM vs MCDB-S	1.37903	0.000938659
GIMAP6	EBM vs MCDB-S	1.37895	0.000132162
CHST11	EBM vs HIMV	1.37888	0.000251406
SCAMP5	EBM vs MCDB	1.37869	0.00201864
SESN3	EBM vs MCDB-S	1.37729	0.00103214
SNAR-D	EBM vs HIMV	1.37712	0.000790967
MYZAP	EBM vs MCDB	1.37637	0.00137563
ID1	EBM vs MCDB	1.37636	8.97337e-05
CACNA1C	1302 vs 1309	1.37633	0.000570408
ARHGAP28	EBM vs MCDB-S	1.37606	0.00149902
TYROBP	1309 vs 1314	1.37579	1.4801e-05
EXOC3L1	EBM vs HIMV	1.37551	0.0208301
GATA2	MCDB vs MCDB-S	1.37547	0.0409363
TNFSF4	EBM vs MCDB-S	1.37527	0.00329534
ATP2A1-AS1	EBM vs HIMV	1.37527	6.18131e-05
ASNS	HIMV vs MCDB-S	1.37447	0.000728001
CRHBP	EBM vs MCDB	1.37402	0.00910012
PHGDH	EBM vs MCDB-S	1.37329	0.00231389
PALD1	EBM vs HIMV	1.37324	0.00114599
MT1HL1	EBM vs HIMV	1.37312	0.000127776
HRCT1	1309 vs 1314	1.37262	0.00113068
TCEAL7	HIMV vs MCDB-S	1.37223	0.00431757
DIRC1	1302 vs 1309	1.37221	0.00154283
MAF	EBM vs MCDB	1.37197	0.000355424
FZD3	EBM vs MCDB	1.37186	6.3364e-05
ZBTB1	1302 vs 1314	1.37153	4.97401e-05
FZD8	EBM vs MCDB-S	1.37098	0.0020936
CCNB2	MCDB vs MCDB-S	1.37078	0.000712626
PDLIM3	1309 vs 1314	1.37029	0.000802485
ITGB4	1309 vs 1314	1.36903	0.000894103
ENDOD1	EBM vs MCDB	1.36888	5.14125e-05
BTK	1309 vs 1314	1.36875	0.000227323
DCLK1	EBM vs MCDB-S	1.36831	3.77116e-05
FAM102A	EBM vs MCDB	1.36709	9.32788e-05
FOXB1	1302 vs 1314	1.36675	0.0212049
KLHL4	1302 vs 1314	1.36625	0.00303286
BRCA1	EBM vs MCDB-S	1.36592	9.09606e-06
CEP78	MCDB vs MCDB-S	1.36589	0.00144844
PTTG2	EBM vs HIMV	1.36526	9.65606e-05
CCNB1	EBM vs HIMV	1.36521	0.000609732
RASGEF1B	EBM vs HIMV	1.3651	0.0339611
TSPAN13	EBM vs HIMV	1.3647	0.00648647
TFPI	EBM vs MCDB	1.36446	3.71206e-05
OIP5	EBM vs MCDB-S	1.36372	0.00024874
MARCH3	EBM vs MCDB	1.36344	0.000340644
CTSC	EBM vs HIMV	1.36252	0.00147749
MDFI	MCDB vs MCDB-S	1.36245	0.00117944
MMP16	1302 vs 1309	1.36081	0.00369544
NRG3	EBM vs HIMV	1.36077	0.0008631
PRSS3P2	1302 vs 1309	1.36036	0.0051857
MYO7A	EBM vs HIMV	1.36027	9.66615e-05
MYO7A	EBM vs MCDB-S	1.36027	9.46289e-05
SYT17	EBM vs HIMV	1.36017	0.0115976
CEBPD	1302 vs 1314	1.35994	0.000165031
LUM	1302 vs 1314	1.3597	0.00231399
BDH2	EBM vs MCDB-S	1.35959	0.00012154
GINS4	EBM vs MCDB-S	1.35902	2.63616e-05
CAMK2N1	EBM vs MCDB-S	1.35898	0.00744879
CLSPN	EBM vs MCDB-S	1.3581	0.0070017
GALNT14	EBM vs MCDB	1.35782	0.000785287
KIF20B	MCDB vs MCDB-S	1.35754	0.000423355
SNAP91	HIMV vs MCDB	1.35736	0.0178547
POC1A	EBM vs HIMV	1.35724	2.48947e-05
SNRK	EBM vs MCDB	1.35714	0.000302177
SNAP91	1309 vs 1314	1.35675	0.00457246
SMC4	EBM vs HIMV	1.35656	2.47751e-05
TUSC8	1302 vs 1314	1.35594	0.00781968
OGFR	1302 vs 1314	1.35559	0.0146228
PRRX1	EBM vs HIMV	1.35543	0.0165392
CLSTN3	EBM vs MCDB-S	1.35542	0.000387706
HJURP	EBM vs HIMV	1.35529	0.000376543
GLIS2-AS1	EBM vs MCDB	1.35523	0.0037207
SHCBP1	MCDB vs MCDB-S	1.35446	0.00207828
VASN	HIMV vs MCDB-S	1.35406	0.00305913
OLFML2A	HIMV vs MCDB-S	1.35374	0.00637822
NUSAP1	MCDB vs MCDB-S	1.35336	0.00119138
EPS8	EBM vs HIMV	1.35328	0.000185945
FGF13	HIMV vs MCDB	1.35238	0.00672165
ACOT11	MCDB vs MCDB-S	1.35206	0.00141309
GPR150	1302 vs 1314	1.35176	0.00365029
CCDC180	1302 vs 1314	1.35143	9.99633e-06
RPS6KA5	1309 vs 1314	1.35122	4.85844e-05
PYCARD-AS1	EBM vs MCDB-S	1.35117	5.24253e-05
ANGPTL5	EBM vs MCDB-S	1.35071	0.0147346
MTFR2	EBM vs HIMV	1.35033	0.000344361
FAM106B	1309 vs 1314	1.34943	0.00459299
BMF	HIMV vs MCDB	1.34844	0.00216081
FAM174B	EBM vs MCDB	1.34842	0.000753329
CLMP	EBM vs HIMV	1.34829	0.0314061
ADSSL1	1309 vs 1314	1.348	0.000216169
ACN9	EBM vs MCDB-S	1.3479	6.03936e-05
CRHBP	1302 vs 1309	1.3478	0.000633528
LY75	EBM vs MCDB	1.34747	0.00344705
PTPN13	EBM vs HIMV	1.3474	0.000780662
DNASE1L3	1309 vs 1314	1.34702	0.0119087
KCTD12	1309 vs 1314	1.34698	0.00058228
APCDD1	EBM vs HIMV	1.34651	0.0279526
KALRN	EBM vs MCDB	1.3459	7.18269e-05
GPER1	HIMV vs MCDB-S	1.34554	0.00137213
AMT	1302 vs 1309	1.34457	5.06326e-05
TWIST2	1309 vs 1314	1.34446	0.000278264
MMP15	EBM vs MCDB-S	1.34417	0.000874193
CDKN3	EBM vs HIMV	1.34361	0.000261648
KIAA1683	1302 vs 1314	1.34346	0.00225316
TIMP3	EBM vs MCDB	1.34299	0.0149698
PODXL	EBM vs MCDB	1.3426	0.000592686
HOXB9	1302 vs 1309	1.34223	0.00124123
NKX2-5	EBM vs MCDB	1.34158	0.0295207
CELSR1	1302 vs 1314	1.34144	0.000317502
INADL	1309 vs 1314	1.33965	0.00214137
THSD7A	EBM vs MCDB	1.33963	0.000905507
SEMA3D	HIMV vs MCDB	1.33943	0.0178547
NCEH1	EBM vs HIMV	1.3394	0.0015565
SKA3	MCDB vs MCDB-S	1.3394	0.00199737
ZWINT	MCDB vs MCDB-S	1.33885	0.00028745
NHS	EBM vs MCDB	1.33866	6.3364e-05
TBC1D8	EBM vs MCDB-S	1.33802	0.000215533
KIF23	MCDB vs MCDB-S	1.33779	0.00166416
HIST1H2BE	EBM vs HIMV	1.33778	3.41143e-05
MRVI1	EBM vs MCDB-S	1.33737	0.0050865
KLHL3	EBM vs MCDB	1.33694	3.67211e-05
FOXP4	1302 vs 1314	1.33619	0.00404966
MIR155HG	HIMV vs MCDB	1.33553	0.000474914
PSMC3IP	EBM vs HIMV	1.33536	5.59271e-05
RAD51AP1	EBM vs MCDB-S	1.33535	0.00479089
TRIM54	1309 vs 1314	1.33457	0.0411609
RNF182	EBM vs MCDB-S	1.33369	0.00578786
AHRR	HIMV vs MCDB	1.33345	5.8936e-05
METTL7A	EBM vs MCDB	1.3332	0.000261606
CMTM8	EBM vs MCDB-S	1.33267	0.000189486
CRISPLD1	EBM vs MCDB-S	1.33262	9.98317e-05
TEKT4P2	1302 vs 1309	1.33262	0.00131514
PTGIR	1309 vs 1314	1.33246	0.0221682
TMEM38A	HIMV vs MCDB	1.33244	0.000274714
EXOC3L2	1302 vs 1314	1.33229	0.0414264
SLC38A1	EBM vs MCDB	1.3312	0.030877
FBXO2	HIMV vs MCDB	1.33116	0.00310963
ACSM1	EBM vs MCDB	1.3311	0.00177602
PLK4	MCDB vs MCDB-S	1.33084	0.00726305
BEX1	1302 vs 1314	1.33023	0.000269828
MARCH3	EBM vs MCDB-S	1.33019	0.000201262
SUGCT	EBM vs MCDB-S	1.33001	0.000223762
GYPC	1302 vs 1314	1.32982	0.000203998
ADAM12	HIMV vs MCDB-S	1.32953	0.048117
ARL17A	1302 vs 1314	1.32947	0.000128048
TK1	MCDB vs MCDB-S	1.32934	0.00028745
CARD8	EBM vs MCDB-S	1.32896	7.70187e-06
SYT3	1302 vs 1309	1.32783	4.71361e-05
GPNMB	HIMV vs MCDB	1.32782	0.00196203
NFKBIL1	1302 vs 1314	1.32774	0.00630821
MND1	EBM vs MCDB-S	1.32757	6.23623e-05
CISD3	1302 vs 1309	1.32757	0.000633528
DNASE2	HIMV vs MCDB	1.32721	3.48894e-05
XYLT1	EBM vs MCDB-S	1.32711	0.000102941
RAB3C	HIMV vs MCDB-S	1.32652	0.00351672
SPRY2	HIMV vs MCDB	1.32632	0.000327421
NEFH	EBM vs MCDB-S	1.32628	0.00011048
BRCA2	MCDB vs MCDB-S	1.32627	0.000290135
SEPP1	EBM vs HIMV	1.32536	1.82357e-05
LY75	EBM vs MCDB-S	1.32522	0.0019925
MIR210HG	EBM vs MCDB	1.32507	0.000302177
AIF1	1309 vs 1314	1.32471	0.000135108
KIF22	EBM vs HIMV	1.3245	2.0371e-05
ZNF582-AS1	1302 vs 1314	1.32427	8.74432e-06
CTTNBP2	1302 vs 1309	1.32406	0.0315617
SLC7A8	HIMV vs MCDB-S	1.3236	0.00820747
TNFSF4	EBM vs MCDB	1.32295	0.00755716
SERPINE2	HIMV vs MCDB-S	1.32261	0.00372076
PCDH19	HIMV vs MCDB	1.32141	0.0179202
FANCD2	EBM vs HIMV	1.32131	4.88562e-05
NKAIN2	HIMV vs MCDB-S	1.32125	0.0106999
VSIG4	1309 vs 1314	1.32119	0.00792385
FST	EBM vs MCDB-S	1.32081	0.040938
HIST1H1A	EBM vs HIMV	1.3204	0.00355214
CCDC18	EBM vs HIMV	1.32029	3.82425e-05
DNM3	HIMV vs MCDB-S	1.32025	0.0037432
SNHG10	1302 vs 1309	1.31999	0.026504
GAB1	1302 vs 1309	1.31942	0.00122762
IGFBP4	EBM vs HIMV	1.31932	6.63689e-05
KIAA1377	EBM vs MCDB-S	1.31913	0.000976815
DYTN	HIMV vs MCDB-S	1.31907	0.00936735
ST6GALNAC1	HIMV vs MCDB	1.31885	0.0100691
CDK1	EBM vs MCDB-S	1.31878	0.000172367
KCTD15	EBM vs MCDB	1.3187	0.000133621
ENPP1	EBM vs MCDB	1.31842	2.43121e-05
CLEC4M	HIMV vs MCDB	1.31835	0.00061775
ZFP14	1302 vs 1314	1.31797	0.000260892
ZWINT	EBM vs MCDB-S	1.31791	2.64055e-05
TSC22D3	EBM vs MCDB	1.31779	0.00440688
LGI4	1302 vs 1314	1.31772	0.0246126
NKX2-5	HIMV vs MCDB	1.31756	0.0310074
F2RL1	1302 vs 1309	1.3174	0.000970542
PKIA	EBM vs MCDB-S	1.31702	8.73527e-06
PRKAA2	HIMV vs MCDB	1.31699	2.00535e-05
NRIP3	EBM vs MCDB-S	1.31651	1.73067e-05
PAQR8	EBM vs MCDB-S	1.3156	0.0001171
HMGCS1	HIMV vs MCDB	1.31554	0.000901314
MOCOS	1302 vs 1309	1.31523	0.000267782
TNFSF4	EBM vs HIMV	1.315	0.00613622
E2F1	EBM vs HIMV	1.31474	2.7452e-05
TWIST2	1302 vs 1314	1.31428	0.000375777
DFNB59	EBM vs MCDB-S	1.31396	5.48677e-05
RAD54L	MCDB vs MCDB-S	1.31392	0.000388713
PCSK1N	HIMV vs MCDB	1.3138	0.0475316
SEPP1	EBM vs MCDB-S	1.31376	1.66437e-05
MSANTD3-TMEFF1	EBM vs MCDB	1.31311	0.000563514
FLJ31715	HIMV vs MCDB	1.31305	0.00314795
TMEM35	HIMV vs MCDB-S	1.31304	0.0022863
SCARNA8	EBM vs MCDB	1.31304	0.0001285
ATAD2	EBM vs HIMV	1.31255	1.12034e-05
PTGS1	1309 vs 1314	1.31255	3.25942e-05
PPP1R14A	1302 vs 1314	1.31241	0.00185143
CDC25C	EBM vs MCDB-S	1.3124	0.000169092
SLC2A3	EBM vs MCDB	1.31163	2.5508e-05
GPR4	EBM vs MCDB-S	1.31098	0.00102603
CENPK	EBM vs MCDB-S	1.31041	0.000384253
MIR181A2HG	EBM vs MCDB-S	1.31038	0.00276296
HMGB2	MCDB vs MCDB-S	1.30961	0.000309069
RALA	HIMV vs MCDB	1.30926	0.000403966
ANKRD37	HIMV vs MCDB-S	1.30898	0.000915709
RRM2	EBM vs MCDB-S	1.30871	0.00604678
PCDHA11	EBM vs HIMV	1.30838	0.000217044
CYBB	1309 vs 1314	1.30773	1.25881e-05
SLCO2A1	EBM vs MCDB-S	1.3077	0.00675577
ARHGAP11A	MCDB vs MCDB-S	1.30682	0.000321487
TICRR	EBM vs HIMV	1.30654	6.9952e-05
FBXO2	HIMV vs MCDB-S	1.3057	0.00418006
GAS1	HIMV vs MCDB	1.30525	0.00939315
NR2F1	EBM vs MCDB-S	1.30452	0.00170938
ZWILCH	EBM vs HIMV	1.30436	9.15953e-05
RAPGEF5	EBM vs MCDB-S	1.30391	0.000907841
HIST1H1D	EBM vs HIMV	1.30378	0.0314177
GATM	EBM vs MCDB-S	1.30372	0.0001406
LRP4	EBM vs MCDB-S	1.30365	0.000268096
TM4SF18	EBM vs MCDB	1.30342	0.00321011
FANCB	MCDB vs MCDB-S	1.30269	0.000827582
TCN2	EBM vs MCDB	1.30225	0.00782098
GTSE1	MCDB vs MCDB-S	1.30194	0.00119674
DMRTA1	HIMV vs MCDB	1.30131	0.00445851
MGAT4A	EBM vs MCDB	1.30106	0.000231806
FPR3	1309 vs 1314	1.30104	0.000131522
ART4	1302 vs 1314	1.30097	0.000394264
TMEM246	HIMV vs MCDB-S	1.30091	0.00110959
HIST1H3F	MCDB vs MCDB-S	1.30049	0.00300693
NPR1	1309 vs 1314	1.3004	0.00512039
TRPS1	1309 vs 1314	1.29979	0.000245032
BAMBI	1309 vs 1314	1.29967	0.000263399
ADAMTS1	MCDB vs MCDB-S	1.29925	0.00382375
PNPLA3	HIMV vs MCDB-S	1.29903	0.00123598
RIMBP3	1302 vs 1314	1.29835	0.0132598
FOXD3-AS1	1302 vs 1314	1.29784	0.00119971
ANXA2R	EBM vs HIMV	1.29784	9.79665e-05
HMGB2	EBM vs MCDB-S	1.29648	3.19029e-05
ERCC6L	MCDB vs MCDB-S	1.29638	0.000493994
MRAP2	1302 vs 1314	1.29605	0.00387893
SORT1	1302 vs 1309	1.29553	0.000293504
ANGPTL5	EBM vs MCDB	1.29436	0.0296349
FANCD2	MCDB vs MCDB-S	1.29422	0.000344944
AKR1C4	1302 vs 1314	1.29401	0.000151769
SYTL4	1302 vs 1314	1.29395	1.68697e-05
UHRF1	EBM vs HIMV	1.29368	2.28441e-05
FANCI	MCDB vs MCDB-S	1.2936	0.000557891
SNORA79	EBM vs MCDB-S	1.29353	0.000224229
MYO7A	EBM vs MCDB	1.29293	0.000256307
PLA2G4C	HIMV vs MCDB	1.29268	0.00196203
RMDN1	1302 vs 1314	1.29201	8.72062e-05
NKX2-5	EBM vs MCDB-S	1.29194	0.0216003
SNAR-B2	EBM vs HIMV	1.2913	0.00153579
APCDD1	1309 vs 1314	1.29125	0.00161119
RLN2	HIMV vs MCDB	1.29123	0.00140706
DOCK11	HIMV vs MCDB	1.2911	0.000741232
KLLN	EBM vs MCDB-S	1.29104	7.64415e-05
EGFLAM	1309 vs 1314	1.29013	1.25881e-05
ATP2A3	1302 vs 1314	1.28999	0.000523825
SGCG	1302 vs 1314	1.28992	0.00552139
OXER1	HIMV vs MCDB-S	1.28977	0.00234178
ARMC9	HIMV vs MCDB-S	1.2889	0.000885403
CYB5RL	1309 vs 1314	1.28863	1.95694e-05
WDHD1	EBM vs HIMV	1.28856	9.51601e-06
SPC24	MCDB vs MCDB-S	1.2882	0.00229531
HIST1H2BF	EBM vs HIMV	1.28818	0.00278036
LRRC66	EBM vs HIMV	1.28764	0.0116661
S100A4	HIMV vs MCDB-S	1.28663	0.00434325
THNSL1	EBM vs MCDB-S	1.28634	0.000620085
SAMSN1	1302 vs 1309	1.28599	0.000659506
TMEM88B	1302 vs 1309	1.28594	0.00333424
FRMD5	HIMV vs MCDB	1.2859	0.00303099
HIST1H3H	EBM vs HIMV	1.28586	0.00122242
AHRR	HIMV vs MCDB-S	1.28566	0.000452592
SNTB2	EBM vs MCDB	1.28561	0.000232828
LXN	EBM vs HIMV	1.28556	0.000234136
CRISPLD1	HIMV vs MCDB-S	1.28539	0.00076242
CCDC34	MCDB vs MCDB-S	1.28515	0.000234068
PROX1	EBM vs MCDB-S	1.28514	0.000565698
GIPC2	EBM vs HIMV	1.28508	0.000628603
ZBTB49	1302 vs 1309	1.28429	0.0139148
TACSTD2	HIMV vs MCDB-S	1.28425	0.00251433
ID1	MCDB vs MCDB-S	1.28415	0.000423355
RRAGD	EBM vs MCDB-S	1.28355	0.000246538
CCNB1	MCDB vs MCDB-S	1.2835	0.00279095
PTPRR	HIMV vs MCDB	1.28324	0.000121177
SCGB3A1	1302 vs 1314	1.28317	0.0111918
PDIA4	1302 vs 1309	1.28299	0.0246897
GEM	1302 vs 1314	1.28215	0.0414264
CUZD1	1302 vs 1309	1.28198	0.00552452
KIF17	1309 vs 1314	1.28178	0.000271287
OOEP	1309 vs 1314	1.28136	0.000249363
SAPCD2	MCDB vs MCDB-S	1.28111	0.00899352
CLDN10	1302 vs 1314	1.28076	2.66763e-05
ADAM12	EBM vs MCDB-S	1.2807	0.0431726
FANCA	EBM vs HIMV	1.28054	7.30392e-05
ST8SIA4	HIMV vs MCDB-S	1.28027	0.00110559
THSD7A	EBM vs HIMV	1.2792	0.000771253
SNORD86	EBM vs HIMV	1.27905	4.5152e-05
ALDH1L1-AS1	HIMV vs MCDB-S	1.27894	0.00168806
HMMR	EBM vs MCDB-S	1.27875	0.00114907
LSMEM1	EBM vs MCDB-S	1.27813	4.09171e-05
GIMAP5	1302 vs 1309	1.27811	0.00373533
FBN2	1309 vs 1314	1.27798	0.000231094
TMCC3	1302 vs 1309	1.27778	0.00552152
TMEM171	EBM vs HIMV	1.27777	0.00690718
ENPP1	EBM vs HIMV	1.27765	1.6933e-05
WDHD1	EBM vs MCDB-S	1.27763	9.15902e-06
SEPP1	EBM vs MCDB	1.27748	3.71054e-05
FAM83D	MCDB vs MCDB-S	1.27744	0.0105565
RAVER1	1302 vs 1314	1.27695	0.0152386
MAN1C1	EBM vs MCDB-S	1.27649	0.000252308
ARMC9	HIMV vs MCDB	1.27647	0.000303884
KCTD12	1302 vs 1314	1.27644	0.00089642
AUNIP	MCDB vs MCDB-S	1.27596	0.00182839
NFKBIL1	1302 vs 1309	1.27594	0.0102969
FGD4	1302 vs 1309	1.27542	0.00427103
DBF4	MCDB vs MCDB-S	1.27537	0.000472513
DNA2	MCDB vs MCDB-S	1.27529	0.00100903
GSTO1	EBM vs MCDB-S	1.27517	2.80214e-05
CRHR1-IT1	1302 vs 1309	1.27502	0.000109511
KCNMB4	EBM vs MCDB	1.27476	0.000102743
IRAK2	HIMV vs MCDB-S	1.27474	0.00175572
SMAD9	EBM vs MCDB-S	1.27395	0.000199909
CD163L1	HIMV vs MCDB-S	1.27343	0.00431757
LAYN	EBM vs MCDB	1.27323	0.000256307
IGF2BP3	EBM vs MCDB-S	1.27323	9.05476e-05
GALR3	1302 vs 1314	1.27241	0.0321611
MAD2L1	EBM vs MCDB-S	1.27224	0.000246158
DNM3	EBM vs MCDB-S	1.27193	0.00172994
FOLH1	EBM vs MCDB-S	1.2717	0.00110444
FAM57B	1302 vs 1314	1.27159	4.9484e-05
CIT	EBM vs MCDB-S	1.27099	0.000180142
MON1B	1302 vs 1314	1.27088	0.000313026
MERTK	HIMV vs MCDB	1.27082	0.000475866
ZNF610	1302 vs 1309	1.27063	5.00321e-06
BMF	HIMV vs MCDB-S	1.26987	0.003871
SPSB4	1302 vs 1314	1.26981	0.00010212
CHEK1	EBM vs MCDB-S	1.2695	6.83675e-05
RENBP	1302 vs 1314	1.2693	0.000230928
KIFC1	MCDB vs MCDB-S	1.26916	0.0268998
TOX2	1302 vs 1314	1.26914	1.20945e-05
CHN2	HIMV vs MCDB-S	1.26899	0.00412496
ZNF215	EBM vs MCDB-S	1.26855	0.00124331
SHE	EBM vs MCDB-S	1.26837	3.90024e-05
SLC2A3	EBM vs MCDB-S	1.26821	1.66437e-05
CKS1B	EBM vs HIMV	1.26802	7.72029e-05
DIXDC1	EBM vs MCDB	1.26802	9.16156e-05
NKX2-5	HIMV vs MCDB-S	1.26792	0.0320438
INSIG1	HIMV vs MCDB-S	1.26787	0.00135903
KRTAP4-11	HIMV vs MCDB-S	1.2678	0.00760299
CHEK1	EBM vs HIMV	1.26748	6.96061e-05
CDCA5	EBM vs MCDB-S	1.26682	0.00013587
ALDH3A1	HIMV vs MCDB	1.26657	0.035295
MGAT5	EBM vs MCDB-S	1.26581	9.08037e-05
NAT8B	1302 vs 1314	1.26526	0.000191933
SNAR-A3	EBM vs HIMV	1.26525	0.00146565
HSPB2	1302 vs 1309	1.26479	0.00552152
F2RL2	1302 vs 1314	1.26407	1.5275e-05
HES1	EBM vs MCDB-S	1.26366	0.000120977
KIF18A	EBM vs HIMV	1.26363	0.00613622
IRAIN	EBM vs HIMV	1.26322	0.0199
CYBA	EBM vs HIMV	1.2626	4.316e-05
COL25A1	1309 vs 1314	1.26251	0.00566826
KIAA1683	1309 vs 1314	1.26229	0.00338468
HIST1H3D	EBM vs HIMV	1.26209	0.00142965
PYY2	HIMV vs MCDB-S	1.26208	0.0308346
STEAP1B	EBM vs MCDB-S	1.26193	0.000152561
TIPARP	HIMV vs MCDB	1.26128	3.88615e-05
HIST1H3H	EBM vs MCDB-S	1.26104	0.00101822
SLC44A3	EBM vs MCDB-S	1.2609	0.000902606
IGFLR1	EBM vs HIMV	1.26081	5.29254e-05
PRKACB	HIMV vs MCDB-S	1.26042	0.00467151
RASGRP1	HIMV vs MCDB-S	1.26014	0.000638574
ALDH6A1	EBM vs MCDB-S	1.25999	0.00136507
MYOM3	HIMV vs MCDB-S	1.25996	0.0123221
YAE1D1	HIMV vs MCDB	1.25946	0.000796301
FOXC1	EBM vs MCDB-S	1.25942	0.000117964
WDR62	MCDB vs MCDB-S	1.25928	0.000921146
ZFP14	1302 vs 1309	1.25927	0.000472169
CCNA2	MCDB vs MCDB-S	1.25924	0.00179145
PRR11	MCDB vs MCDB-S	1.25923	0.00448843
B3GAT2	1302 vs 1314	1.25896	0.000295462
GLIS2-AS1	EBM vs HIMV	1.25885	0.00436177
DNAJC9	EBM vs MCDB-S	1.25873	4.63906e-06
TMEM8C	1302 vs 1309	1.25753	0.000922969
OSBPL6	1302 vs 1309	1.25734	0.00996206
FAM110B	EBM vs MCDB-S	1.25733	0.000397628
DEPDC1	EBM vs HIMV	1.25723	0.00289171
BANCR	MCDB vs MCDB-S	1.25708	0.0129751
JPH4	HIMV vs MCDB-S	1.25673	0.0402307
KDR	1302 vs 1309	1.25643	0.00860178
ORC6	EBM vs MCDB-S	1.25642	0.0032156
AKR1C3	1309 vs 1314	1.25642	4.1674e-05
ACSM1	EBM vs MCDB-S	1.25629	0.00126604
GIMAP4	EBM vs MCDB	1.25604	0.000224166
FLT4	1309 vs 1314	1.25583	2.63689e-05
TMEM158	EBM vs HIMV	1.25556	0.0296907
HIST1H3F	EBM vs MCDB-S	1.25523	0.000926529
CREBBP	1302 vs 1309	1.25522	0.0212087
TIAM1	EBM vs MCDB-S	1.25504	0.000496252
HIST1H2AI	EBM vs MCDB-S	1.25489	0.00206375
AUNIP	EBM vs MCDB-S	1.25449	0.000488831
RTTN	EBM vs MCDB-S	1.25437	8.73673e-06
ARHGDIB	EBM vs MCDB-S	1.25387	5.52502e-05
SKA3	EBM vs MCDB-S	1.25311	0.000723559
MEFV	1302 vs 1314	1.25279	0.001452
PNMA6A	HIMV vs MCDB	1.25187	0.00193615
TOMM20L	HIMV vs MCDB-S	1.2514	0.00760299
FANCI	EBM vs HIMV	1.25026	0.00015464
NRP2	EBM vs MCDB	1.25003	0.00227488
TMSB15A	EBM vs MCDB-S	1.24972	0.003043
BRCA2	EBM vs MCDB-S	1.24971	4.08523e-05
TFPI	EBM vs HIMV	1.24895	3.68148e-05
FZD3	HIMV vs MCDB-S	1.24881	0.000473511
SHCBP1	EBM vs MCDB-S	1.24876	0.000836991
ORC1	EBM vs HIMV	1.24835	0.000332821
CARD8-AS1	EBM vs MCDB-S	1.24781	6.07839e-06
GGT5	EBM vs HIMV	1.2473	0.000234172
NLRP12	EBM vs MCDB-S	1.24708	5.88647e-05
GIMAP1	EBM vs MCDB	1.247	0.000485316
GXYLT2	1309 vs 1314	1.24649	0.000641543
F2RL3	1302 vs 1314	1.24619	0.00853456
RPGR	EBM vs MCDB-S	1.24611	9.09606e-06
TDP1	MCDB vs MCDB-S	1.24575	0.00028745
NDC1	MCDB vs MCDB-S	1.2454	0.000321487
SYT17	1302 vs 1314	1.24534	0.00367093
OSBPL10	HIMV vs MCDB-S	1.24522	0.0010209
SOX11	1302 vs 1314	1.24483	0.012488
FABP5	HIMV vs MCDB-S	1.24438	0.0024626
F2RL1	HIMV vs MCDB	1.24437	0.0110084
SOCS2	HIMV vs MCDB-S	1.24417	0.00031927
AMPH	1309 vs 1314	1.24406	0.000118795
GYPC	1309 vs 1314	1.24382	0.000308438
SELP	EBM vs HIMV	1.2438	0.00703048
ACSM2B	EBM vs HIMV	1.24363	0.00351034
BRIP1	EBM vs HIMV	1.24337	0.000227612
IRS2	HIMV vs MCDB	1.24244	0.000544577
NUPR1	HIMV vs MCDB	1.24243	0.000218649
MRAP2	1309 vs 1314	1.24216	0.00528072
PSRC1	EBM vs HIMV	1.24212	0.000206465
TET1	EBM vs MCDB-S	1.24153	0.00922284
SBK1	HIMV vs MCDB	1.24038	0.00177016
HEY1	HIMV vs MCDB-S	1.24037	0.00752313
GIMAP7	EBM vs MCDB	1.24014	0.000502104
DNMT3B	EBM vs MCDB-S	1.24011	1.16981e-05
IL18R1	EBM vs HIMV	1.2399	0.0239894
PRRT3-AS1	1302 vs 1314	1.23964	0.0161358
NOS3	EBM vs MCDB	1.23938	0.000167132
FAS	EBM vs MCDB-S	1.23925	0.000350921
NID2	1309 vs 1314	1.23911	0.00246447
SLC1A4	1302 vs 1314	1.23863	4.48971e-06
HECW2	EBM vs MCDB-S	1.2383	0.000108837
CHRNA7	1302 vs 1309	1.23784	2.1342e-05
IRAIN	1302 vs 1314	1.23693	0.00590877
SLC27A6	MCDB vs MCDB-S	1.23665	0.0436311
DUSP6	EBM vs MCDB	1.23649	0.00632853
MEGF9	HIMV vs MCDB	1.23605	0.000764709
TCN2	1309 vs 1314	1.23563	0.000425639
DMRTA1	HIMV vs MCDB-S	1.23553	0.00628875
PARPBP	MCDB vs MCDB-S	1.23548	0.000323425
HOXA2	EBM vs MCDB-S	1.23467	0.000212788
OGDHL	1302 vs 1309	1.23466	0.000991693
INHBA	1309 vs 1314	1.23453	0.000396028
SPC24	EBM vs MCDB-S	1.23436	0.000731349
ANGPTL5	EBM vs HIMV	1.23391	0.0317373
CMTM8	EBM vs MCDB	1.23376	0.000616662
MYLK2	1309 vs 1314	1.23315	0.00127169
PLGLB1	1302 vs 1314	1.2327	0.000187673
KIF26A	EBM vs MCDB-S	1.23269	3.90024e-05
ELK3	EBM vs MCDB	1.23265	2.80177e-05
RFTN1	1302 vs 1309	1.23257	3.18827e-06
P2RY1	EBM vs MCDB	1.23216	0.00227488
GNAI1	EBM vs MCDB	1.23214	0.000304929
HIST1H2BO	EBM vs MCDB-S	1.23184	0.000319061
PROX1	EBM vs MCDB	1.2314	0.00143567
EPB41L4B	EBM vs HIMV	1.23107	0.000825092
KIF11	MCDB vs MCDB-S	1.23058	0.00257223
TSPAN7	EBM vs MCDB-S	1.2303	8.78352e-05
CA13	EBM vs MCDB-S	1.23022	0.00126054
CCDC18	EBM vs MCDB-S	1.23018	5.93084e-05
HIST1H3H	MCDB vs MCDB-S	1.23011	0.00466451
FAM110B	HIMV vs MCDB-S	1.22996	0.00172846
PCSK1	HIMV vs MCDB	1.22979	0.0243645
CENPL	EBM vs HIMV	1.22979	9.78395e-05
POLQ	MCDB vs MCDB-S	1.22948	0.00131676
XYLT1	EBM vs MCDB	1.22942	0.000329669
MIR181A2HG	HIMV vs MCDB-S	1.22918	0.00777133
NCKAP5	HIMV vs MCDB	1.22808	0.00486049
CENPF	EBM vs MCDB-S	1.22794	0.000889406
RCOR2	EBM vs MCDB-S	1.22764	0.00375462
SNORD116-27	1309 vs 1314	1.22729	0.000203046
DUSP26	1309 vs 1314	1.22711	0.00243834
F3	1309 vs 1314	1.22694	0.000545598
SNORA79	EBM vs MCDB	1.22647	0.000626298
RECQL4	EBM vs HIMV	1.22564	0.0001746
MMP16	EBM vs MCDB-S	1.2255	0.0210962
CD163L1	HIMV vs MCDB	1.22518	0.00444397
TSPAN15	EBM vs HIMV	1.22517	0.0108441
SPTBN2	1302 vs 1309	1.22497	6.55729e-06
CAMK2N1	HIMV vs MCDB	1.22461	0.0211556
PLCB1	EBM vs MCDB-S	1.22454	0.00214691
SLC44A5	EBM vs MCDB-S	1.22449	0.00185445
TMEM88	EBM vs HIMV	1.22368	0.00180495
MKNK2	EBM vs MCDB-S	1.2235	5.3579e-05
KATNAL2	EBM vs MCDB-S	1.22325	0.000181639
HNMT	EBM vs MCDB	1.22167	0.000145715
PTTG3P	MCDB vs MCDB-S	1.22158	0.00556572
MTFR2	MCDB vs MCDB-S	1.22156	0.00218707
ALDH6A1	EBM vs HIMV	1.22152	0.00234577
TOR2A	1302 vs 1314	1.22151	0.00339039
CH25H	1302 vs 1314	1.22119	0.00926099
TIPARP	HIMV vs MCDB-S	1.22114	0.000351358
LMNB1	MCDB vs MCDB-S	1.22083	0.00153489
ZNF652	1309 vs 1314	1.22074	0.000155076
CRHBP	EBM vs MCDB-S	1.22023	0.00951727
RPL27A	MCDB vs MCDB-S	1.21995	0.00437508
SHE	EBM vs MCDB	1.21992	9.32788e-05
HAGLROS	EBM vs MCDB-S	1.21979	7.70086e-05
EDA	EBM vs HIMV	1.21944	5.54368e-05
C5	EBM vs HIMV	1.21866	0.000193361
PNLDC1	1302 vs 1314	1.21798	3.66472e-06
ATP6V1G2	EBM vs MCDB	1.21701	0.000832104
RRM1	MCDB vs MCDB-S	1.21674	0.000234068
DHFR	EBM vs HIMV	1.21646	2.94309e-05
SMC4	EBM vs MCDB-S	1.21638	4.79215e-05
SCN1B	EBM vs MCDB	1.21627	0.00783174
NOS1	HIMV vs MCDB-S	1.21611	0.0202817
CD97	1302 vs 1309	1.21575	0.000123026
NT5M	EBM vs HIMV	1.21539	0.000187162
PLK1	EBM vs HIMV	1.21434	0.00105368
PTTG1	MCDB vs MCDB-S	1.21423	0.000956331
CCDC15	EBM vs HIMV	1.21372	3.82425e-05
CLEC14A	EBM vs MCDB-S	1.2137	4.75527e-05
POR	1302 vs 1314	1.21339	0.00345583
GACAT2	1302 vs 1314	1.21308	0.000463919
CHST15	EBM vs MCDB	1.21284	0.000238638
ANGPTL2	EBM vs MCDB-S	1.21228	0.00014881
DIABLO	1302 vs 1309	1.21227	0.00549051
EPB41L4B	EBM vs MCDB	1.21224	0.00137787
NR2F1	EBM vs HIMV	1.21201	0.00380641
SAMD5	EBM vs HIMV	1.21175	0.00500835
PLEKHB1	EBM vs MCDB	1.2111	0.001498
HMGA2	MCDB vs MCDB-S	1.2111	0.0154352
SLC7A8	EBM vs HIMV	1.21091	0.0100888
LMO7DN	1302 vs 1314	1.21057	0.0173552
TLE6	EBM vs HIMV	1.21033	0.00843626
SMIM2-AS1	1302 vs 1309	1.21019	0.000206697
ZNF541	EBM vs MCDB-S	1.20894	1.39777e-05
FAM74A1	MCDB vs MCDB-S	1.2087	0.0287178
UVSSA	1302 vs 1314	1.20865	0.000160998
SFRP1	EBM vs MCDB-S	1.20857	0.000262339
ITGA6	EBM vs MCDB	1.20818	0.00608404
IDH1-AS1	1302 vs 1314	1.20817	0.000124331
GP6	1302 vs 1309	1.20787	0.000994457
GIMAP5	EBM vs MCDB-S	1.20768	0.00990462
FBXL13	1302 vs 1314	1.20756	1.14506e-05
APCDD1L	HIMV vs MCDB-S	1.20743	0.0466425
SBK1	EBM vs MCDB	1.20667	0.00197573
TSC22D3	EBM vs HIMV	1.2065	0.00570203
HIST1H2BO	EBM vs HIMV	1.20622	0.000450735
RGS2	EBM vs MCDB	1.20588	9.35944e-05
LCE1E	1302 vs 1314	1.20512	3.53615e-05
TUSC8	1302 vs 1309	1.20479	0.0196259
TMEM246	EBM vs MCDB	1.20465	0.000718393
RNF125	HIMV vs MCDB	1.20455	9.69114e-05
TMSB15A	1302 vs 1314	1.20366	0.00074485
RUNX1T1	EBM vs MCDB-S	1.20296	0.000262339
VPS9D1	1302 vs 1314	1.20211	0.00148388
FZD3	HIMV vs MCDB	1.20207	0.000130682
E2F2	MCDB vs MCDB-S	1.2018	0.000746853
MAFB	HIMV vs MCDB-S	1.20171	0.00153509
TNIK	EBM vs MCDB-S	1.20161	0.000730535
PODXL2	1302 vs 1309	1.20156	0.000175676
NKX1-2	1302 vs 1309	1.20142	0.00697254
KLHL4	EBM vs MCDB-S	1.20135	0.022497
TLE6	EBM vs MCDB-S	1.201	0.00606224
RNA5-8S5	HIMV vs MCDB-S	1.20066	0.00731623
GRK4	1302 vs 1309	1.20056	0.000190455
ROM1	EBM vs HIMV	1.20036	0.0049734
KLRG1	EBM vs MCDB-S	1.20029	0.000399126
SH2D5	HIMV vs MCDB-S	1.20026	0.018888
CLSTN3	HIMV vs MCDB-S	1.19998	0.00262764
SH3PXD2A	EBM vs MCDB-S	1.19976	0.00101332
ACKR4	HIMV vs MCDB	1.1997	0.00161183
SGIP1	EBM vs MCDB-S	1.19954	0.00269859
MT1A	EBM vs HIMV	1.1995	0.000127776
ACSM2B	EBM vs MCDB-S	1.19928	0.00304661
GALC	1309 vs 1314	1.19864	1.12968e-06
PAQR8	EBM vs MCDB	1.19856	0.000422331
DNM3	MCDB vs MCDB-S	1.1985	0.00832301
MRVI1	EBM vs HIMV	1.19844	0.0132738
FAM74A1	EBM vs MCDB	1.19832	0.02094
F2RL3	EBM vs MCDB-S	1.19807	0.00784915
DIRC1	1302 vs 1314	1.19797	0.00281857
PLVAP	HIMV vs MCDB-S	1.1979	0.00698026
ANKRD20A9P	1302 vs 1314	1.19775	0.00291045
MAML3	EBM vs MCDB-S	1.19772	0.000627235
SMIM2-AS1	1302 vs 1314	1.19731	0.000183634
GPR150	EBM vs MCDB	1.19716	0.0299866
TMEM8C	1302 vs 1314	1.19687	0.000988199
LRRC34	1309 vs 1314	1.19678	0.000159403
TRAF3	1302 vs 1309	1.19665	0.0195744
KCNS3	1309 vs 1314	1.19665	9.23852e-05
SCARNA14	EBM vs MCDB-S	1.19664	0.000751735
SNORA67	EBM vs HIMV	1.19643	0.00359761
GPAM	EBM vs MCDB-S	1.19641	3.63653e-05
FOXE3	HIMV vs MCDB	1.19546	0.00169355
F11-AS1	1302 vs 1309	1.19514	0.000147532
IGFBP4	EBM vs MCDB	1.19492	0.000239671
SSTR5-AS1	1302 vs 1309	1.19485	0.000808477
SGOL2	MCDB vs MCDB-S	1.19483	0.000752165
PYY2	1302 vs 1314	1.19443	0.0117525
CTSC	HIMV vs MCDB-S	1.19397	0.00524017
GINS1	MCDB vs MCDB-S	1.19392	0.000860541
RRM1	EBM vs HIMV	1.19384	1.72745e-05
CTSV	1302 vs 1314	1.19323	0.00291028
CNTFR-AS1	1302 vs 1309	1.19323	0.000111517
PGF	EBM vs MCDB	1.19318	0.00801929
SPESP1	1302 vs 1314	1.19313	0.000266177
LFNG	EBM vs HIMV	1.1931	0.00140264
CBS	1302 vs 1309	1.19307	0.000109511
CEND1	EBM vs HIMV	1.19272	0.00223928
NRARP	EBM vs MCDB	1.19176	3.97736e-05
CHEK1	MCDB vs MCDB-S	1.18945	0.000516099
CENPM	EBM vs HIMV	1.18896	0.000110319
HIST1H3D	MCDB vs MCDB-S	1.18808	0.00562864
KNSTRN	MCDB vs MCDB-S	1.18796	0.001765
FKBP5	EBM vs MCDB-S	1.18783	8.60542e-05
ANLN	MCDB vs MCDB-S	1.18726	0.00858524
DLGAP1-AS2	1302 vs 1309	1.18725	0.000705507
FKBP7	EBM vs MCDB-S	1.18711	5.95981e-05
RECQL4	MCDB vs MCDB-S	1.1869	0.000860541
ACRBP	1309 vs 1314	1.18649	0.000189695
NOX4	EBM vs MCDB-S	1.18642	6.23623e-05
HIST1H3D	EBM vs MCDB-S	1.18589	0.0015039
PRKACB	EBM vs MCDB-S	1.18558	0.00294405
ZBTB1	1309 vs 1314	1.18519	0.00014181
LARP7	1302 vs 1309	1.18443	0.00734518
AP1AR	HIMV vs MCDB	1.18436	0.00083098
FAM43B	1302 vs 1314	1.18424	0.00405102
ELFN1	1302 vs 1309	1.18392	0.0025599
GIMAP7	EBM vs HIMV	1.1836	0.000408814
CCDC129	EBM vs MCDB-S	1.18298	0.00209333
NCAPG2	EBM vs HIMV	1.18292	0.000223473
LFNG	EBM vs MCDB	1.18231	0.00213813
KALRN	EBM vs MCDB-S	1.18192	8.60542e-05
TPX2	MCDB vs MCDB-S	1.18181	0.00135788
CSGALNACT1	1302 vs 1314	1.18175	0.00697185
SDC1	EBM vs HIMV	1.1817	0.00266184
ZCCHC11	1302 vs 1309	1.18161	0.0258733
RGAG4	HIMV vs MCDB-S	1.18155	0.00627613
SCN1B	EBM vs MCDB-S	1.18082	0.00500872
HIST1H2AL	MCDB vs MCDB-S	1.18057	0.00187783
RPA3	EBM vs MCDB-S	1.18047	6.07839e-06
DYNC1I1	1309 vs 1314	1.18022	0.00243834
SNRK-AS1	EBM vs MCDB-S	1.17964	8.4992e-05
PFKFB2	HIMV vs MCDB	1.17946	0.000183206
ZNF782	1309 vs 1314	1.17942	0.0361282
COL4A2-AS1	1302 vs 1314	1.17937	0.000523023
ABCC4	1302 vs 1309	1.17903	0.000246534
DUSP5	EBM vs MCDB	1.17899	0.00359151
PTPN13	EBM vs MCDB-S	1.17888	0.00133709
CCDC15	EBM vs MCDB-S	1.17878	4.61381e-05
DOCK4	HIMV vs MCDB	1.17865	0.000160444
SH2D3C	EBM vs MCDB	1.17849	5.80004e-05
SOX18	EBM vs HIMV	1.17762	0.0018511
RGS5	MCDB vs MCDB-S	1.17757	0.00173995
SPATA13	1302 vs 1314	1.17728	0.000262146
CBLN3	1302 vs 1309	1.17693	0.00144705
SGOL2	EBM vs HIMV	1.17649	0.00019895
STX3	HIMV vs MCDB	1.17579	0.000177918
GSTO1	EBM vs MCDB	1.17564	9.16156e-05
FRY	EBM vs MCDB-S	1.17501	0.00108818
ERAP1	1302 vs 1309	1.17496	0.00546582
GLIS2-AS1	EBM vs MCDB-S	1.17486	0.00452036
CTB-178M22.2	MCDB vs MCDB-S	1.17443	0.013856
MT2A	EBM vs HIMV	1.17416	0.000399594
EN2	1302 vs 1314	1.17366	0.000397849
TACC2	EBM vs MCDB-S	1.17301	0.000187829
ATE1-AS1	1302 vs 1314	1.17294	0.00579478
NEURL3	HIMV vs MCDB-S	1.1729	0.00668873
C1QTNF6	EBM vs MCDB	1.17282	0.00108424
PLVAP	HIMV vs MCDB	1.1725	0.00730057
REEP1	1302 vs 1309	1.17226	0.0235327
SNN	EBM vs MCDB	1.17205	2.96343e-05
ZNF649	1302 vs 1309	1.17192	0.0204057
SP8	1302 vs 1314	1.17183	0.000891254
CLEC11A	1302 vs 1309	1.17165	0.000599168
ITGB3BP	EBM vs MCDB-S	1.17155	0.000288465
TYMSOS	EBM vs MCDB-S	1.17134	4.55004e-05
MELK	EBM vs MCDB-S	1.1713	0.00024874
STXBP6	EBM vs HIMV	1.17128	0.0031097
EPB41L4B	EBM vs MCDB-S	1.17096	0.00085025
S100A2	HIMV vs MCDB-S	1.17054	0.00208456
CDC45	MCDB vs MCDB-S	1.17051	0.000787513
DUSP5	EBM vs MCDB-S	1.17051	0.0019776
CLEC4M	HIMV vs MCDB-S	1.17038	0.00217109
ENTPD1	EBM vs HIMV	1.17014	0.000847575
RAD51AP1	MCDB vs MCDB-S	1.16965	0.0247438
PLAUR	EBM vs MCDB-S	1.16951	0.000677318
OR2A9P	1302 vs 1309	1.16945	0.00410223
GPR150	EBM vs MCDB-S	1.16852	0.0207068
PTPRG	EBM vs MCDB-S	1.16829	0.00517735
NRGN	EBM vs HIMV	1.16828	0.00172561
HIST1H2BL	EBM vs MCDB-S	1.16825	0.000614029
SMPDL3A	HIMV vs MCDB	1.16806	9.8937e-05
PANK1	EBM vs MCDB-S	1.16796	0.000116009
PCAT19	EBM vs MCDB	1.16788	0.00262071
ANKRD20A11P	1302 vs 1314	1.16765	0.00303466
RNFT2	EBM vs MCDB-S	1.16758	0.000507577
SNORD114-29	HIMV vs MCDB	1.1674	0.0250587
LRRC1	EBM vs HIMV	1.16732	8.1093e-05
PTPRG	EBM vs MCDB	1.16706	0.00942002
CCDC3	1309 vs 1314	1.1669	0.0134259
ANKRD20A2	1302 vs 1314	1.16685	0.00237245
LIAS	EBM vs MCDB-S	1.16683	0.000570062
CENPM	MCDB vs MCDB-S	1.16673	0.000576048
MTL5	EBM vs MCDB-S	1.16662	1.30048e-05
KLLN	HIMV vs MCDB-S	1.16629	0.000870135
CTB-178M22.2	HIMV vs MCDB-S	1.16616	0.00881812
DPEP3	1302 vs 1314	1.16582	0.00833262
LSMEM1	EBM vs MCDB	1.16581	0.000137882
CENPI	EBM vs HIMV	1.16581	0.000542194
SMYD2	EBM vs MCDB-S	1.16533	0.000101418
FCRLB	EBM vs HIMV	1.16509	4.80305e-05
FAM110B	EBM vs MCDB	1.16505	0.00128809
PKHD1L1	1302 vs 1314	1.16472	0.00563877
NACA2	1302 vs 1309	1.16431	0.0136883
KCTD12	EBM vs MCDB	1.16425	0.0192343
TMEM14E	EBM vs MCDB	1.16404	0.00384293
VCAN	HIMV vs MCDB	1.16385	0.0380171
TSPAN13	1302 vs 1309	1.16373	0.0104759
P2RY6	MCDB vs MCDB-S	1.16308	0.000653732
HLA-DRB3	1302 vs 1314	1.16293	0.000569985
CA13	HIMV vs MCDB-S	1.16286	0.00431757
PDZRN3	1309 vs 1314	1.16284	0.00718438
JAK3	MCDB vs MCDB-S	1.16242	0.0140494
SIPA1L2	EBM vs HIMV	1.16223	0.000695163
AQP10	1309 vs 1314	1.16219	0.007347
TNFRSF1B	EBM vs MCDB	1.16186	0.000837638
TIGD2	EBM vs MCDB-S	1.16081	0.000286665
EPS8	EBM vs MCDB	1.16069	0.000870468
SERPINB9	EBM vs HIMV	1.16057	0.00275402
PCDH12	EBM vs MCDB	1.16026	0.0219108
SMAD6	EBM vs MCDB-S	1.15942	0.000507577
SNORD116-12	1309 vs 1314	1.15886	0.000303311
CNTNAP3	EBM vs HIMV	1.15883	0.00347872
ETS2	EBM vs MCDB-S	1.1588	0.000475936
RAB38	EBM vs MCDB-S	1.15809	0.00685986
DDR2	1302 vs 1314	1.15798	0.000521996
NGEF	EBM vs HIMV	1.15774	0.00268414
SRL	1302 vs 1314	1.15741	0.00746379
RASSF9	EBM vs MCDB-S	1.15735	0.000162218
NLRP12	EBM vs HIMV	1.15665	9.62232e-05
ANKRD20A11P	EBM vs MCDB-S	1.15661	0.0121995
ASXL3	EBM vs MCDB-S	1.1566	0.00406073
JPH4	EBM vs MCDB-S	1.15657	0.0426639
CEP55	EBM vs MCDB-S	1.15638	0.00082132
BUB1	EBM vs MCDB-S	1.1562	0.000463309
HIST1H2BL	EBM vs HIMV	1.15616	0.000846163
SELL	MCDB vs MCDB-S	1.15599	0.00207624
TMEM88B	1302 vs 1314	1.15573	0.00460624
BCHE	HIMV vs MCDB	1.15532	0.0396644
CENPL	EBM vs MCDB-S	1.1552	0.000142885
BORA	MCDB vs MCDB-S	1.1549	0.000234068
RAB7B	1309 vs 1314	1.15473	0.00435238
RAPGEF5	EBM vs HIMV	1.15464	0.00269351
NAALADL2	HIMV vs MCDB-S	1.15415	0.00423584
SNORD116-26	1309 vs 1314	1.15391	0.000657589
RRM1	EBM vs MCDB-S	1.15364	1.84861e-05
FAM83D	EBM vs MCDB-S	1.15348	0.00575696
LRRC4C	HIMV vs MCDB-S	1.15301	0.00147022
CD99P1	EBM vs MCDB-S	1.15249	0.000328455
KIF20A	MCDB vs MCDB-S	1.15209	0.00614871
CLCN5	HIMV vs MCDB-S	1.15156	0.000473511
UBASH3B	EBM vs HIMV	1.15143	0.0014553
SNRPD3	1302 vs 1309	1.15125	0.0161664
LRRC66	EBM vs MCDB	1.15094	0.0239303
GGTA1P	EBM vs HIMV	1.15091	0.000205333
CD276	EBM vs MCDB-S	1.15063	0.000229237
CCNO	EBM vs HIMV	1.1506	0.00291606
LMO4	EBM vs MCDB-S	1.15053	0.000114721
H2AFX	MCDB vs MCDB-S	1.15028	0.00144844
UNC13D	1309 vs 1314	1.1502	0.000591395
KSR2	HIMV vs MCDB-S	1.15013	0.0176227
CBS	1302 vs 1314	1.14934	0.000124331
MYBL2	EBM vs HIMV	1.14929	9.65606e-05
MEI1	EBM vs MCDB-S	1.14909	0.0142885
TMEM150C	1309 vs 1314	1.149	0.00763182
AKR1C1	1309 vs 1314	1.14853	0.000732581
TPTEP1	1302 vs 1314	1.14851	1.79587e-05
MMP16	1302 vs 1314	1.14843	0.00713492
CDC7	EBM vs MCDB-S	1.14821	1.70276e-05
TTK	EBM vs MCDB-S	1.14807	0.0013538
EPHB6	EBM vs MCDB-S	1.14802	0.0291579
HOXA6	1302 vs 1314	1.148	0.00144234
HECW2	HIMV vs MCDB-S	1.14783	0.000978594
CREB3L1	1302 vs 1314	1.1471	0.00158907
FLJ43315	1302 vs 1314	1.14693	0.000124331
IGFBP3	EBM vs HIMV	1.14678	0.0472248
SH2B2	EBM vs MCDB-S	1.14658	0.00026154
LDHA	EBM vs HIMV	1.14637	0.000162061
RGS5	HIMV vs MCDB-S	1.14634	0.00177535
CDCA3	EBM vs HIMV	1.14622	0.00029822
DTL	EBM vs MCDB-S	1.14614	0.000248662
CALCRL	EBM vs HIMV	1.14568	0.00286593
SAMD13	EBM vs MCDB-S	1.14491	0.00602087
CERS1	HIMV vs MCDB-S	1.14438	0.0339113
ATP2A1-AS1	MCDB vs MCDB-S	1.14394	0.000859852
CCDC180	1309 vs 1314	1.14344	3.71898e-05
RTTN	MCDB vs MCDB-S	1.14338	0.000234068
TCF19	MCDB vs MCDB-S	1.14336	0.00382931
HIST1H2BE	MCDB vs MCDB-S	1.14332	0.00046471
EDIL3	HIMV vs MCDB	1.1429	0.000610455
DAAM1	EBM vs MCDB-S	1.14238	0.000235182
MURC	HIMV vs MCDB-S	1.14218	0.00217109
PARD6G	EBM vs MCDB	1.14203	0.00432976
TMOD2	EBM vs MCDB-S	1.14183	0.00508584
SNORD114-30	HIMV vs MCDB	1.14123	0.0445842
TBX18	1302 vs 1314	1.14118	0.00082443
DHCR7	HIMV vs MCDB	1.14093	0.000352569
CLEC2B	HIMV vs MCDB-S	1.14052	0.00398417
MT1L	EBM vs MCDB-S	1.14006	0.000600715
TACC3	MCDB vs MCDB-S	1.13998	0.00197381
CHST2	HIMV vs MCDB	1.13987	1.06763e-05
RNF145	EBM vs MCDB-S	1.13977	7.61041e-05
CLEC2B	EBM vs MCDB-S	1.1392	0.00153517
CENPW	EBM vs HIMV	1.13874	0.000938643
SLC2A14	EBM vs MCDB	1.13834	0.00162426
GEMIN2	EBM vs MCDB-S	1.13804	0.000351635
FAM110B	HIMV vs MCDB	1.13767	0.00152231
MT1B	EBM vs MCDB-S	1.13764	0.00049426
PIGZ	1309 vs 1314	1.13763	6.45389e-05
MICB	1302 vs 1309	1.13737	1.12282e-05
SOCS3	MCDB vs MCDB-S	1.13722	0.0019114
IL12RB2	EBM vs MCDB-S	1.13695	0.0464068
KIR3DL2	1302 vs 1309	1.1369	0.000490458
FOXE3	HIMV vs MCDB-S	1.13688	0.00320504
TWIST2	EBM vs MCDB	1.13682	0.0194905
ITGA6	1302 vs 1309	1.13642	0.00304205
LAYN	HIMV vs MCDB-S	1.13636	0.00123598
ARHGAP33	1302 vs 1309	1.13624	0.00220624
PTPRN2	EBM vs MCDB	1.13624	0.00142579
ACKR4	HIMV vs MCDB-S	1.13593	0.00317747
PCSK1	1309 vs 1314	1.13573	0.0104191
TMPO	EBM vs HIMV	1.13567	0.00359913
PLLP	HIMV vs MCDB	1.13504	0.000348781
TCAF2	EBM vs MCDB-S	1.135	0.00127478
MYOM3	HIMV vs MCDB	1.1349	0.0209122
GPR150	HIMV vs MCDB	1.13478	0.0364662
BTK	HIMV vs MCDB-S	1.13434	0.0123373
ZNF366	HIMV vs MCDB	1.13416	0.00910792
MTHFR	1302 vs 1309	1.13374	0.000949714
FAM46C	EBM vs HIMV	1.13374	0.00552822
CEACAM1	HIMV vs MCDB-S	1.13351	0.00377032
BCL2L11	HIMV vs MCDB	1.13349	0.00618911
SNORA71A	1302 vs 1314	1.13323	0.00225034
DOCK4	EBM vs MCDB-S	1.1328	0.000115038
VTRNA1-1	1309 vs 1314	1.1328	0.0101858
HIST1H4D	EBM vs HIMV	1.1327	0.00643746
DSCC1	MCDB vs MCDB-S	1.13258	0.00856144
IFI16	EBM vs MCDB-S	1.13244	0.000206682
DIABLO	1302 vs 1314	1.13234	0.00601448
ZNF704	HIMV vs MCDB-S	1.13215	0.0298011
ITGB1BP2	EBM vs MCDB-S	1.1318	0.000332156
FAM107A	EBM vs HIMV	1.13171	0.000298129
KIF26A	EBM vs MCDB	1.13168	0.000128699
ROM1	EBM vs MCDB-S	1.13109	0.00485411
TSHZ3	EBM vs MCDB-S	1.13105	0.000214114
SLC5A3	HIMV vs MCDB-S	1.13082	0.000342774
FAM46C	EBM vs MCDB-S	1.13078	0.00386319
SLC27A3	1302 vs 1314	1.13066	0.00728306
PHLDB3	EBM vs MCDB-S	1.13053	0.000309061
KIF22	MCDB vs MCDB-S	1.13028	0.000344944
SNAP91	1302 vs 1314	1.13023	0.0112247
PCDHA5	1302 vs 1314	1.12991	0.00892541
KIAA0922	EBM vs MCDB-S	1.12989	0.00113168
DPRXP4	MCDB vs MCDB-S	1.1298	0.0450505
ITGB8	HIMV vs MCDB-S	1.12977	0.032697
[truncated: 26,878 more rows]
