# Supplementary material for: Nature versus nurture: genetic background and media composition shape endothelial cell transcriptomes in vitro
Source: Sci Rep. 2026 Mar 16;16:13621. doi: 10.1038/s41598-026-43732-0 (PMC13121701; doi:10.1038/s41598-026-43732-0)
Supplement: Supplementary file 4 — Supplementary Material 4. [file 41598_2026_43732_MOESM4_ESM.xlsx]

## Sheet: Sheet 1
Gene Symbol	PC1	PC2	PC3
TAP1	0.0345048	-0.00208815	0.00424972		Genes highlighted with green font color indicate differences between media, while those with blue represent variations between cell lines.
DRAM1	0.034471	0.00205504	0.00066257
CYR61	0.0343711	0.00456791	-0.00337573
SDC4	0.0343649	-0.00625336	-0.0009325
ATF3	0.0343095	-0.00527314	0.00792314
HBEGF	0.0341824	-0.00803475	0.0017046
FILIP1L	0.0341466	-0.0035668	0.00726295
CCL2	0.0340689	-0.00250803	0.00039906
TPM1	0.0340384	-0.00541321	-0.00095923
VCL	0.0340225	0.00315193	-0.0100289
NUAK2	0.033963	-0.00764186	0.00361587
PDE5A	0.0339572	-0.00134574	-0.00188428
PKD1L1	0.033897	0.00140493	-0.00637203
TNFRSF9	0.0338944	0.010404	0.00400572
ICAM1	0.0338301	0.00179131	0.0124841
FSTL1	0.0338114	-0.00116461	-0.00346183
TNFAIP3	0.033788	0.00457561	-0.00379413
ZC3H7B	0.0336871	-0.00066862	-0.00132552
NFE2L3	0.0336501	-0.00652487	-0.00785065
RIPK2	0.0336382	-0.00499807	0.00025175
ADAT2	0.0335948	0.00119594	0.00744627
ZC3H12A	0.033579	0.0051771	-0.0093686
SLC7A2	0.0335328	0.00145535	-0.0109644
RELB	0.0334724	-0.00074621	0.00245236
IGFBP7	0.0334426	0.00781591	-0.00493339
RGS3	0.0334243	0.00423726	-0.0106826
IL32	0.0334131	-0.00428833	0.00318985
MYH9	0.0333772	-0.00799023	-0.00560558
ARID5B	0.0333156	0.0013603	-0.0141337
ME1	0.0332931	-0.00813663	0.0059226
BIRC3	0.0332407	-0.00687459	0.00224819
HLA-G	0.0331747	0.00766719	-0.00172765
LRRN3	0.0331717	0.00047089	0.00782587
GBP1	0.033167	-0.0120382	-0.00282967
KIFC3	0.0331233	-0.00450567	0.00312169
SYNE1	0.0331102	0.00844117	0.00242162
TSPAN2	0.0331031	0.00347547	0.00529122
PXDC1	0.0330466	-0.00034877	-0.0161156
CDR2	0.0330441	-0.00118763	-0.00739472
VCAM1	0.0329346	-0.013446	-0.00171029
MB21D2	0.0329304	-0.00474387	0.00846439
BDNF	0.0329172	-0.0102931	-0.0100859
CCDC9	0.0328999	0.00272783	0.00890372
SERPINE1	0.0328938	-0.00234525	-0.00152334
FLJ31104	0.0328874	-0.00409134	-0.00495649
PPM1H	0.0328621	-0.00890242	-0.0026175
TNS3	0.0328222	-0.00992865	-0.00823735
WARS	0.0328215	0.00388425	0.00463726
ABCA3	0.0328163	-0.00228373	-0.00492567
TRAF1	0.0328097	-0.0102459	0.0061815
PHLDB2	0.0327823	-0.00357287	-0.00223511
MIR146A	0.0327525	0.00672082	-0.00127958
SLC2A6	0.0327385	0.00498621	0.0100216
FADS3	0.0327349	0.00608601	-0.0148186
PFKP	0.0327168	0.00292571	-0.0117358
CSPG5	0.0327002	-0.00334502	-0.0150014
TGFB2	0.0326917	1.2538e-05	-0.00357227
PDGFB	0.0326614	-0.0081772	0.00165647
STARD10	0.0326558	0.0105042	-0.00488657
YPEL5	0.0326204	0.0152786	0.00283962
PLA2G4C	0.0326147	0.0129233	0.00432548
SAMD4A	0.0326054	-0.00492546	-0.00211393
GDF6	0.0325422	0.00326559	-0.0104432
SOD2	0.0325074	-0.0121507	0.00725498
DUSP16	0.0324922	-0.00726555	9.0398e-05
AJUBA	0.0324776	0.00657346	-0.00329029
MSX1	0.0323957	0.0150712	-0.00624948
CD34	0.0323954	0.0056043	0.00516131
IL4I1	0.032375	-0.0011148	-0.0067066
SULF2	0.0323637	0.00030374	0.0108096
TAGLN	0.0323575	-0.0129684	-0.0124949
TLR2	0.0323515	0.011194	-0.00841295
ANXA3	0.0323483	-0.00720679	0.00729248
ENOX1	0.0323379	0.0101058	0.00059325
COL8A2	0.0323015	-0.00372834	-0.0141542
COL8A1	0.0322952	-0.00882635	-0.0116344
MAST4	0.0322875	0.00092955	-0.00714053
EXT1	0.0322544	0.00303729	-0.0152693
THBD	0.0322407	-0.0148488	-0.00037501
SELM	0.0321742	-0.0103899	-0.00223718
TAPBP	0.0321527	0.00705311	-0.011162
EFEMP1	0.032148	-0.00221742	-0.0004517
TMEM217	0.0321443	-0.00128492	0.0136074
EVA1C	0.0321267	0.00363447	0.00796435
MYL9	0.0321237	-0.0132627	-0.0105332
BOK	0.0321116	0.00551777	-0.00855063
CX3CL1	0.0321102	0.00015659	0.0121674
CD274	0.0320977	0.0104586	0.00840434
ITGAV	0.0320937	0.00904792	0.00798094
DCAF12L1	0.0320855	0.00779839	0.0104348
PKD2	0.0320771	0.00301104	0.00296199
CTGF	0.03204	-0.00361966	-0.00968798
JUND	0.0320393	0.00306637	-0.00282368
PPP2R1B	0.0320309	-0.00749137	0.0157174
TRIM16L	0.0319843	-0.00437666	0.017164
SULF1	0.0319783	0.00448917	-0.00704782
NANOS1	0.0319715	-0.00442485	0.0112982
PVR	0.0319669	-0.0118069	-0.0114096
CBLN2	0.0319507	0.00774252	-0.0101013
HYI	0.0318815	0.00068751	-0.0144609
GLIPR1	0.0318732	-0.0151963	0.00153428
TUSC3	0.031873	-0.0104536	0.0147405
NEURL3	0.0318326	0.0116565	0.0153498
GPC4	0.0317888	0.0136406	-0.00243526
ACKR3	0.0317698	0.0104847	-0.0112901
CREB5	0.0317307	4.2128e-05	-0.00401261
FAM189A1	0.0316552	-0.00788321	-0.0205272
ITGA3	0.0316436	0.00175795	-0.0108569
HSPB8	0.0315905	0.00151504	-0.0124627
IL15	0.031589	-0.00711804	0.0122226
GADD45B	0.0315789	0.00867106	-0.00958941
TMOD1	0.0315714	-0.0157235	-0.00857489
NMT2	0.0315441	0.0073453	-0.0197302
MYL2	0.0315274	-0.0131618	-0.00938459
EBI3	0.0314763	0.00341639	-0.0117392
CNN1	0.031451	-0.0143187	0.00568586
DAAM2	0.0314505	0.00975389	-0.00210686
STK38L	0.0314351	0.00805448	-0.00703007
EMP3	0.0314105	-0.0102725	0.0125576
PDGFC	0.0313892	0.00064328	0.0154767
BDNF-AS	0.0313335	0.00451301	-0.0138865
CSRP1	0.0312929	-0.0160463	-0.0101537
GRAMD3	0.0312854	0.00466766	-0.0148721
OPTN	0.0312574	0.0141512	0.0135522
CCRN4L	0.031255	0.00399324	0.0113426
LRRC7	0.0312453	-0.00533537	0.0157667
GULP1	0.0312278	-0.0131053	0.00668287
DUSP3	0.0312059	0.0145531	-0.00121877
P3H2	0.0311638	-0.0173359	0.00392679
MAP1A	0.0311552	-0.0151124	0.00225556
ACSM3	0.0311358	0.00956427	0.0119705
IGSF23	0.0311142	-0.00788448	-0.0180493
RAB42	0.0310528	0.0143693	0.0004758
PDLIM7	0.0310353	-0.00908375	-0.00901379
DIRAS3	0.0310115	-0.00933041	0.0104844
HEG1	0.0310057	-0.0115944	-0.0161444
DKK3	0.0310048	0.00864607	0.0139522
SQSTM1	0.0309497	0.0188409	-0.00465594
FAM131A	0.0309443	-0.00104713	-0.0158672
NTN4	0.0309184	0.00189475	0.0109955
MARCH4	0.0309018	-0.00627836	-0.00191577
CCDC144NL-AS1	0.0308218	0.00879718	0.00814424
ZYX	0.0307098	-0.0132808	-0.00672474
CYP4X1	0.0306903	0.0154025	-0.0179616
CD83	0.0306372	-0.0031546	0.0159002
NEDD9	0.0305689	-0.0147604	0.0112675
CIDECP	0.0305597	0.005621	-0.0187115
SEMA3D	0.0305079	0.00109055	0.0181294
S100A3	0.0304673	0.00555148	0.00668824
EVI5	0.0304614	0.00586235	-0.0077872
RRAS	0.0304582	-0.00655436	-0.0160009
OSGIN2	0.0304492	0.0110046	-0.00851881
HLA-F	0.030442	0.00224935	-0.0101757
PTX3	0.0304033	-0.00556572	0.0112392
MAFK	0.0303673	0.00694115	-0.0134404
PTPRF	0.0303527	0.0101482	0.00200606
GPRC5A	0.0303218	-0.0224966	0.00416475
SEMA5A	0.0303207	-0.00622663	-0.0187975
TMEM87B	0.03031	-0.00491923	0.00689161
MIR155HG	0.0303058	0.0158466	0.0142204
PDZD2	0.0303045	0.0132496	0.013368
DACT1	0.0302739	-0.0128464	-0.0180745
NFKBIE	0.0302539	0.00166159	-0.00113826
TXNRD1	0.0302538	-0.00964115	-0.0160867
HMCN1	0.030209	0.00217084	-0.00805305
WDR66	0.0301716	0.0129645	0.00299818
TGFB2-AS1	0.0301542	-0.00868009	-0.011378
RNF207	0.0301244	-0.0217055	0.00626906
FTH1	0.0301176	0.0100151	0.00682563
TNFRSF12A	0.0300846	-0.00551018	-0.00435323
FGF18	0.0300793	0.0134848	0.0197669
POFUT2	0.0300564	0.00953837	-0.00555263
MTMR10	0.0298987	0.0166103	-0.0140261
TMTC2	0.029879	-0.0108431	0.0157754
CD14	0.0298758	0.00126021	-0.0188157
CLDN11	0.029875	-0.0175171	-0.00211141
PTN	0.0298492	-0.00397025	0.00328171
AKAP12	0.0297213	-0.00972559	0.00713345
KIAA1598	0.0297179	-0.000458	0.0245035
PHTF2	0.029646	0.00318102	0.0118974
FGFRL1	0.0295848	-0.00637328	0.00142751
NNMT	0.0295603	-0.00427094	-0.00972994
TUFT1	0.0295549	-0.0146199	0.0114612
PTGIS	0.0294936	0.00138181	-0.025838
SCD	0.0294569	0.0153028	0.00103814
GRASPOS	0.0294169	-0.0036281	-0.0234849
RANGAP1	0.0293529	-0.0119417	0.00101865
PDP1	0.0293104	0.00907895	0.00267551
SHISA3	0.0293049	-0.0172715	-0.0175309
HLA-J	0.0292447	-0.0110248	0.0207695
IQCA1	0.0292444	-0.00644817	0.00499341
PCDH10	0.0292413	0.0137818	0.0217144
JADE1	0.0292312	-0.00912381	-0.0233189
IFI35	0.0292158	-0.0143218	-0.0177571
TRIM37	0.029167	0.0206788	0.0075905
OCLN	0.0291609	0.00863309	0.015707
FHL2	0.0291042	0.0120612	0.00123091
SELE	0.0290899	0.00405406	0.0260998
TMEM106A	0.029064	0.0129648	-0.00355369
CTSS	0.0290524	0.00498714	0.00140217
AIFM2	0.0290096	-0.0124691	-0.00653507
ADRBK2	0.0289766	0.0027169	-0.00485493
CYP51A1	0.0288918	0.0169482	0.0148825
LYPD1	0.0288644	-0.00241548	-0.00054584
ARHGAP10	0.0288553	-0.00728435	-0.0179329
GDF7	0.0288544	0.00124225	-0.0230166
MAP7D3	0.0288445	-0.00706935	0.0123018
HMGCS1	0.0288037	0.0224171	0.00724417
ACAT2	0.028802	0.0188965	0.00895722
PPP1R12B	0.0287862	-0.0187045	-0.0106906
NEXN	0.0287861	-0.00992028	-0.0226851
GPRC5B	0.0286914	0.00378765	-0.00917864
MN1	0.0286678	0.0219808	-0.0131888
LDLR	0.0286521	0.0197084	0.00879251
ADCY9	0.0286071	0.0195309	0.0128702
NCKAP5	0.0285942	0.0189298	0.00890077
ANKRD1	0.0285783	0.0165404	-0.016311
SIK2	0.0285664	0.0162199	0.00803421
TRAM2	0.0285435	0.0207387	-0.00586119
TUBB2B	0.0285415	0.0103406	0.0174077
ARHGEF40	0.0285181	0.019102	-0.00894186
NFKB2	0.0283884	-0.0103926	-0.0119712
MX1	0.0283355	-0.00409676	-0.00173592
PCGF5	0.0283057	0.0176308	-0.0157441
MBNL2	0.0282958	0.0196884	-0.00307668
KIF13A	0.0282731	-0.012483	-0.0209101
RHBDL2	0.0282707	-0.0220949	0.00169849
XPA	0.0282537	0.0187163	-0.0150008
LOXL4	0.0282471	-0.0245275	0.00543766
MPP3	0.0282433	0.00612619	-0.0253353
THOC7-AS1	0.0282121	0.00846514	0.0127049
PDCD1LG2	0.0281878	-0.0184694	-0.00538977
BACH2	0.0281414	0.014904	0.0184629
DKK2	0.0280787	-0.0127776	-0.0186065
LYPD6	0.0280782	-0.021785	-0.00626304
FLNA	0.0280772	-0.00658303	-0.0200569
LANCL3	0.02805	0.00904311	0.0137716
SLC15A3	0.0279515	-0.0103431	-0.0267608
CHRD	0.0279227	0.0107669	-0.0138001
LSS	0.0279178	0.0256959	0.0073499
LZTS3	0.0279049	-0.0022399	0.0192427
CCIN	0.0278055	-0.0148125	-0.00595182
DMD	0.0277908	0.00793358	0.00555678
PAPLN	0.0276656	-0.0120732	-0.0188619
HLA-C	0.027649	-0.0118728	0.0219512
PACSIN3	0.0276132	0.0160304	-0.0119374
SLC41A2	0.0275273	0.00444273	0.0241599
RHBDF2	0.0274684	0.0112436	0.019733
APBB3	0.027449	0.0136347	-0.0149938
POPDC2	0.0274424	0.00881967	0.0191524
ELN	0.0274376	0.00421769	-0.025329
SPRY2	0.0274332	0.0174121	0.0180827
GFRA1	0.0273967	-0.0216284	0.0169753
LCAT	0.0273683	0.00031729	-0.00766458
FRMD6	0.0273571	0.0140787	0.018128
IPO9	0.0272854	0.0191747	-0.00455907
GPR137C	0.0272632	0.0187598	0.00645314
PTPRR	0.0272574	0.0221395	0.013428
IFIT2	0.0272288	0.0198874	0.0032825
SHB	0.0272153	-0.0064546	-0.0204106
MCTP1	0.0271676	0.00203219	-0.00576673
RIPK3	0.0271626	-0.0242212	0.00495724
CELF2	0.0271553	0.00374986	0.0285655
DHCR7	0.0271482	0.0254333	0.0103262
RAB23	0.0271385	-0.00285462	0.0230676
ILK	0.0271059	-0.0156423	-0.0102613
SIK1	0.0270867	-0.00412502	0.0300897
ACTN4	0.0270816	-0.00857174	-0.00147984
ARNT2	0.0269954	0.0235112	0.00219173
CTNS	0.0269388	-0.0047081	-0.0222054
PROM1	0.0269212	-0.0174878	-0.011492
TMEM120A	0.0268667	0.00114231	-0.00875273
XXYLT1-AS2	0.0268415	-0.00273214	0.0320299
FSTL3	0.0268061	-0.0282042	0.00359551
CCDC3	0.0267127	0.00795572	-0.0287908
SCG5	0.0267007	-0.0198038	0.00821586
RNASE1	0.0266845	0.0249643	-0.00838263
THSD4	0.0266647	0.02292	-0.0117614
SLC7A11	0.0266603	0.00994114	0.00358165
GRN	0.026652	0.023792	0.0162048
QPCT	0.0266514	0.022187	-0.00413226
POTEF	0.0266373	-0.00842317	-0.019277
GLIPR2	0.0266111	-0.0173022	0.00891491
GPX3	0.0265729	0.0249583	-0.0156936
NQO1	0.0265464	-3.3278e-05	0.00077082
ZBTB20-AS1	0.0265392	0.0100163	0.00109233
SPINT2	0.0265268	-0.00430981	-0.0287003
MSMO1	0.0265111	0.0164969	0.0198564
CRIM1	0.0264496	-0.017618	-0.00377212
CFB	0.0264467	-0.0214339	-0.0143987
PIP5K1C	0.0264421	-0.00349372	0.00213903
UVRAG	0.0264128	0.027663	-0.00965187
P2RX4	0.0263725	0.0287778	-0.00506511
PAPPA	0.0263403	-0.0163365	0.0271071
ITSN1	0.0262239	-0.0164812	-0.0263479
CPLX1	0.0262213	-0.0132937	-0.0155756
MX2	0.02619	0.00017158	0.0064279
DCLK2	0.026163	-0.0109019	-0.029571
MGARP	0.026162	-0.0230392	-0.0109053
KRT18P55	0.0261566	-0.0228349	-0.00884535
IFIH1	0.0261173	0.00323142	-0.00484699
IGFBP5	0.0261013	-0.0267177	-0.00925398
PDLIM3	0.0260886	0.0114325	-0.031012
SCRN1	0.0260704	-0.0113691	0.0204596
DCAF12L2	0.0260682	0.00528017	0.0118746
ACBD7	0.025987	-0.0163307	-0.0119977
PER3	0.0259493	0.0270785	-0.00034176
CLEC4GP1	0.025902	0.0105154	-0.0128737
RNU12	0.025819	-0.00475462	-0.0103139
ICAM4	0.0257654	0.0168474	0.0116265
CALD1	0.0257336	-0.0159755	0.0152413
KMO	0.0256984	0.0015122	-0.0168302
CITED4	0.0256837	0.00718026	0.0219563
RNF41	0.0256738	-0.00840305	-0.0277114
ZC2HC1C	0.0256487	-0.00202508	0.00422766
ABCC3	0.0256284	0.0113899	-0.0265165
RSPO3	0.0256103	-0.0194483	0.00384218
CST6	0.0255782	-0.0229261	-0.00367361
RND3	0.0255734	-0.00024489	-0.0120944
TXNRD2	0.0255733	0.0155386	-0.00492135
PDGFD	0.0255525	0.00250065	0.012788
WIPF3	0.0255364	0.00278539	-0.0347316
CNTNAP1	0.0253629	-0.0249713	0.0102671
TACSTD2	0.0253329	0.0150259	0.0304428
EGOT	0.025322	-0.00408333	0.0264479
CROT	0.0253216	0.0124016	0.0160821
XPO6	0.0252941	-0.00673234	-0.0275445
CHSY3	0.0252731	-0.00170059	0.0297581
EDN1	0.0252713	-0.00510072	-0.0066673
BEST4	0.0252712	0.025476	-0.0198244
PSMB9	0.0252583	-0.015711	-0.0300257
FBXO32	0.0251396	-0.00307275	-0.0262167
SFTPC	0.0251297	-0.0107204	-0.00126259
SERTAD4-AS1	0.0251061	0.0228283	0.00738039
SNAP25	0.0250297	0.0163666	-0.00624792
ATN1	0.025003	-0.00479979	-0.0125287
OCIAD2	0.0250019	0.00296474	0.0260567
GABRB3	0.025001	0.0172619	-0.0107242
FTHL17	0.0249972	0.00720951	0.0197367
SLC18A3	0.0249934	-0.00226668	0.0290661
IFIT3	0.0249654	0.00589878	0.0128284
IRF1	0.0249314	-0.0077204	-0.0270275
MOV10L1	0.0249135	0.0156722	-0.0222458
LURAP1L	0.0248965	0.0199447	0.0241153
PGRMC2	0.0248864	-0.00893542	-0.0162841
BMP4	0.0248731	0.00514607	-0.0315741
TNFRSF4	0.0248162	0.0080099	0.035102
ABCA4	0.0248061	-0.0161842	0.0241429
RGAG4	0.0247938	0.0155849	0.0164856
SORBS2	0.0247929	-0.00038652	-0.0222552
LTBP2	0.02477	-0.00449976	-0.0240135
UPP1	0.0247408	-0.00665077	-0.0096947
NRG1	0.02474	0.00433339	-0.0261743
KRT80	0.024687	-0.0192487	-0.00507766
GABARAPL1	0.0246147	-0.0095969	0.00915309
NKAIN2	0.0245847	0.0107862	0.0164231
ZNF365	0.0245799	0.0163351	-0.0270328
PGBD3	0.0245594	0.0158451	-0.00557435
L3HYPDH	0.0245397	-0.0133752	-0.00128935
TNFRSF6B	0.0245274	-0.0188462	-0.0287524
HDAC9	0.0245159	0.00831535	0.032467
IL6	0.0245069	-0.0243924	-0.0074616
HRASLS5	0.0244549	0.0080646	0.0118099
CSF2RB	0.0243211	-0.0101721	-0.0187345
SLC12A2	0.0242505	0.0196645	0.0185893
APLN	0.0242345	0.00853019	0.0236109
TANK	0.0242167	0.0205749	0.0151353
EMILIN2	0.0241375	0.0049311	-0.0116029
MMP23B	0.0240773	-0.0104552	-0.0242146
C1S	0.0240726	-0.0044243	-0.0361481
NCK1	0.0240164	0.0115029	0.0217958
IER3	0.0239654	0.00314414	0.0289486
LACC1	0.0239605	0.0155754	-0.00529155
ARRDC4	0.0239259	-0.0262488	-0.00153391
SH3RF3-AS1	0.0238945	0.00861994	-0.00580214
BGN	0.0238786	0.0111309	-0.0238517
ARHGAP25	0.0238687	-0.0157867	-0.0122187
CCL7	0.023859	-0.0143418	0.0264956
P2RX7	0.023731	0.0227097	-0.0234951
MVK	0.0237012	0.0253456	-0.00802511
GDI1	0.0236867	-0.0159572	0.00218895
DYNC1I1	0.0236628	0.012235	-0.0330548
LTB	0.0236406	-0.00554812	0.0348562
LPHN3	0.0236369	-0.0139681	0.0291482
GBP4	0.0236144	-0.00525766	-0.0201211
PTPN21	0.0236081	0.0177925	0.0165534
PLLP	0.0235904	0.0275373	-0.00754419
PTGIR	0.0235756	-0.00721955	-0.0346335
FHL1	0.0235044	-0.00342877	-0.0336989
GMPPA	0.0234973	-0.0016621	0.00182309
IL18BP	0.0234797	0.0123754	-0.0281742
SHROOM3	0.0234765	-0.0174598	-0.0221868
NTF3	0.0234689	-0.013789	0.0154555
LAMP3	0.0234584	-0.0235431	-0.00213301
GPR137	0.0234455	0.00727828	-0.0147847
FREM3	0.0234369	0.0249822	0.00579472
RASD1	0.0233102	0.0120853	0.015952
MRAS	0.0233099	0.012709	0.0238124
FDFT1	0.0232431	0.029972	0.00222352
CXCL3	0.0230563	-0.0167096	-0.0174525
GBP3	0.023002	-0.0252668	0.0104444
EIF5A2	0.0229762	0.0143231	0.0130434
CARD17	0.0229575	0.0292765	0.00352438
GEM	0.0229363	0.0174966	-0.0174237
SQLE	0.0229009	-0.00706438	0.0225656
CDH4	0.0228717	-0.0221958	-0.00905608
S100A4	0.0228168	0.0151881	0.00564904
SPIRE2	0.0228166	-0.0215603	0.00739237
APOC1	0.0227541	-0.00939607	0.01498
EPSTI1	0.0227271	-0.00301855	-0.00978781
BACH1	0.0226941	0.0205995	0.0156744
MOBP	0.0225396	0.00831877	-0.0251514
COL12A1	0.0225223	-0.0197474	0.0304516
HYAL1	0.0225219	0.0247014	-0.0149134
FAM26D	0.022498	-0.0235233	-0.0100876
CPEB2	0.0224929	0.0125933	0.0250144
B3GNT9	0.0224688	0.0238701	-0.0159374
AQP10	0.0224184	0.0300349	-0.0142346
S1PR3	0.0223496	-0.0313227	-0.0158074
ACOT4	0.0222947	-0.0268075	-0.00315591
POTEM	0.0222666	-0.0181997	0.00618954
PIM1	0.0222426	0.00878132	-0.0144484
CLIP4	0.0222055	-0.00051125	0.0360121
PLCE1-AS1	0.0221864	-0.0293903	-0.0200221
ACTBL2	0.0221586	-0.0241337	-0.0101018
CXCL2	0.0221476	-0.0252776	-0.0246186
CASC18	0.0221089	-0.0174047	-0.020607
NPPB	0.0220496	-0.033696	-0.003201
ARL4C	0.0220296	0.0209365	0.00872172
CXCL10	0.0220019	0.0153258	0.0184819
DENND2A	0.0219545	-0.00360489	0.0344086
FGF13	0.0219511	0.013387	0.0262726
MAPRE3	0.0219118	0.00906194	-0.0199705
CASP1	0.0218718	-0.0114276	-0.0339795
FOXF1	0.0218702	-0.00688379	0.0359868
BMP2	0.0218032	-0.0298922	0.0103535
KRT18	0.0216925	-0.0180619	-0.00977782
CBLN3	0.0216368	0.00300581	0.031578
PDLIM1	0.0216363	-0.0296574	-0.0144344
SYNJ2	0.0215868	0.0208033	-0.0147328
EIF2AK3	0.0215531	0.0250182	0.0190595
SYNGR3	0.0215298	-0.00731194	0.0086722
BAMBI	0.0214643	0.00681202	-0.0393383
ARHGDIG	0.0213387	-0.0274494	0.0238755
KCTD13	0.0213245	-0.0101089	-0.00645952
TLN1	0.0212303	-0.00980025	-0.013071
DNAJC5G	0.0211754	0.019247	-0.0239276
CLU	0.0211594	-0.00358695	0.0302062
GBP5	0.0211547	-0.0121704	0.0229012
BCAS4	0.0211506	-0.0117471	-0.0198257
CTF1	0.0211485	-0.0116863	-0.00965095
CXCL12	0.0211135	0.00615857	-0.0312278
VTN	0.021092	0.00247603	-0.0166814
HSPA1A	0.0210411	-0.00361886	0.00258777
SERTAD4	0.0210258	0.0318723	-0.00707298
MPP4	0.0209263	0.0031946	0.0279463
SLC16A1-AS1	0.0208664	-0.0183334	0.0249836
TRIM54	0.0208148	0.01936	-0.0237249
STK32B	0.0207035	-0.00187153	0.0353543
IDO1	0.0206675	0.00121721	0.0182192
CLEC4M	0.0205714	0.0224179	0.0271409
PTGS2	0.0205689	0.0267378	0.0130457
GAS6	0.0204874	0.0050489	-0.0113501
NLGN1	0.0204445	-0.00703227	-0.0246017
KCNB2	0.0204076	-0.00472107	-0.0269746
TMTC1	0.0203936	0.0267893	-0.0277369
MVD	0.0203889	0.0317541	-0.00564654
PLCE1	0.0202454	-0.0331717	-0.0190388
NUPR1	0.0202454	0.0350548	0.00549211
USP30-AS1	0.0202402	-0.0143648	-0.028838
MOSPD1	0.0201433	0.0188364	0.0265471
TOX	0.0201379	-0.020193	0.00749871
SMOC1	0.0200897	0.0202461	-0.0156649
RNF150	0.020074	-0.0285694	-0.0220302
RHOQ	0.0200625	0.0189534	-0.00556397
CD59	0.0200203	0.0250323	0.0270672
CYB5R2	0.0198334	-0.017555	-0.0171514
RAB7B	0.01981	0.00471648	-0.0401915
CSRP2	0.0197013	0.00622717	0.0212615
ASIC1	0.019682	0.00280862	0.0208662
AHI1	0.019607	0.0305315	0.00412377
RASGRP1	0.0195907	0.0120473	0.020929
DCBLD2	0.0195106	0.014415	0.0387635
TMEM170B	0.0194649	0.0339417	0.0145866
FRMD5	0.0194024	0.00939657	0.0394448
ESRP2	0.0193868	-0.0198652	-0.00075028
TMEM125	0.0192938	-0.00674593	0.010892
MFI2	0.0192791	0.00150141	0.0238799
DUXAP10	0.0192608	0.0102692	0.0165349
SNORD105	0.0192009	-0.0074388	-0.00540057
GDF15	0.0190357	0.0147176	0.0285874
DUSP8	0.0188795	0.0244499	0.0151952
NEXN-AS1	0.0188605	-0.0137544	-0.00660606
CHRNA1	0.0188526	-0.00815968	0.0315513
ASS1	0.0188367	0.0157035	-0.0141299
CYP4Z1	0.0188232	0.0204022	-0.0304876
AQP5	0.0187645	0.0312446	-0.00995402
RARRES3	0.0187391	-0.0120673	-0.0396902
LIMS3-LOC440895	0.0186396	0.0130666	-0.0317778
FLRT3	0.0185917	0.00013256	0.0118794
BAG2	0.0185176	-0.027885	0.02271
EPHB1	0.018503	0.00562873	0.0379527
ARHGEF28	0.018494	0.00898498	0.00808956
CXCL8	0.0184872	-0.0253833	0.011866
PDIA2	0.0184162	-0.0270111	0.0274167
ITGB8	0.0184009	-0.00496698	0.0398304
RLN2	0.018392	0.0297166	0.00505451
SNORD113-2	0.0183782	0.0296787	0.0181118
BATF3	0.0183774	-0.0160113	-0.0270099
BDKRB2	0.018376	-0.0327127	0.00124714
CASP12	0.0183588	-0.00645745	0.0373375
TGFBR1	0.0182375	-0.00184697	0.00868387
CNN2	0.0181841	-0.0236917	-0.0198137
KHDRBS3	0.0181631	0.0377496	0.0102226
EVA1A	0.0181462	-0.0051417	0.00022081
CYSLTR2	0.0180872	-0.00485828	0.0417169
LGI4	0.0180858	0.00118063	-0.00635713
CNIH2	0.0180406	0.00950269	-0.00075951
ITGBL1	0.0180155	-0.0337202	-0.00867049
TRAF3	0.0179309	-0.0186462	0.0218201
POMC	0.0178864	9.8411e-05	-0.0266302
TRPV2	0.017776	-0.0142663	0.0172313
CPT1A	0.0177482	-0.00460354	-0.0130793
PQLC2L	0.0177415	-0.012163	0.0300769
TSC22D2	0.0176895	0.033939	0.00468319
CXCL1	0.0176531	-0.0220569	0.0251786
SLC7A11-AS1	0.0175805	0.0211714	0.00917519
FAM129A	0.017567	-0.0222009	-0.0264061
STXBP2	0.017521	-0.0080021	0.0219469
CAP2	0.017491	0.0235269	0.0278787
SLCO3A1	0.0174258	0.0337167	-0.0201106
LMCD1	0.0173954	-0.00802135	-0.0338266
SNORD71	0.0173802	0.0203181	0.00958536
MAGI2	0.0173695	0.0356492	0.0176945
PALLD	0.0173393	-0.0180911	0.0166272
BHMT2	0.0172935	8.5501e-05	-0.00903411
GPNMB	0.0171474	0.0270669	-0.00479137
VIPR1	0.0171391	0.0253065	-0.0288443
SCAF1	0.0171354	-0.0162773	-0.00845747
OAT	0.017108	0.030746	0.00629536
RASL11B	0.0170998	0.0228361	-0.00953992
ACO1	0.0170865	-0.0204939	0.0204188
SEPT5	0.0170395	0.0165158	-0.0167845
PFKFB2	0.0170056	0.0374522	0.00775713
PMCH	0.017002	-0.00150765	0.0296756
PTGS1	0.016953	0.0194187	-0.0389761
INSIG1	0.0168968	0.0363044	0.0119857
PNMA2	0.0167062	-0.0215113	0.0122611
KRT19	0.0166702	-0.0270934	0.023358
MERTK	0.0166486	0.0159183	0.0370026
MAN2A2	0.0166267	0.0365996	0.00556695
GP1BB	0.016512	0.0103891	-0.0369925
SIX2	0.0164918	-0.0260483	-0.00696221
SCX	0.0164916	0.0339437	-0.0191673
RDH10	0.016408	-0.0291058	0.026429
GP6	0.0163447	-0.0200274	0.0228509
TRAF5	0.0163414	0.0278631	0.0213501
EDIL3	0.0163122	0.0275813	0.0108182
LRRC8E	0.0162194	-0.0152441	0.0283001
FAM89A	0.0161866	0.0130914	0.0445548
CAMK1D	0.0161636	0.0225355	-0.0322626
SNORD113-4	0.0161621	0.023092	0.0257537
ITGA11	0.0160732	0.0284332	0.0222734
TBX18	0.0160664	0.0196646	-0.0359401
OXER1	0.0159743	0.0188209	0.00673319
VWA5A	0.0159205	0.0195733	-0.0269321
VPS13D	0.0159176	-0.0244244	3.4031e-05
FOSL2	0.0157297	-0.00933234	-0.0106169
TGFBI	0.0156232	-0.0255872	-0.00834236
ST6GALNAC1	0.015614	0.0044099	0.0378621
KSR2	0.0156062	0.0185239	-0.0136284
NOG	0.0155119	-0.00087436	0.0421303
SC5D	0.0154754	0.0357483	-0.00146393
IRAK2	0.0153854	0.0302661	0.0173081
RTKN2	0.0153578	-0.0117618	-0.0373975
SHC3	0.0153077	-0.0311655	0.018955
CBX8	0.0152692	-0.0151517	-0.0135091
PLSCR4	0.0152596	0.0042953	-0.0131459
NPR2	0.0152431	-0.0263014	-0.00775406
PNPLA3	0.0151978	0.0345129	0.0206275
AIF1L	0.0151842	0.00836287	-0.0344042
LRG1	0.015161	-0.0312599	-0.0133678
BCL2L10	0.0151281	-0.0309151	0.0128216
SLC6A9	0.0150395	0.0329395	0.014313
SHROOM1	0.0149793	-0.0246824	-0.0195874
ZNF664-FAM101A	0.0149726	-0.0385562	-0.00773268
ALDH1A3	0.0149125	0.0238761	-0.0367878
PDZK1IP1	0.014874	0.0123728	-0.0460926
CCNT2-AS1	0.0147647	-0.0231307	0.00505176
FAM24B	0.0145951	-0.0230239	0.0327998
C1R	0.0145616	-0.00950928	-0.0437705
DCAF15	0.0145539	-0.0265893	-0.00594289
APOLD1	0.0144321	0.0182891	0.0213941
IFI6	0.014323	-0.0257049	0.0162951
ITGA4	0.0143068	0.0120283	0.00749142
SNORA48	0.0142887	-0.0336137	-0.0153206
APOL6	0.0142797	0.0118939	-0.0424897
CA12	0.0142668	-0.0328125	0.0162689
ADAM9	0.0142428	-0.0177445	0.026173
MGST1	0.0142308	-0.0193881	0.0159275
B3GALT2	0.0142052	0.00583686	-0.0337465
MIR100HG	0.0141903	0.0186154	-0.0136731
BANCR	0.0141003	-0.017424	-0.00464639
TNFRSF11B	0.0140994	0.0169305	-0.00403784
GPC5	0.0140428	-0.00876447	0.0402977
CYTL1	0.0140395	-0.00445103	0.0411955
COL25A1	0.0139745	0.0265808	-0.0223481
INADL	0.0139699	0.0200643	-0.0342195
PLCB2	0.0139474	-0.0402164	-0.00130957
ITGB3	0.0139007	-0.0216532	-0.033165
CORO2B	0.0138344	-0.0125008	0.0387393
MAL2	0.0138116	0.0061701	0.0364723
APOE	0.0137939	0.000164	0.0376316
CFAP57	0.013761	0.0206481	0.00178602
FRAS1	0.0136758	-0.0193357	0.0375963
RASAL3	0.0134887	-0.0162432	0.0319313
SOX11	0.0134436	-0.00139874	-0.0045708
REC8	0.0134387	-0.0246914	0.00729913
AMPH	0.0134291	0.0122217	-0.0434023
PURG	0.0134193	0.0296344	-0.00786485
PGAM2	0.0133937	-0.0307402	0.0146906
EPB41	0.0133607	0.0401917	-0.00749587
SULT1B1	0.0133524	-0.0318142	0.0108773
KCNS1	0.0133519	-0.00470223	-0.00943586
FAM101A	0.0132834	-0.0372342	-0.011707
MARCH2	0.0132021	-0.0197006	0.00066729
KRT83	0.0131605	-0.038109	0.0186057
KIAA1683	0.0131569	0.0233102	-0.0236011
NIPSNAP3A	0.0130886	-0.00170013	-0.00491931
ZDHHC2	0.0129878	0.0053198	-0.0155576
SMIM19	0.0129302	-0.0204104	0.037736
HIC1	0.0129203	-0.0343781	0.0009266
MYCN	0.0129081	0.0111591	0.0152531
RAB9BP1	0.0128117	0.0253221	0.0264344
SH2D5	0.0126899	0.00382054	0.0442551
TTBK2	0.0126703	0.0289142	-0.00282202
SERPING1	0.0126359	-0.0287424	0.00101851
TMEM108	0.0126166	-0.0265033	0.00101161
KRT7	0.0125294	-0.0356526	0.024516
ERAP1	0.0125011	-0.0213525	0.0212893
SF3B4	0.0124485	-0.0174537	-0.00562079
FBP1	0.0124196	-0.0240247	-0.0402862
PLAU	0.0124142	0.00113538	0.0359821
USP41	0.0123963	-0.0241526	0.0248633
GPR68	0.0123893	0.00983208	0.0231688
BCL2L11	0.0123681	0.0138027	0.0442703
BTBD19	0.0123365	0.0269286	-0.0195875
ANGPTL4	0.0123181	-0.0338892	0.0031509
GALNT15	0.0121929	-0.0261018	0.0133758
CIDEB	0.0121831	-0.00993737	-0.0373701
OAS2	0.0121718	-0.0164602	0.0110609
WISP2	0.0120916	0.034605	0.0139736
CRYAB	0.0120635	-0.0234654	0.0328455
SNORD114-29	0.0120602	0.0245615	0.0241881
FOXS1	0.0119921	0.0199655	-0.0249556
SNORD116-12	0.0119767	0.0273194	-0.0361346
CECR1	0.0119401	-0.0198462	-0.00062502
PWAR1	0.0119116	0.0315003	-0.0301074
HSPB2	0.0118153	-0.0211742	0.0229259
VASN	0.0117893	0.0236314	0.014851
IL7R	0.0117091	-0.0283524	-0.0232054
DPF3	0.0116348	-0.0178393	0.0422446
SULT1E1	0.0116021	-0.00032522	-0.0494499
MBP	0.0114032	-0.0273293	0.036483
SLC16A6	0.0112998	0.0186504	0.0398816
FILIP1	0.0111404	-0.0267085	0.032579
LMO7DN	0.0111327	-0.0079326	0.00288535
ACTG2	0.0111322	-0.0281106	0.0349328
PRKAG2	0.0110555	-0.00521747	-0.0249042
ZNRF2P1	0.0110523	-0.00418451	-0.0152293
VTRNA1-1	0.0109885	0.0274291	-0.0267451
GPRIN2	0.0109242	-0.031236	0.019319
LURAP1L-AS1	0.0107952	0.0351108	0.0212696
COL6A6	0.0107475	-0.0102459	-0.0283926
IRF6	0.0107078	0.0306083	-0.0265597
RN7SL1	0.0107049	0.0171773	-0.0344064
SOHLH1	0.010678	-0.0290771	0.0192169
ALDH3A1	0.0106047	0.0307691	0.00018748
IL17RD	0.0105653	-0.0140573	0.0447678
MYOZ3	0.0105629	0.014558	-0.0262979
PAX8-AS1	0.0105235	-0.00564254	-0.0110277
SLAMF7	0.0104714	0.0304523	0.0165215
GCH1	0.0103219	0.0185765	0.0204669
TXNRD3	0.0103051	0.00354947	-0.00943584
OSCAR	0.010209	-0.00651227	0.0293869
TNFSF15	0.0101757	0.0211756	0.0245877
RUNX1	0.0101747	-0.0209265	0.00497475
IRF5	0.0101408	-0.0249411	0.0325931
ACKR4	0.0100787	0.0326296	0.017687
KCNN2	0.00999069	0.0314957	0.0126827
TTTY4C	0.00997906	-0.0301501	0.017691
JAKMIP3	0.00996078	-0.0155996	-0.00094922
CD163L1	0.00993414	0.0195825	0.00507117
SNORD116-27	0.00984127	0.0165982	-0.0410222
MFAP5	0.00982096	-0.0231633	0.0331956
TSPEAR-AS2	0.00979792	0.00970684	-0.0197258
SNORD116-19	0.0097836	0.0300253	-0.0321931
FERMT3	0.00969255	0.00625649	-0.0458185
HSD17B2	0.00965318	-0.031428	0.01857
P2RY2	0.00963233	-0.00742493	-0.022887
F3	0.00960443	0.0343378	-0.022662
WBSCR27	0.0095996	0.0104327	-0.0464324
ACAN	0.00957009	-0.029574	0.0336764
TMCC1	0.00956116	0.0364512	0.0211102
IRF2	0.0095455	-0.00373644	-0.0293057
EEF1A2	0.00954523	-0.0238577	0.0326369
MIPEPP3	0.00953567	-0.00196985	-0.0159369
SNORD114-30	0.00944582	0.022909	0.00305887
CCDC74B	0.00939834	-0.013519	0.0388091
LRRC4C	0.00939374	0.0144291	0.00587857
SPTBN5	0.00936577	-0.0228183	0.00702449
TTC16	0.00933645	-0.0162492	0.00496433
PI16	0.00929763	-0.0167578	0.0361091
LHFPL5	0.00924664	-0.0265168	0.0334716
SPON2	0.00921146	0.0370673	-0.0117349
RGCC	0.00918014	-0.0115376	0.0392801
SLC31A2	0.00915268	0.00489576	0.0320107
BCL2	0.00914824	0.0235205	0.0253656
CDH13	0.00901578	0.0257379	-0.0258554
KCTD16	0.00900746	-0.0273463	0.0248246
CBR3	0.00891317	-0.0376113	0.00190637
MEST	0.00883798	-0.0399768	-0.0085175
TMEM150C	0.00882369	0.031697	-0.0253757
ZBED6CL	0.00875863	-0.0243807	0.0135805
BMP8B	0.00850334	-0.0122608	0.0217122
FABP4	0.00848138	0.0270393	0.0385456
LTC4S	0.00840359	0.0266875	-0.0385716
KITLG	0.00839718	0.0129611	0.0378534
NEB	0.00839408	0.0014693	0.00667717
CBFA2T3	0.00836974	-0.00521298	0.036696
ART4	0.00833325	0.00940687	-0.0453368
UNC13D	0.00831635	0.00973725	-0.0466314
TMEM133	0.00829193	0.0329299	0.00047466
KCNT2	0.00826843	-0.00800181	-0.0459567
MYLK2	0.00826014	0.0243812	-0.0258286
ZBED4	0.00821952	-0.0219501	0.0317517
OGDHL	0.00806864	0.022447	0.0204336
NDUFV2-AS1	0.00802906	0.0204994	-0.042596
APOBEC3G	0.00800449	-0.0212845	-0.0245954
PM20D2	0.00791249	-0.0330406	0.0182931
SLC30A3	0.00786494	0.0274876	-0.032057
AP1S3	0.0078307	-0.0294649	0.0372906
DDIT3	0.00779365	0.044975	-0.00231896
PEG3	0.00775411	-0.0142746	0.0276673
CSMD1	0.00773982	0.00800542	-0.0226691
RXFP1	0.00773697	-0.00314255	0.0185349
ADAM11	0.0077304	-0.0179463	0.00680401
TRIP4	0.00771942	-0.02433	0.0287036
FAM84B	0.00771313	0.0405467	0.0174403
BEX2	0.00767828	0.0413046	0.00326851
GSTM4	0.00764459	-0.0189005	0.0300833
QDPR	0.00762337	-0.0114632	-0.00559689
CLIC3	0.00756833	-0.0269969	0.0227405
SAMD9	0.00750048	0.00701703	-0.0102142
CDH2	0.00744959	-0.0270574	0.0342165
PRRX2	0.00744355	-0.0251843	-0.016313
EPDR1	0.00738842	-0.00437531	-0.0296323
UBA7	0.0073335	0.0143548	-0.0435821
TMEM151A	0.00731809	0.0347138	0.027336
NLRP2	0.00731246	-0.00108889	-0.0233436
LY6K	0.00729607	-0.0324192	0.023274
CASK	0.0071337	0.0401527	0.0166122
SLC17A5	0.00702965	0.0433176	0.0090822
TCEAL7	0.00701072	0.00465471	0.0327882
FLJ43315	0.0069739	0.0173518	-0.00705867
SECTM1	0.00697115	-0.0272801	0.00524577
CYBB	0.00692398	0.00422499	-0.0446399
ECM1	0.00682168	0.0364698	-0.0260924
ADCY7	0.00666564	0.0161578	0.0361251
JOSD2	0.00659983	-0.0163092	-0.0096678
TBX1	0.00657954	-0.00886361	0.0419624
NMU	0.00657769	-0.0118295	-0.0466507
S100A5	0.00655534	-0.0221798	0.0388724
LCP1	0.00649093	0.0284778	-0.0346896
SLC47A1	0.00645545	0.0300375	-0.0277178
PNMA6A	0.00641425	0.0405318	0.0137762
NXN	0.00639496	-0.0122056	0.0108611
TUBA8	0.00634394	-0.0294187	0.0250566
ARMC9	0.00630778	0.0383715	0.019456
ADAMTS18	0.0062944	-0.00775298	0.0472291
DDX43	0.00622828	0.0344081	-0.0283652
SNORD116-26	0.00621431	0.0284408	-0.0352834
RBP4	0.00619489	-0.0309347	0.030267
SLC5A3	0.00615645	0.027777	0.024302
AQP7P1	0.00597729	-0.0145459	0.0478429
HRCT1	0.00597618	-0.0151438	-0.0459399
PGGT1B	0.00592777	-0.0159499	-0.0130995
AHRR	0.00591578	0.0355697	0.0273495
ULBP1	0.00588669	0.032416	0.0208031
DHRS3	0.0058862	-0.0260688	-0.0370122
UPF3A	0.00584197	-0.0232484	0.0289336
SDCBP2	0.00575107	-0.0107728	-0.0394145
CABYR	0.00574267	-0.0333236	0.0261281
PIGZ	0.00565767	0.0340792	-0.029932
KIT	0.0056547	-0.00955652	0.0348997
MEGF9	0.00559115	0.0295977	0.0182911
MICB	0.00557032	-0.0157958	0.0480767
ACTA2	0.00554665	-0.0291937	0.0368401
FLJ31715	0.00554039	0.0428732	-0.00579892
ZSWIM6	0.00553716	0.0204787	0.0223445
CSF1R	0.00550267	0.00423356	-0.0461388
GALNT6	0.00537038	-0.0297676	0.0236124
USP18	0.00531801	-0.017529	0.0190893
TMC4	0.00526902	-0.0118978	0.0247173
TMEM9B-AS1	0.00526467	0.0144782	-0.035429
LAMC2	0.00518848	-0.0216535	0.0411768
UPF1	0.00518265	-0.0189617	0.0252578
LAMA3	0.00518088	-0.0446802	0.00089779
HTR2B	0.00517802	0.0381736	0.0281988
PKP2	0.00502357	-0.0307954	0.0378235
GNA14	0.00497585	-0.0184896	0.0419045
PNPLA4	0.00496393	0.00321049	-0.0130474
BEX1	0.00495526	0.0258548	0.00303522
HERC2P2	0.00492068	-0.0171484	-0.0160971
TM7SF2	0.00491316	0.0350077	0.0297568
HLA-DPA1	0.00488329	0.00308902	-0.0323543
TUBBP5	0.00484507	-0.0245052	0.0371448
DIAPH3	0.00478268	-0.0328136	-0.0259007
KCNAB1	0.00475899	-0.0314122	0.0304159
PLA2G7	0.00474122	0.0137794	-0.0437996
ATP2A3	0.00474042	0.00633262	-0.0286548
FABP5	0.00470674	0.026292	0.0412142
MUC4	0.00463104	0.0194548	-0.0438663
BAIAP2L1	0.00461669	-0.0335977	0.00492551
JAK3	0.00442919	-0.0173772	-0.0425329
INHBA	0.00435128	0.0344947	-0.0260253
IL1RAPL1	0.00434968	0.0319566	0.00229398
OOEP	0.00432232	0.0252593	-0.0340892
ATP6V1H	0.00429271	-0.0187511	0.0297583
GDF3	0.00428152	0.0393369	0.0225274
PDE7A	0.00423508	-0.0260683	0.0341373
NADK2	0.00419666	-0.0118515	-0.0194964
C1QTNF1	0.00417588	0.00166844	-0.0490054
KRTAP19-2	0.00411853	0.00105725	-0.0192694
ZKSCAN7	0.0040975	0.0331345	0.00399928
SGCG	0.00408543	0.0136448	-0.0153373
HOXC4	0.00408533	0.0145917	-0.0440734
COL1A2	0.0040756	0.0286807	-0.00696685
FNIP1	0.00401341	0.0248209	-0.0118173
TPD52L1	0.0039453	0.0005472	-0.0235093
PRKAA2	0.00392272	0.0270817	0.0330598
PNMA5	0.00389488	0.0389495	0.0186749
IGFBP3	0.00387675	-0.0335095	-0.0226521
HPR	0.00380444	0.00262164	-0.00205807
PLEKHH2	0.00378976	-0.0224582	0.0255144
RNASE6	0.0037512	0.0373676	0.0146791
ERCC4	0.00375075	-0.0179502	0.0217755
GAB1	0.00368182	-0.0138883	0.0310695
DOCK11	0.00365051	0.019624	0.0182676
RGN	0.00363535	-0.00739279	-0.0187569
SVIL	0.0035283	0.037971	0.0210436
COL1A1	0.00348419	-0.0190967	0.0458374
HLA-DPB1	0.00348405	0.00029558	-0.0297157
ANO5	0.0034683	0.00038964	0.0456111
SLC27A6	0.00346002	0.014299	-0.00877105
GOLGA6C	0.00342605	-0.0110635	0.0183879
CAMKK2	0.00339961	0.0138105	-0.0192784
PLEKHG3	0.00337622	-0.00676292	-0.00489551
P2RY6	0.00337567	-0.0345295	-0.011021
SPOCD1	0.0032892	-0.0408106	0.00023048
ZBTB49	0.00328392	-0.0101824	0.0252135
ODF3B	0.0032447	-0.0166987	-0.0452999
CREBBP	0.00317922	-0.0127364	0.0273372
GPR143	0.00313989	0.00914623	-0.00053433
ATP8A2	0.00311078	-0.0009115	-0.0124648
MITF	0.00303869	0.00091968	0.0231555
CCDC180	0.00299387	0.0229206	-0.0319681
MICA	0.00299328	-0.0095123	0.0496185
SNORA30	0.00294798	-0.0331561	-0.0139462
GYPC	0.00291377	0.0404185	-0.0146463
CUZD1	0.00290559	-0.00307349	0.0180535
DAW1	0.00287426	-0.0337935	0.0212506
DKK1	0.00287366	-0.0306936	0.0260474
IFI44L	0.00284414	0.00023065	-0.00588393
FBLN2	0.00283832	0.0333206	-0.0329967
ASGR1	0.00283129	0.0225859	-0.00763227
CXorf36	0.00280191	-0.0199882	0.0333036
FAP	0.00275461	0.00959454	-0.0417789
FAM106B	0.00262738	0.0174224	-0.0391777
GAS1	0.00259696	0.0222616	0.0207668
NID2	0.00258953	0.0331402	-0.0227897
NTN1	0.00253722	-0.0175565	0.0458743
GATA2	0.00245717	-0.00846449	-0.0187932
DOCK8	0.00243492	-0.0220906	0.0378846
KRTAP10-10	0.00239929	0.0230193	8.7371e-05
FAM177B	0.00236491	-0.00866397	0.0290664
IQGAP3	0.00236256	-0.0366983	-0.0212894
C1QB	0.00220811	-0.0024005	-0.0465809
LCE1A	0.00217033	0.0122237	0.0264944
HERC2P7	0.00212267	0.0149869	-0.0131022
ZNF652	0.00205566	0.025597	-0.0365868
ZNF782	0.00205182	0.00063883	-0.0350221
CCDC144A	0.00204397	0.02384	-0.0340122
CYP17A1	0.00203108	0.0167832	-0.0228199
ZNF649	0.00198365	-0.0134326	0.0285704
AQP7P3	0.00193711	-0.0238339	0.0425027
SLC1A4	0.00184738	0.0200301	-0.00583297
SSTR5-AS1	0.00180324	0.0188905	0.016709
TYROBP	0.00179499	0.0130708	-0.0438957
SUGT1	0.00176402	-0.0144282	0.0266548
RBMS3-AS3	0.00170574	-0.0175663	-0.0154328
HOXC6	0.00165695	0.0149376	-0.0388777
TRIM58	0.00158343	0.00167163	0.0270423
EGFLAM	0.00157072	0.0141821	-0.0502759
TPD52	0.00153367	-0.00994031	0.0308093
ZCCHC11	0.00137377	-0.0119823	0.0302924
IL18	0.00136362	-0.0321452	0.0306515
BLID	0.00134714	-0.0238621	0.016416
THY1	0.00122495	-0.0257601	0.0417507
FPR3	0.00121474	0.0262994	-0.034963
RPRML	0.00120947	0.0148264	-0.0462575
NACA2	0.00117405	-0.0229119	0.0214317
GNRHR2	0.00117028	-0.013587	0.00501124
SNORD109B	0.00116614	0.0318782	-0.0338068
F2RL1	0.00115525	0.020287	0.0413792
OR2A9P	0.00099874	-0.0109752	0.0400574
F11-AS1	0.00098844	0.0191837	-0.00392311
HOXC9	0.00096177	0.0103602	-0.0383398
RGS20	0.00083394	-0.0197501	0.0362527
COL4A2-AS1	0.00076329	0.0214175	-0.0240872
FBXL13	0.00067207	0.0243129	-0.0446899
YPEL4	0.00066673	-0.00810658	-0.0161777
CEACAM1	0.00066432	0.00797472	0.0334244
LCE1E	0.00046787	0.0203339	-0.00633269
TAS2R10	0.00046553	0.0264536	-0.0354356
IRS2	0.00034604	0.0450664	0.00085538
TNFAIP2	0.0002945	0.0186357	-0.0206979
GBX2	0.00028204	-0.0353774	0.032734
NAA25	0.0002066	-0.022	0.0342129
ANO8	0.00019911	-0.0144516	0.0359597
SPSB4	0.00018501	0.0225011	-0.0204276
CYP1B1	0.00018394	0.00447776	0.0193853
FOXE3	0.00017264	0.0412229	0.0143696
TMEM154	0.00011043	-0.0220901	0.0422422
AIF1	3.0449e-05	0.00636842	-0.045224
MOCOS	-1.2782e-05	-0.0292445	0.0300788
CD163	-3.3849e-05	0.00490334	-0.0444406
ST3GAL6	-0.00019704	0.0372182	0.0165256
TMEM192	-0.00021291	0.0350732	0.0141384
GALC	-0.0002651	0.0287927	-0.0394638
HAPLN1	-0.00027553	0.0186361	-0.0207738
CNTFR-AS1	-0.0002915	0.0109508	0.0108407
DIRAS1	-0.00037712	0.0109054	0.0362157
PSPH	-0.0003837	0.0243382	-0.0398589
PCDH19	-0.00038607	0.00362937	0.0419139
KRTAP10-1	-0.00044639	0.0131905	0.00502738
GALNT18	-0.00052186	-0.0164369	0.0402606
FBXO2	-0.00053709	0.0264984	0.0371945
GLB1L	-0.00056064	0.00520887	0.039919
PAK1	-0.00057757	-0.0137519	0.0451475
PRUNE2	-0.00077156	0.0319356	-0.0259053
ADRB2	-0.00080664	-0.037177	0.00114697
VSIG4	-0.00091624	-0.00291639	-0.0414068
PSD3	-0.00107252	0.0193455	0.0293178
PRTN3	-0.00107881	-0.0283817	-0.0182238
DISP2	-0.00109767	-0.00780837	0.0164974
GNAZ	-0.00112113	-0.0229824	0.0215195
NOS1	-0.00115827	0.0365961	-0.0146745
PDZRN3	-0.00121552	0.0255018	-0.0280892
ZFHX2	-0.00125674	-0.0141746	0.0325979
SCUBE2	-0.00131202	-0.00853587	-0.0368584
CD55	-0.00134222	-0.0159198	0.0469545
ZFYVE16	-0.00139948	-0.016424	0.0234268
NAT8	-0.00144101	-0.00151868	-0.0413874
CHAC1	-0.0014507	0.0387887	0.0217923
CREB3L1	-0.00148305	0.0331251	0.0148949
MEFV	-0.00150602	0.0244439	-0.00450863
GACAT2	-0.00153192	0.00657895	-0.0001085
HP	-0.00156537	0.00575287	0.00205099
SNX10	-0.00156808	-0.02197	0.0352182
PDIA4	-0.00160028	-0.0291548	0.0221844
LY96	-0.0016266	0.038736	-0.0127652
DPP4	-0.00164093	-0.0361089	0.0327009
UBE3B	-0.00165165	0.0194036	-0.0376261
TPPP	-0.00169766	-0.0149377	0.047993
ECHDC2	-0.0018447	-0.0151873	0.0401707
FLVCR1-AS1	-0.00188548	-0.0144464	0.0460019
GPX7	-0.00196551	-0.0133266	0.0470548
TXNDC16	-0.00198838	0.0335395	0.0097305
KLF4	-0.00204015	0.0389613	0.0112842
PCBP1-AS1	-0.00205168	0.0165333	0.0340285
GPM6A	-0.00205313	-0.00877553	0.037234
TTTY14	-0.00206657	0.0230085	0.0145845
GJC2	-0.00207189	0.0259732	0.00179389
RBBP8	-0.00223347	-0.0310817	0.0221419
FBP2	-0.0022934	0.0253657	-0.0264459
ATP1B1	-0.00229655	-0.0258887	0.033452
SPTBN2	-0.00236545	0.00442394	0.0202987
PLGLB1	-0.0023929	0.028544	0.0046854
NLGN4X	-0.00242551	0.00960716	0.0046778
CYP27C1	-0.00249716	0.0403156	0.00782028
DIRC1	-0.00262902	0.0231507	0.0236929
RENBP	-0.00270732	0.0382999	-0.016022
AR	-0.00276819	0.0144125	-0.0468848
KIAA1024	-0.00279876	0.0381124	0.00570776
KIAA1549L	-0.00283058	0.0217261	-0.0404898
SH2D4A	-0.00283842	-0.0244712	0.0338847
AGMAT	-0.00288807	-0.0208995	0.00993187
LOX	-0.0029802	-0.0285334	0.0221661
KIR3DL2	-0.00299131	0.0170546	0.02232
TTC23	-0.00306381	-0.00174397	0.038235
TUBB4B	-0.00310246	-0.0430177	-0.013254
ARHGAP23	-0.00311623	-0.0212806	-0.0342041
ZNF528	-0.00316477	-0.0122797	0.0414442
TIPARP	-0.00322994	0.0363347	0.0186179
CD44	-0.00333006	-0.0252328	0.0404666
DMRTA1	-0.00335219	0.0363851	0.0208046
SMPDL3B	-0.00337571	-0.0144426	0.0372033
TTC32	-0.00340143	-0.0302727	0.0177368
RGL1	-0.00343406	0.0345627	0.0260374
TXLNG	-0.00343697	-0.0105375	-0.0114273
ZNF714	-0.00352335	-0.0121601	0.032396
SLCO4A1-AS1	-0.0036112	0.0109384	0.0183828
EPB41L5	-0.00363128	-0.0180048	0.0335755
TSHB	-0.00371982	0.00421467	0.00747848
ITM2C	-0.00374058	0.00965046	0.0434478
PEX6	-0.00377582	0.0285662	-0.0365084
PRKY	-0.00378446	0.00831286	0.018252
LARP7	-0.00381605	-0.0210398	0.0307249
GPER1	-0.00383828	0.033994	-0.00242608
ODF3L2	-0.00386411	0.0317894	-0.0281235
CRTAC1	-0.00397543	0.0247875	-0.0364563
CETN3	-0.00401311	-0.0279081	0.0216208
PLK1	-0.00401989	-0.0421081	-0.0155601
PLAC8	-0.00409548	-0.0294518	0.0391008
ITLN2	-0.00409988	0.0239701	-0.0410355
TMEM82	-0.00411557	0.0147055	0.0265649
NOV	-0.00417208	0.0249005	0.0390334
SNORA75	-0.00417704	-0.0318153	-0.0311339
MAOA	-0.00421963	0.00998481	-0.046941
CRIPAK	-0.00424095	0.0212144	0.0057076
RAB3C	-0.00430765	0.0322668	-0.00781011
STAT4	-0.00439783	0.0133747	-0.0212618
GATA5	-0.00445686	0.0285627	-0.033033
THAP9-AS1	-0.00452424	-0.0139677	-0.0150488
LINGO1	-0.00453654	-0.0299275	0.0291027
DSN1	-0.0045717	-0.0330111	0.0101728
MT1F	-0.00458471	-0.0189261	-0.0388006
RARRES1	-0.00459392	-0.0373374	-0.0255613
ARL17A	-0.00460957	0.0289539	-0.0382203
RHBDL1	-0.00462943	0.0315679	0.00115718
SNAR-G1	-0.00469605	-0.0430767	-0.00132919
TUBA4A	-0.00471237	-0.035495	-0.0252325
PKHD1L1	-0.00477066	0.0230077	-0.0281394
BTK	-0.00479854	0.0392335	-0.0211303
APCDD1L	-0.0048585	0.00814987	0.0369223
YAE1D1	-0.0049352	0.0309418	0.0365451
RINT1	-0.004999	0.016608	-0.0236106
KIF17	-0.00499949	0.0184417	-0.0464707
SNRPD3	-0.00505748	-0.0264507	0.0263797
DNM3OS	-0.00512171	0.037643	-0.00655495
CCDC40	-0.00514329	0.00987467	0.00531045
XPNPEP3	-0.00517958	0.0284095	-0.0418947
CA11	-0.00527358	0.0385624	-0.00905523
TDRD12	-0.0053169	0.0112871	0.00663242
TMEM180	-0.00533464	0.00831544	-0.0122287
FBN2	-0.00535179	0.00805852	-0.0280023
SORT1	-0.00544202	0.0122603	0.0479638
TEKT4P2	-0.00553821	-0.0162898	0.0410695
S100A2	-0.0055407	0.0136975	0.00270003
CDKL5	-0.00556775	-0.0144562	0.022111
SLITRK4	-0.00561551	-0.00599442	0.0506137
ANPEP	-0.0056163	0.042476	-0.00564035
FZD2	-0.00569149	0.0352629	-0.0248912
BEX5	-0.00571978	0.0287509	-0.0262753
CXXC5	-0.00584257	0.031056	-0.00430138
SCARF2	-0.00586615	0.0231418	0.0138289
CMAHP	-0.00588203	-0.0109584	-0.041663
IL17D	-0.0059191	0.0346545	0.0334212
ZNF675	-0.00592391	-0.0116759	0.0393829
MSMP	-0.00593549	-0.0395684	0.0176484
MTRR	-0.00599191	0.00496188	0.0173656
SNAR-F	-0.00603061	-0.0414334	-0.0103472
PCDHA5	-0.00604647	0.0186157	-0.0176799
XKR9	-0.0060795	0.010675	-0.0180837
CCDC78	-0.00617044	0.0226758	0.00621995
PNLDC1	-0.00622731	0.0117796	0.0143697
GJA5	-0.0063199	0.0267459	-0.0404127
KLHL24	-0.00633923	0.0422139	0.00511657
FAM224A	-0.0063416	0.0126289	0.00806531
ZNF582-AS1	-0.00634734	0.0317764	-0.00052971
CT47A11	-0.00635367	0.0220744	0.0190807
RALA	-0.00641272	0.0340717	0.0334856
ZFP14	-0.00642624	0.0213714	0.010481
OGFR	-0.00642669	0.0158361	0.0168632
SNAR-I	-0.00642918	-0.0413124	-0.00675076
MFSD2A	-0.00644629	-0.0364292	0.0234817
ASNS	-0.00646061	0.0181433	0.0314626
SYT3	-0.00646768	-0.00177176	0.0361853
HJURP	-0.00648628	-0.0415734	-0.0167185
STX3	-0.00654758	0.0374726	0.0198162
ZNF704	-0.00657005	0.0336089	-0.0120402
PCSK1	-0.00657424	0.0329281	-0.0145954
PPAP2C	-0.00659928	0.0101432	0.0413394
KCNIP3	-0.00661619	-0.00523358	-0.0253605
TTTY15	-0.00664128	0.0121792	0.00769421
NAT8B	-0.00666247	0.00966543	-0.0436723
GFPT2	-0.00667459	0.00304634	0.0280938
TXLNGY	-0.00668169	0.0135745	0.00900811
B3GAT2	-0.00669402	0.0267699	0.0033399
NNAT	-0.00669407	-0.00642003	0.0483288
CRHR1-IT1	-0.00669926	0.0234331	0.00687773
AP1AR	-0.00674098	0.0339461	0.0225773
TPTEP1	-0.00686387	0.0306931	-0.0189936
PRKAR1B	-0.00696291	0.0197848	-0.0215161
FAM166A	-0.00700207	-0.0339399	-0.0203846
MYBL1	-0.00702272	-0.0434052	-0.00754501
RHPN1	-0.00702796	-0.00262996	0.0353652
EBF3	-0.00706036	-0.0035607	0.0388994
GRK4	-0.0071522	-0.0204852	0.0456362
ECHDC3	-0.00718144	0.0194239	-0.0386655
SPATA13	-0.00718218	0.0402013	0.00203182
F2RL2	-0.00721244	0.0360014	-0.0282129
WARS2	-0.00725517	-0.0191539	0.0411667
SLC38A2	-0.00726489	0.0198414	0.00434039
PKDCC	-0.00732982	0.0212647	-0.0287979
CLDN10	-0.00738601	0.0234294	-0.0443801
SPESP1	-0.00738966	0.0193915	0.0235636
SNHG10	-0.00742263	-0.023446	0.0216613
HENMT1	-0.00745726	-0.00892219	-0.0185545
VEGFC	-0.00747183	-0.0379491	-0.00282607
MMP7	-0.00750115	0.011687	-0.0399399
SPI1	-0.00752499	0.0359291	-0.0009891
CMKLR1	-0.00753692	0.0203182	-0.0225991
SMCR8	-0.00759506	0.0304345	0.0249433
DNASE2	-0.00764605	0.0406927	0.0201487
IGF2	-0.00773631	-0.015581	0.0470771
FLT4	-0.00777044	0.0375926	-0.0287914
SNORA67	-0.00778862	-0.039138	-0.0145485
NAALADL2	-0.00782144	0.0301504	0.00872492
CHST1	-0.00787428	0.00707076	0.031399
CEL	-0.00788259	0.0159412	-0.00078547
OAF	-0.00791622	0.0373739	-0.0245364
SNAR-H	-0.00794169	-0.0406291	-0.00981151
PMAIP1	-0.00794683	-0.0184532	0.0408915
PPP1R14A	-0.00797251	0.0156583	-0.00087494
MYO1B	-0.00797401	0.00043749	0.0518948
FGD4	-0.00797782	-0.0320173	0.0303443
PSCA	-0.00798729	-0.0166981	0.0221062
ACSS1	-0.00803374	0.00676755	0.0255753
KIF18A	-0.00805872	-0.0423277	-0.00893666
SRRM3	-0.00811902	0.0345134	-0.0299673
SNAR-G2	-0.00812916	-0.0410216	-0.00896868
PGF	-0.00813923	0.0118156	0.0484892
CYP1A1	-0.00820118	0.0377932	0.0110172
UVSSA	-0.00826064	0.0155383	-0.00225803
ZBTB1	-0.00830459	0.0351055	-0.0203071
TIMP3	-0.00831678	0.0133271	0.0290498
GPC3	-0.00834988	0.0273496	0.00489574
USHBP1	-0.00838668	0.0243787	0.00757064
TMEM238	-0.0084228	0.0149203	0.0248155
CACNA1C	-0.00847703	0.0169709	0.0194234
PPAPDC3	-0.00849406	0.0260872	-0.0156869
MYOM3	-0.00850878	0.0381334	-0.00961907
DPRXP4	-0.00853811	0.00814932	-0.0121632
CKS2	-0.00855082	-0.027021	-0.0079142
ADAMTSL5	-0.00860371	0.0249217	0.0255235
VMAC	-0.00863189	0.0196892	-0.0451815
TRPS1	-0.00878584	0.0371986	-0.023825
DYTN	-0.0087964	0.0263516	0.0174698
F2RL3	-0.00881602	0.0424017	0.00252908
AMICA1	-0.00885566	-0.0215785	-0.0391205
PSAT1	-0.00887574	0.00721532	0.0441916
CXCR4	-0.00899608	0.0152209	0.0462869
POLR3G	-0.00908236	-0.0366249	0.0182715
CNTN3	-0.00911277	0.0202509	-0.0260573
MEI1	-0.00917955	-0.00216899	-0.0211119
RPS6KA5	-0.00918056	0.0310883	-0.0323783
OLFM4	-0.00918271	0.0219758	-0.0427898
MYBL2	-0.00921312	-0.040383	-0.0156033
CFH	-0.0092665	0.0180941	-0.0445625
CYB5RL	-0.00931379	0.0157637	-0.0371763
TSPAN8	-0.00931999	-0.0191392	0.0327303
TOX2	-0.00933776	-0.00057874	0.0187178
RFTN1	-0.00935703	-0.0133276	0.0343641
MON1B	-0.00937994	0.0240122	-0.00112601
CD97	-0.00938741	-0.0127887	0.0425145
FAAH2	-0.00939956	-0.0332414	-0.0227048
DUSP26	-0.00947031	0.0141761	-0.0434184
CDC20	-0.0095039	-0.0395686	-0.0200339
CERS3	-0.00951377	0.0253049	0.0196599
EME1	-0.00952802	-0.0279959	-0.017645
TMEM210	-0.0095406	0.0189582	0.0253707
MCM5	-0.00956927	-0.0347943	-0.0204853
SYTL4	-0.0096143	0.02505	-0.0289399
EPHX4	-0.00965339	-4.8488e-08	0.0495131
PCGF2	-0.00969282	0.0258599	-0.0391432
FST	-0.00969556	-0.029789	0.00082632
NKX1-2	-0.00969649	0.0188713	0.028964
UBA6-AS1	-0.00971748	-0.0001895	0.04431
LRP5L	-0.00974391	0.035116	-0.0283356
SNAR-B2	-0.00979528	-0.0389755	-0.0101094
LPIN3	-0.00981217	-0.0390284	0.00278222
LRRC37A2	-0.00981817	0.0258245	-0.0228289
GATA3	-0.00983687	0.0383614	-0.0246261
CACNA1A	-0.00983972	0.0187094	-0.039607
SNAR-D	-0.00985871	-0.0393445	-0.0126471
CFAP70	-0.00986351	0.0248016	-0.0348039
DEPDC1	-0.00987638	-0.0360446	-0.0151408
PSRC1	-0.0098784	-0.0361952	-0.0210986
ASB9P1	-0.00989087	-0.0215472	-0.00577681
USF1	-0.00993915	0.00756143	0.00842881
SGIP1	-0.00996164	0.0346141	0.0195967
LRRC14	-0.0100305	-0.0104706	0.0396757
PKMYT1	-0.0100677	-0.0411276	-0.0133262
ALMS1P	-0.0101205	-0.01124	0.0339898
HOXA11	-0.0101486	-0.00027528	0.0397826
BEND4	-0.0101614	-0.0219036	0.036492
RNA5-8S5	-0.0102311	0.0278313	0.0256973
TPSG1	-0.0102838	0.018814	0.0251419
ZNF610	-0.0102851	0.00479963	0.0343977
CDCA3	-0.0102883	-0.0382016	-0.0192803
PERP	-0.0102923	-0.00260802	0.0485271
ACP5	-0.0103451	0.0349316	-0.0196826
KANSL1-AS1	-0.0103527	0.0228419	-0.00446419
SNAR-A3	-0.0103716	-0.0384412	-0.0105284
ERMAP	-0.0104035	0.0347747	-0.0226001
COPG2	-0.0104719	-0.0118821	-0.023824
MIR4697HG	-0.0104721	-0.0191057	0.0340821
CLCN5	-0.010498	0.0396854	0.0106756
ADAM12	-0.0105334	0.0319994	-0.0196535
SLC22A18AS	-0.0105824	0.0332629	-0.0319276
JPH4	-0.0106208	0.0234111	0.00061904
KCNK1	-0.0106728	0.013795	0.0191081
TTC3P1	-0.0107152	0.0304277	-0.00695146
KDR	-0.0107207	0.0129847	0.0452136
GPR116	-0.0107496	0.0219296	-0.0400534
SNAP91	-0.0108541	0.0409848	-0.0122116
ANLN	-0.0108692	-0.0409309	-0.0019424
MEOX2	-0.0108789	-0.00919683	0.0450706
MSANTD3-TMEFF1	-0.0109785	0.034238	0.0254273
DLGAP1-AS2	-0.0109872	0.00709921	0.0464038
PTPRK	-0.0110302	0.0245116	0.0291424
MXD3	-0.0110309	-0.0298703	-0.0227962
RRAGD	-0.0110862	0.0383277	0.0177465
SMIM2-AS1	-0.0111014	0.015631	0.0122994
SUSD5	-0.0111231	0.00023469	0.0473185
CHST2	-0.0112409	0.0358234	0.0271562
HOXB9	-0.0112424	0.0166627	0.0333089
FAM95B1	-0.011331	0.00566462	-0.045351
FUT10	-0.0114306	0.0224342	-0.0227072
FBXO43	-0.0114319	-0.037909	-0.00257621
NLRC3	-0.0114333	0.0232175	0.0182753
ERICH5	-0.0114594	-0.0156096	0.0408292
FAM57B	-0.011466	0.0222745	-0.0149599
AKR1C8P	-0.0115487	0.0246946	-0.0125448
ABCC4	-0.011556	0.0102677	-0.00785074
AASS	-0.0116154	0.0221958	-0.0362107
LUM	-0.0116547	0.0374287	-0.0198683
TMEM14E	-0.0116876	0.0297062	-0.0133234
MT1M	-0.0117197	-0.0325614	-0.0277266
SLC38A1	-0.0117378	0.00742626	0.0458563
SP8	-0.0117438	0.0306004	0.0127397
ADSSL1	-0.0118552	0.0227319	-0.035955
HIST1H1D	-0.0119406	-0.0154114	-0.0397138
TRIB3	-0.0119547	0.0345106	0.00184605
DPEP3	-0.0119684	0.0100886	0.00062559
SUV39H1	-0.0120008	-0.0376241	-0.0228729
HLA-DRB3	-0.012049	0.0234544	0.00937531
E2F1	-0.01207	-0.037769	-0.0193606
TOMM20L	-0.0121245	0.029332	0.00485019
CDC42EP5	-0.012167	0.0180817	0.029774
SOCS1	-0.0121727	0.0315443	-0.0338649
KIAA1211	-0.0121748	0.0205695	0.0212654
SSTR3	-0.0122182	0.0141646	-0.00514625
ABCG1	-0.0122334	-0.0193277	0.0324607
ASB9	-0.0122539	-0.0192305	-0.0111511
DNASE1L3	-0.012282	-0.011101	-0.0432189
STON1-GTF2A1L	-0.0123085	-0.0121929	0.0433351
LHX6	-0.0123174	-0.00545017	0.0422951
MUM1L1	-0.0123441	0.0238541	0.00611539
ZNF516	-0.0124115	0.0299512	0.016812
GXYLT2	-0.0124621	0.0307136	-0.0318122
SNHG5	-0.0124967	-0.00647211	0.0346071
NFYC-AS1	-0.0125213	0.0263051	0.0159834
ADRA2A	-0.0125355	0.0174178	0.0140872
SERPINE2	-0.0125779	0.0336299	0.0103019
SMPDL3A	-0.0125973	0.0361854	0.0133635
BFSP1	-0.0125987	0.0318751	0.00450536
KRTAP4-11	-0.0127014	0.0277435	-0.00462285
DKFZP564C152	-0.012713	0.0199395	-0.0102344
TACC3	-0.0127256	-0.0336496	-0.0216244
POU4F1	-0.0128007	0.029876	-0.0297649
BRIP1	-0.0128023	-0.0324868	-0.0231818
CKAP2L	-0.0128081	-0.0399326	-0.00470302
SYCE2	-0.0128127	-0.0287024	-0.0262344
CBS	-0.0128452	0.0268954	0.0203367
ANKRD20A5P	-0.0128458	0.013471	-0.0426926
FAM229A	-0.0128511	0.0322505	0.00228828
KIF23	-0.0128625	-0.0390982	-0.0174156
SPRY1	-0.0128907	0.00765696	0.0296541
SELP	-0.0129014	-0.0130718	-0.0390984
OSGEPL1	-0.0129018	0.00294966	-0.00645221
TMEM200A	-0.0129129	0.020118	0.0119284
ABCA8	-0.0129137	0.0260592	-0.0392478
MILR1	-0.0129493	0.00927338	-0.002577
AKR1C3	-0.0129689	0.027457	-0.0251484
AMT	-0.0129809	-0.00111421	0.022688
OLFM1	-0.0130095	0.00276125	0.00071227
PLA1A	-0.01303	-0.00556908	0.0233422
TMEM95	-0.0130481	0.023206	-0.00768062
BMF	-0.0130547	0.0421503	0.00085906
SPINT1	-0.013067	-0.026819	0.0368427
TICRR	-0.0130768	-0.0396254	-0.00774047
NFKBIL1	-0.0130887	0.0222475	0.0156247
BRI3BP	-0.0131039	-0.0353956	0.00583407
SCARNA13	-0.0131056	0.0316463	0.010515
TMPRSS4-AS1	-0.0132194	0.0151826	0.033542
MURC	-0.013242	0.0348033	0.0174075
ZNF117	-0.0133508	-0.0098752	0.0453132
WDR62	-0.0133671	-0.0345822	-0.0136966
ZNF205	-0.0133989	0.0215925	0.0276732
DKFZp779M0652	-0.0134062	0.0217214	-0.0283328
COL23A1	-0.0134297	0.0283336	-0.0359061
TMEM38A	-0.0134528	0.0345955	0.0234343
TUBB3	-0.0134781	-0.0197218	0.0413745
TMEM8C	-0.0135137	0.0216384	0.0186002
FOXP4	-0.0135411	0.0162806	0.0292662
LHPP	-0.0135454	0.0113606	-0.0204419
CENPO	-0.0135522	-0.0384118	-0.00971504
NETO2	-0.0135641	0.00363303	0.0428873
E2F2	-0.0135696	-0.0349846	-0.0201783
TOR2A	-0.0135946	0.0271831	0.0170646
HOXD1	-0.0136014	-0.0124172	0.036616
KCTD12	-0.0136173	0.0388321	-0.0164136
NEURL1B	-0.0136229	-0.0315914	-0.0283994
CEND1	-0.0136261	-0.0397193	0.0109819
SOBP	-0.013647	0.0267371	-0.0150459
AUTS2	-0.0136558	0.0294591	0.023406
CHRFAM7A	-0.0136568	0.0068259	0.0405628
UBE2T	-0.0136768	-0.0354313	-0.0211516
SNORA71A	-0.0136834	0.025414	0.0144048
TM4SF18	-0.0137085	0.0120129	0.0289464
SAMSN1	-0.0137213	0.00329177	0.0222823
FOXB1	-0.0137309	0.0165607	0.0337209
PCSK1N	-0.0137862	0.0295036	0.0159035
CDC42SE1	-0.0138649	0.0238913	0.0140127
TCN2	-0.0139107	0.0218108	-0.0235466
DHRS4L1	-0.0139392	0.0067333	-0.0120072
SORL1	-0.0139993	0.0250809	-0.0346158
PODXL2	-0.0140026	0.00354433	0.0319613
ACCS	-0.0140096	0.0202971	-9.6252e-05
MLLT11	-0.0140379	-0.00503356	0.0429059
CA13	-0.0140435	0.0125999	0.0111745
ELFN1	-0.0140619	0.0151698	0.0311446
CLDN23	-0.0140891	0.0211887	-0.0417943
COL21A1	-0.0141018	-0.0115025	0.0272905
CEBPD	-0.0141107	0.0286508	0.00488926
IL12RB2	-0.0141155	0.00561766	0.0425143
ESPL1	-0.0142376	-0.03657	-0.020987
ULK4	-0.0142904	0.0141822	0.00685723
UBE2NL	-0.0142975	-0.00733487	-0.00507307
HIRIP3	-0.0143229	-0.0296855	-0.030908
ARHGAP33	-0.0143577	0.0162688	0.0179041
PYY2	-0.0143885	0.0276325	0.0158024
ARHGAP11B	-0.0143885	-0.0321199	-0.0121772
KIF14	-0.0143942	-0.0347969	-0.00161345
RIBC2	-0.0144231	-0.0206948	-0.00528078
ATAD2	-0.0144463	-0.0354791	-0.021474
AKR1C1	-0.0144573	0.024308	-0.00607234
PCDH12	-0.0144693	-0.0138296	0.0361941
EVX1	-0.0144963	0.0157623	0.00484108
NAV3	-0.0145799	-0.0142272	0.0363873
GATA3-AS1	-0.0146235	0.0245144	-0.0327244
EN2	-0.0146432	0.0227512	0.00240894
PRRT3-AS1	-0.0146513	0.0165838	0.0348581
CH25H	-0.0146651	-0.00479557	-0.0451903
GALR3	-0.0146975	0.0178835	0.0298771
RACGAP1	-0.0147063	-0.0352002	-0.0157461
RPH3AL	-0.0147951	0.0150556	-0.0204553
TSPAN15	-0.0148043	-0.0270304	0.0246816
ZNF329	-0.014805	0.0287205	0.0191824
RAVER1	-0.0148268	0.0139052	0.0339335
CISD3	-0.014829	0.0251386	0.0137709
STARD4-AS1	-0.0148397	0.00398361	-0.0103698
APOBEC3B	-0.0148557	-0.0319324	-0.0141248
SPIN4	-0.0149334	0.0302211	0.0200681
SNORD17	-0.0149342	0.00548136	-0.0164126
ANKRD37	-0.0149998	0.0322634	0.017521
DNM3	-0.0150265	0.0118707	-0.00204951
HERC2P4	-0.0150283	-0.0182279	0.0413341
SCGB3A1	-0.0150802	0.026321	0.00922411
CALY	-0.0150832	0.0264942	0.0153474
FOXD3-AS1	-0.0150903	0.0276145	0.0108878
RMDN1	-0.0151025	0.0194462	-0.0104512
ATE1-AS1	-0.0151071	0.00161892	0.0248123
PRR36	-0.0151242	0.0275602	0.0191442
MCM2	-0.01524	-0.034173	-0.0235051
MFAP3L	-0.0152882	0.0296348	0.0238244
GPSM2	-0.0153578	-0.0318324	-0.00828314
UBE2C	-0.0153814	-0.0379806	-0.0109119
AURKB	-0.0154003	-0.0395348	-0.0104825
CDKN3	-0.0154066	-0.0347934	-0.0205314
HIST1H2BF	-0.0154665	-0.0233704	-0.0316587
HIST1H1A	-0.0154774	-0.0299546	-0.0139746
AURKA	-0.0155249	-0.0382957	-0.0115202
MYO15B	-0.0155307	0.0107407	-0.0212685
SCARNA14	-0.0155357	0.025844	0.00705232
PLK4	-0.0155391	-0.0375612	-0.00913808
NDC1	-0.0155759	-0.0295791	-0.0127419
HIST2H2AC	-0.015588	-0.0270629	-0.00146972
OSBPL3	-0.0155934	-0.0370958	0.0147518
SYN2	-0.0156028	0.0159875	0.0249694
ADCY10P1	-0.0156228	-0.0111427	0.0419913
TPX2	-0.0157221	-0.0365931	-0.0165411
CENPM	-0.015745	-0.0340093	-0.0180353
CENPI	-0.0157501	-0.0311288	-0.0178525
STXBP6	-0.0157853	-0.0371466	-0.00578021
GALNT7	-0.0157955	0.0226162	0.0289458
HELLS	-0.0158522	-0.0291688	-0.0122062
ZNF366	-0.0158536	0.030786	-0.00867016
ADIRF	-0.0159196	-0.0205737	-0.0299445
UTS2R	-0.0159289	0.0232897	0.0284059
POC1A	-0.0159757	-0.033246	-0.0162251
HOPX	-0.0159838	-0.0170938	-0.0377805
EFNB3	-0.0160146	0.0376066	0.00847976
SOX2	-0.0160271	0.0335597	-0.0020032
GTSE1	-0.0160884	-0.0348082	-0.0153405
NUF2	-0.0160952	-0.0377804	-0.0117419
ASF1B	-0.0161127	-0.0382265	-0.0122045
SOCS3	-0.0161246	-0.027533	-0.0268284
MKI67	-0.016128	-0.0333292	-0.0198174
TCF19	-0.0161353	-0.0359426	-0.009985
LRRC34	-0.0161554	0.0093004	-0.0400155
KIFC1	-0.0162379	-0.0360856	-0.00380463
SLC12A5	-0.0162856	0.0258543	0.0188495
CLGN	-0.016319	0.00018792	0.0365204
SGOL1	-0.0163346	-0.033713	-0.0126421
MMP10	-0.0163639	0.0146183	0.0441718
CELSR1	-0.0163879	0.0313966	0.0080732
ARL4A	-0.0164071	0.00463092	0.0269167
DEPDC1B	-0.0164243	-0.0380108	-0.0120375
CCDC134	-0.0164576	-0.0187509	-0.0221325
CCNF	-0.0164613	-0.0329799	-0.00844976
CENPA	-0.0164636	-0.0365238	-0.0163988
GPR4	-0.0164643	-0.00452502	-0.00493627
DHH	-0.016482	-0.0318849	-0.0204505
ATAD5	-0.0165552	-0.0304758	-0.00504991
SKA1	-0.0165678	-0.038373	-0.0126957
SLC39A10	-0.0166035	0.0154129	0.0331579
LBX1	-0.0166232	0.0229687	0.0253538
ZBTB16	-0.0166279	-0.00733334	-0.028765
SOCS2	-0.0166498	0.0320561	0.00748228
PIF1	-0.0166825	-0.0337032	-0.0175616
CHAF1A	-0.0167719	-0.0365503	-0.0147822
DACT3	-0.0167745	0.0320862	-0.0129662
ADRA2C	-0.0167776	0.0160832	0.0401424
DIABLO	-0.0168078	0.0192053	0.0176618
MYCBP	-0.0168454	-0.0383032	-0.0143241
NCAPG2	-0.0168752	-0.036624	-0.0148647
TOP2A	-0.0168768	-0.0372682	-0.0128861
TMEM88B	-0.016919	0.0205077	0.0203557
PTTG2	-0.016943	-0.0347759	-0.0129821
SCARNA11	-0.0169512	0.0254063	0.00791906
PHF19	-0.0169759	-0.0258305	-0.0206918
CHRNA7	-0.016976	0.00363681	0.0425787
CCNB1	-0.0169944	-0.03471	-0.0139602
KIF22	-0.0170821	-0.0337066	-0.0183862
CENPU	-0.0171252	-0.0360897	-0.0165018
BIRC5	-0.0171587	-0.0321185	-0.0205648
KIF4A	-0.0172086	-0.0354182	-0.0197428
TMEM88	-0.0172771	-0.0318072	-0.00511138
MTHFR	-0.0172835	0.0181771	0.0156867
CDKN2C	-0.0173062	-0.0269979	-0.0320672
GINS2	-0.0173606	-0.0385675	-0.0114538
CENPE	-0.0174389	-0.0351724	-0.014995
PTTG1	-0.017442	-0.0328246	-0.012922
BUB1B	-0.0174541	-0.0357725	-0.0159571
MAP4	-0.0174964	0.0284914	0.00908893
ADAMTS1	-0.0175086	-0.0328704	0.00165437
ASPM	-0.0175823	-0.0343688	-0.0156121
KIF20A	-0.0176068	-0.0357298	-0.0162938
NKX2-5	-0.017654	0.0228503	0.0299326
DAAM1	-0.017659	0.00293159	0.0312605
PBK	-0.0176686	-0.0359043	-0.0169647
CCDC150	-0.0177085	-0.0244887	0.00121878
KIF24	-0.0177378	-0.0288957	-0.0144222
ANGPT2	-0.0177745	-0.0282301	0.0107784
TPTE2P6	-0.0177913	0.0084431	0.0106982
MCM10	-0.0178037	-0.0376573	0.00161701
KCNS3	-0.0178232	0.02898	-0.0290984
LRRC26	-0.0178246	0.0257043	0.0175866
SAPCD2	-0.0178618	-0.0311731	-0.0135894
TRIP13	-0.0178965	-0.0382489	-0.00982683
HIST1H2AJ	-0.0179129	-0.0184194	-0.030456
AADAT	-0.0179537	0.00044622	0.0378684
VPS9D1	-0.0179673	0.0309745	0.0159582
CAMK2N1	-0.0179978	0.0378143	-0.0118725
KIF20B	-0.0180073	-0.0358339	-0.0143155
APCDD1	-0.0180105	0.0106252	-0.0269003
DDR2	-0.0180152	0.0180948	-0.0156491
LONRF3	-0.018028	0.0344758	-0.00839226
AKR1C4	-0.0180492	0.0231851	-0.0201232
FAM64A	-0.0180502	-0.0328924	-0.0194016
CDCA8	-0.018072	-0.0370309	-0.012589
FANCD2	-0.0180801	-0.0331743	-0.0155435
TUSC8	-0.0180815	0.0252994	0.0151694
SFTA1P	-0.0180879	0.030315	0.0171715
MAML1	-0.018091	0.02906	0.0180452
CCNA2	-0.0181048	-0.0368664	-0.0163478
SGOL2	-0.0181152	-0.0336441	-0.0123556
FAM43B	-0.0181159	0.0285381	0.0164052
POR	-0.0181309	0.0265863	0.0131954
HIST1H2AK	-0.0181934	-0.0220879	-0.0254834
CHTF18	-0.0181988	-0.0253536	-0.0183463
GPR150	-0.0182317	0.0305675	0.0129821
FAM110B	-0.0182862	0.0360499	0.00355827
PRKACB	-0.0183127	0.027563	0.0011232
PALD1	-0.0183533	-0.0116322	0.0224164
CEP55	-0.0183558	-0.0347127	-0.014041
NDC80	-0.0183787	-0.0356628	-0.0121889
PTTG3P	-0.0184347	-0.0342452	-0.0105932
CENPL	-0.0184388	-0.0329112	-0.0060826
RAD51	-0.0184602	-0.037385	-0.0128628
POLE2	-0.0184628	-0.0355302	-0.0148669
ACE	-0.0184795	0.0176313	-0.00923819
HIST1H2AH	-0.0184833	-0.0239904	-0.0239643
DNM1	-0.0185116	0.0284485	0.0154101
LCTL	-0.0185486	-0.00699076	-0.00745369
ESCO2	-0.0185917	-0.0338173	-0.016615
CEP78	-0.0186035	-0.0185083	-0.00056459
DLG3	-0.0186719	-0.00349785	0.0179695
WDR76	-0.0186862	-0.0288131	-0.0168177
HECW2	-0.0187122	0.0270985	-0.00524213
TTK	-0.0187223	-0.0357343	-0.0129109
SPAG5	-0.0187395	-0.0335367	-0.01315
TROAP	-0.0187423	-0.0289352	-0.0213785
BUB1	-0.0187709	-0.0334508	-0.0145691
UNCX	-0.0187714	0.0266048	0.0156998
CLDN5	-0.0187804	-0.0123063	0.0273353
SPDL1	-0.0188137	-0.0333438	-0.00496221
FAM83D	-0.0188208	-0.0364327	-0.0121474
HS3ST1	-0.0188221	-0.0159854	0.0299649
ARHGAP11A	-0.0188249	-0.0294869	-0.0115842
HIST1H2BE	-0.0188436	-0.0319533	-0.0208911
TMPO	-0.0188498	-0.0325481	0.00181716
POLQ	-0.0188675	-0.038013	-0.0101416
TNFRSF8	-0.0189056	-0.0112322	-0.0411245
BORA	-0.0189377	-0.0255791	-0.0155373
KLLN	-0.0190063	0.0202393	-0.00110794
MREG	-0.019076	0.00509497	0.0342435
MYLK4	-0.0190979	0.0255614	-0.0260442
MTFR2	-0.0191004	-0.0350916	-0.00629638
MIR181A2HG	-0.0191052	0.0281858	-0.00936823
SPATA6	-0.0191503	0.0267002	-0.011503
ERCC6L	-0.0191702	-0.0351204	-0.0129016
ND6	-0.0191871	0.0285975	-0.0156001
MMP1	-0.0191936	0.0277521	0.0217146
UHRF1	-0.0192042	-0.0327178	-0.0169592
HAUS8	-0.0192222	-0.0332004	-0.00985587
ACRBP	-0.0192356	0.0303853	-0.0277353
STIL	-0.0192945	-0.0270684	-0.0155739
SLC44A5	-0.0193845	0.0235402	-0.0228817
SLCO2A1	-0.0193923	-0.00716371	-0.0265559
NUSAP1	-0.0193933	-0.0332497	-0.0157009
CDT1	-0.0194185	-0.0361365	-0.00962956
ASXL3	-0.0194372	-0.00383984	0.0348659
BMPER	-0.0194379	0.0250098	-0.0298203
FANCA	-0.019465	-0.0357342	-0.00680504
FEN1	-0.0194781	-0.0360337	-0.0117842
KIF15	-0.0195022	-0.0338818	-0.016475
KIF2C	-0.019522	-0.0351107	-0.012309
FANCI	-0.0195448	-0.0289479	-0.01643
SBK1	-0.0196295	0.0217143	0.0273761
DBF4	-0.0196429	-0.0257103	-0.0144418
SNHG8	-0.0196545	0.0213509	-0.0291295
CLEC2B	-0.0196908	0.0170698	0.0282298
SATB1	-0.0196935	0.0281745	-0.00123278
SH2D3C	-0.0197005	0.0350234	0.0109436
HOXA6	-0.0197097	0.0199919	-0.0202904
DTL	-0.0197345	-0.0350313	-0.010693
FOLH1	-0.0197368	0.0291704	-0.0207729
GPR160	-0.0197525	0.0132586	0.0257024
CDC45	-0.019787	-0.0351052	-0.0137576
RAB17	-0.0197889	-0.0201768	0.0286297
ANKRD2	-0.0198309	-0.0129529	-0.0296659
CEP128	-0.0198383	-0.0362264	-0.00297169
IDH1-AS1	-0.0198454	0.0281602	-0.0225775
RECQL4	-0.0199098	-0.0285253	-0.0147275
CENPF	-0.0199132	-0.0300997	-0.017441
KIF11	-0.0200052	-0.0349801	-0.0129292
PODXL	-0.020024	0.0169723	-0.00197595
CDCA2	-0.0200596	-0.034775	-0.0108368
NEK2	-0.0200649	-0.0289569	-0.0164704
SERPINB9P1	-0.0200864	0.0216412	-0.012878
HERC5	-0.0201103	-0.00053394	0.0150453
NRP2	-0.020162	0.0347018	0.00191916
MCM6	-0.0201728	-0.0263936	-0.0227996
CLSPN	-0.0201883	-0.0234777	-0.00193744
MCM4	-0.0202788	-0.0369863	-0.00715357
KNSTRN	-0.0202973	-0.025469	-0.0092132
SPC25	-0.0203848	-0.0335749	-0.0149118
ITGB4	-0.020397	0.0247329	-0.0275891
CLEC11A	-0.0204007	0.020141	-0.0021933
CDKL3	-0.0204093	0.0291321	0.00887412
ZGRF1	-0.0204469	-0.0144434	-0.022534
TRIM2	-0.0204852	0.00853179	0.0294416
CD36	-0.0205054	-0.0247024	0.0234047
CTSV	-0.0205154	0.0222501	-0.0213749
SMAGP	-0.0205307	-0.0151164	0.00905661
RNF182	-0.0205455	0.0152454	0.0350839
FOXM1	-0.0206197	-0.0306708	-0.0197877
TRAIP	-0.0206217	-0.0304668	-0.0144705
TET1	-0.0206259	0.0302441	-0.00905624
PIEZO2	-0.020633	0.0264841	-0.0239991
NCEH1	-0.020644	-0.0234098	0.00030468
EXOC3L2	-0.0206659	0.0253975	-0.0211203
RFC3	-0.0206736	-0.0339205	0.00323413
FBXO5	-0.0207011	-0.0333862	-0.00229622
TWIST2	-0.020732	0.0277136	-0.0261824
SERPINB9	-0.0207597	0.00586786	-0.0366339
TYMS	-0.0207863	-0.0359057	-0.00803799
HIST1H2AL	-0.0208218	-0.0303095	-0.0198589
ERP27	-0.0208306	-0.00093456	-0.0396038
PRR11	-0.0208512	-0.0319955	-0.00889939
SHCBP1	-0.0208848	-0.0358642	-0.00542947
MAD2L1	-0.0209252	-0.0349044	-0.00964607
TNIK	-0.020926	-0.00731384	0.0368626
KALRN	-0.0209632	0.0352544	0.00459833
TDP1	-0.0209775	-0.0180575	0.00342192
CDC25C	-0.0209874	-0.0320019	-0.0148065
RRM2	-0.0209996	-0.0354238	-0.0021678
CCNB2	-0.0210414	-0.0309427	-0.0155066
CDK1	-0.0210457	-0.0332465	-0.0147171
RCOR2	-0.0210654	0.0126966	0.0270377
CIT	-0.0210857	-0.0301321	-0.0140368
HAGLROS	-0.0211085	-0.00816028	0.0193454
CRISPLD1	-0.0211145	0.0336845	0.00307886
DDIT4	-0.0211226	0.0281864	-0.00192329
RAD54L	-0.0211335	-0.031284	-0.0149586
TCAF2	-0.0211825	-0.0256042	0.0198882
MIR503HG	-0.0212161	0.0330033	0.00941896
INCENP	-0.0212224	-0.0317998	-0.00427447
EXO1	-0.021228	-0.0349637	-0.00893412
RAPGEF5	-0.021229	0.00364558	-0.00489176
FZD3	-0.0212395	0.0289738	0.0166767
CDC25A	-0.0212441	-0.0297957	-0.0137709
TMEM246	-0.0213011	0.0111378	0.0347909
CDCA5	-0.021313	-0.0305698	-0.0146138
DUT	-0.0213632	-0.0203057	-0.0260346
E2F7	-0.021364	-0.0234091	0.0124059
CHRNA5	-0.0213857	-0.017014	-0.00454693
KLHL4	-0.0214152	0.0237555	-0.00375879
RASSF9	-0.0214693	0.0172519	0.0214936
CENPW	-0.0214784	-0.0343711	0.00563079
RAD51AP1	-0.0214823	-0.0316072	-0.0003211
H2AFX	-0.0214883	-0.0268815	-0.00928206
SNORD86	-0.0214907	-0.0356224	-0.00453975
SORBS1	-0.0215377	0.0195694	-0.0223081
FAM72A	-0.0215573	-0.0302568	-0.00400917
CKS1B	-0.0215778	-0.030104	-0.0174989
APOBEC3C	-0.0215958	-0.0261881	0.0264507
EPHB2	-0.021614	-0.00537124	0.034817
NCAPD2	-0.0216366	-0.0226492	-0.0238748
HIST1H1B	-0.0216942	-0.0253626	-0.0192797
OIP5	-0.0216962	-0.032567	-0.0137992
TK1	-0.0217034	-0.0305103	-0.0175026
TNFSF4	-0.021704	-0.0171208	0.0296468
RNASEH2A	-0.0217062	-0.0288566	-0.0136291
HMMR	-0.021732	-0.0305094	-0.0157415
CCNE2	-0.0217589	-0.0330336	-0.0150798
PDE4D	-0.0218176	-0.00935984	0.0336435
MTBP	-0.0218177	-0.0194444	-0.0185183
NID1	-0.0218693	0.0327525	-0.00737386
SGK223	-0.0218899	0.0330538	-0.0160533
HIST1H2AI	-0.0219283	-0.0267909	-0.0167305
HIST2H3A	-0.0219837	-0.0297411	-0.0186321
SLC43A2	-0.0219854	-0.0183394	0.0344887
PARPBP	-0.0219903	-0.0298806	-0.00733087
HIST1H3B	-0.0220093	-0.0245466	-0.0203494
FAM46C	-0.0220208	0.00230738	-0.0373406
SCARNA8	-0.0220356	0.0178744	0.0197255
CASC5	-0.0220416	-0.0270273	-0.0198405
ZFP69B	-0.02205	0.00410768	0.0312232
NDST1	-0.0221082	0.010897	0.0181787
CHST15	-0.0221118	0.0333133	-0.00412771
ANKRD20A9P	-0.0221171	0.0191547	-0.0101729
MDFI	-0.0221295	0.00697956	0.0126569
PECR	-0.0221689	0.00325922	0.0113744
RBL1	-0.0222042	-0.0273781	-0.0052112
KNTC1	-0.0222571	-0.0278116	-0.0198863
RMI2	-0.0223005	-0.0316476	-0.0148546
KLHL6	-0.0223227	0.0283997	-0.0141526
HAGLR	-0.0223342	-0.00877725	0.0281095
FKBP7	-0.0223397	0.0208981	0.0262861
ORC1	-0.0223545	-0.0326477	-0.0035536
DLGAP5	-0.0223567	-0.031251	-0.0131131
SLIT2	-0.0223844	-0.00536899	0.0261724
SH3PXD2A	-0.022388	0.013947	-0.029635
SELL	-0.0225352	-0.0219107	-0.0163355
DOCK4	-0.0225605	0.0232467	0.0220113
PCNA	-0.022573	-0.033681	-0.00830297
CLSTN3	-0.022575	0.0133467	0.0145611
CNTNAP3	-0.0225872	0.00408692	-0.0393393
PEG10	-0.0225881	-0.0047297	0.0273156
PLCL1	-0.0226037	-0.0292464	0.014065
SNTB2	-0.02265	0.0315033	-0.00733578
ABCA1	-0.0226705	-0.0308097	-0.00449033
FANCB	-0.0226729	-0.0241259	-0.0164727
ANKRD20A2	-0.0227009	0.0148277	-0.026193
DSCC1	-0.0227229	-0.0256216	-0.0146605
CHAF1B	-0.0227231	-0.030319	-0.00970492
SMC4	-0.0227233	-0.0281064	-0.0115195
ERMP1	-0.0227242	0.0164892	-0.0171061
NCAPG	-0.0227403	-0.0302279	-0.0120294
SAMD13	-0.0227594	0.0284494	0.00021391
ALG10	-0.0227603	0.00646072	-0.011595
GNAI1	-0.0227654	0.0249376	0.0178062
TMEM158	-0.0227684	-0.0159213	0.0256901
FRY	-0.022794	0.0242528	-0.0133784
MMP16	-0.0227977	0.0122832	0.0151975
MELK	-0.0228272	-0.0324019	-0.00787618
MND1	-0.0228785	-0.0318535	-0.0121063
C5	-0.0228836	-0.0220787	-0.022579
HIST1H4D	-0.0229013	-0.0146284	-0.0233058
MYZAP	-0.0229365	0.0339507	0.00100497
AUNIP	-0.0229408	-0.0327534	-0.00517429
GIMAP5	-0.02296	-0.0120697	0.0301871
ITM2A	-0.0229614	0.00963042	-0.00474756
PSMC3IP	-0.0229702	-0.0332856	-0.00438129
ITGA10	-0.023	0.0162462	-0.0100313
GRAMD4	-0.023029	0.0298829	0.00278173
HIST1H2AG	-0.023064	-0.026487	-0.0143863
MS4A6A	-0.023066	-0.00817718	0.00522452
SKA3	-0.0230699	-0.0303373	-0.00454211
SPC24	-0.0231538	-0.0242924	-0.0218195
ANKRD20A11P	-0.0231545	0.0178273	-0.0228187
ADAD2	-0.0231583	-0.00900539	-0.00165473
IGSF9	-0.0232068	0.0145847	0.0280169
HIST1H4C	-0.0232091	-0.0230609	-0.014742
KLRG1	-0.0232092	0.02764	-0.00245597
HES2	-0.0232185	0.0203295	0.0112314
RFC4	-0.0232347	-0.0312444	-0.0102115
LRRC66	-0.0232493	-0.0165499	0.0310239
PHGDH	-0.0232862	0.0110949	0.023736
DISC1	-0.0232877	0.0314595	-0.00651824
HRASLS	-0.0232882	-0.00612158	0.0355082
MIR210HG	-0.0233084	0.0186702	-0.0034871
ZWINT	-0.0233415	-0.0305613	-0.0151005
ORC6	-0.023398	-0.0313429	0.00744333
FOLH1B	-0.0234082	0.0222548	-0.0237536
HIST1H4L	-0.0234142	-0.0259572	-0.0136152
CHN2	-0.0234192	0.0298355	-0.00965781
CRYM	-0.0234432	0.00187555	-0.00109214
FRAT1	-0.0234434	0.0321522	-0.00469572
HIST1H3F	-0.0234755	-0.02038	-0.0242503
DHFR	-0.0234897	-0.0214835	-0.025639
SRL	-0.0235036	0.0186739	-0.0233508
CAPN5	-0.0236447	0.0215345	-0.00673408
ROM1	-0.0237198	0.00745365	-0.0369804
GGT5	-0.0237468	-0.025006	-0.0185338
IL33	-0.0237507	-0.0151402	-0.0268577
FAM111B	-0.0237745	-0.0305811	-0.0161099
DDX11-AS1	-0.0238393	0.00092031	-0.0300513
KIAA0922	-0.0238394	-0.022855	0.0193643
SNN	-0.0238466	0.026744	0.011605
LY75	-0.0238554	-0.0218004	-0.0094725
LSMEM1	-0.0238655	0.0291623	0.00166275
TACC2	-0.0238761	0.0187894	0.00502413
P4HA1	-0.0239372	0.0121063	0.0110867
GAL	-0.0239956	-0.0230225	0.0229083
KCNJ12	-0.024014	-0.0129803	0.0285869
HIST1H3D	-0.0240217	-0.0163679	-0.0237223
BDH2	-0.0240345	0.0242646	-0.00328381
SCN4B	-0.0241005	-0.0091729	0.0130141
KIAA0586	-0.0241109	0.00181029	-0.0124303
CENPK	-0.0241761	-0.0233955	-0.0236331
OLFML2A	-0.0241884	0.0291686	-0.00416591
GHR	-0.0242452	0.028528	-0.0104057
RNF125	-0.0242549	0.0225278	0.0237586
MT1E	-0.0242583	-0.027577	-0.00871418
ZNF215	-0.0242717	0.0151409	-0.0315666
KIAA1377	-0.0243011	0.0283285	-0.0169611
NFIA	-0.0243013	0.0154619	-0.0277782
TMOD2	-0.0243185	0.0212244	0.00337669
BRCA1	-0.024325	-0.0284287	-0.0114005
NOX4	-0.0243672	0.0140149	0.0224088
HMGB2	-0.0243751	-0.0270216	-0.0168004
HIST1H4B	-0.0244139	-0.0197975	-0.0184208
CERS1	-0.0244407	0.015599	0.0285949
TBC1D8	-0.024477	0.0230351	0.00817078
TMEM171	-0.0244968	-0.0177677	0.0289257
SESN3	-0.0245502	-0.00534052	0.0315974
PARD6G	-0.024558	0.00405961	0.0350428
IRAIN	-0.0245763	0.00961987	-0.0187809
PRSS3P2	-0.0246067	-0.00528959	0.0298803
PRSS3	-0.0246517	-0.00349651	0.0322742
MRVI1	-0.0246686	-0.0186234	0.0267684
LRP4	-0.0247138	0.0218539	0.0185241
EPHB6	-0.0247306	0.0069401	0.00933244
BRCA2	-0.0247441	-0.0223056	-0.0163775
SMAD9	-0.0247605	0.00791216	-0.0256924
UBASH3B	-0.0248014	-0.0244618	-0.00995584
RPL27A	-0.0248123	-0.00078943	0.0103061
RRM1	-0.0248124	-0.0233473	-0.0155917
SPARCL1	-0.0248199	-0.00260495	0.00657183
PAQR8	-0.0248348	0.0280777	0.00826274
TNFRSF1B	-0.0248712	0.0184185	-0.0131917
GINS1	-0.0249112	-0.0308104	-0.0103174
SLC46A3	-0.0249224	0.00993082	-0.0199042
LDHA	-0.0249589	-0.0222468	-0.0124868
ANGPT1	-0.0249844	-0.0177012	-0.0283258
SEPT6	-0.0250298	0.00784688	-0.0107545
CRHBP	-0.0251332	0.0156413	0.00568277
GSG2	-0.0251494	-0.0261318	-0.00839498
KLF2	-0.02516	0.00698465	0.00324966
PTPN13	-0.0252351	0.00687341	-0.0355555
ACOT11	-0.0252388	-0.0169878	0.00406645
HAS2	-0.0252602	0.00978473	-0.0149202
HIST1H3H	-0.0252618	-0.0157375	-0.0188782
PLVAP	-0.0253274	0.0240173	-0.00012966
GMNN	-0.0253375	-0.0255638	-0.00947465
ARSK	-0.0253701	0.02683	0.00176443
PLCL2	-0.0253752	0.0218651	-0.0094609
ANP32C	-0.0253767	0.0164558	-0.00976069
IGF2BP3	-0.0254076	0.00852544	0.0172503
ANGPTL5	-0.0254369	0.0126673	-0.0160312
NPR1	-0.025457	0.0195447	-0.0214113
CHEK1	-0.025495	-0.0270451	0.0022018
PTPRG	-0.0255161	0.021202	-0.0217895
ASB13	-0.0255209	0.0266808	-0.0147558
TLE6	-0.0255358	0.0119941	-0.0299335
XYLT1	-0.0255425	0.0277164	0.0121347
DNA2	-0.0256125	-0.0178303	-0.00171357
MYOM2	-0.0256278	0.0233577	-0.0187294
SLC9A9	-0.0256374	0.0246079	-0.0141326
TIAM1	-0.0256616	0.0237895	-0.00221093
RNF145	-0.0256658	0.0230343	0.0104768
GATM	-0.0257026	0.0204892	0.0144376
TTC25	-0.0257145	0.0160961	-0.00162998
BCHE	-0.0257271	0.0172587	0.0254745
PLAUR	-0.0257941	-0.00909855	0.029558
INHBB	-0.0258051	-0.00562858	0.0158361
ELTD1	-0.0258073	0.0105948	0.0177767
NEFH	-0.025808	-0.0294086	0.00206619
CD24	-0.0258208	0.00848456	0.028065
COL13A1	-0.0258226	-0.0146836	0.0254864
ID2	-0.0258247	0.0160468	0.0104464
HEY1	-0.0258513	0.026121	0.0161391
SULT1C4	-0.0258549	0.0162534	0.0184321
OSBPL10	-0.0258643	0.0126287	0.0296033
NARF	-0.0258703	0.0281496	0.00163384
ARHGAP28	-0.0258979	0.00456574	0.0265873
CTB-178M22.2	-0.0259112	0.0116571	-0.0101308
SOX18	-0.025928	-0.0164692	0.00644706
ZNF530	-0.0259591	-0.017133	0.0238011
TMEM35	-0.0259804	0.0122074	0.025503
ABCC6	-0.0259957	0.00480746	0.0119427
RUNX1T1	-0.0260416	0.0214669	-0.0178175
CBX2	-0.0260744	-0.00245592	0.0250841
EXTL2	-0.026091	0.0217464	0.0117225
TEK	-0.0261037	0.0251563	0.00106776
ERP29	-0.0261131	0.0267862	0.00045697
CPXM1	-0.0261139	-0.00204053	0.00744552
FAM72D	-0.0261335	-0.0282904	-0.0107439
ITGA6	-0.0261581	-0.00159537	0.0336713
GRB14	-0.0261667	0.0171514	-0.0229063
DUS4L	-0.0262026	-0.00644004	0.0116765
SNRK	-0.0262047	0.00235579	0.0164747
ELMOD1	-0.0262079	0.00048816	0.0128686
ATP6V1G2	-0.0262178	0.00307661	0.00954157
VLDLR	-0.0262414	-0.0018594	0.0331102
TESC	-0.0262608	0.00356528	0.0340722
FLJ20712	-0.0262651	0.0257275	-0.0111028
SMAD6	-0.0262834	0.0250238	-0.0151735
FOXRED2	-0.0263111	0.0276227	0.00609468
FAM107A	-0.0263272	-0.0138619	-0.0038555
BLM	-0.026331	-0.0273683	-0.00645631
NRGN	-0.0263812	-0.0144014	-0.0126076
FAM171B	-0.0263912	0.0248547	-0.00304768
OTC	-0.0264377	-0.00530944	0.00352384
HSD17B11	-0.0264448	0.0262555	0.00539734
ZWILCH	-0.0264672	-0.0258386	-0.00774462
FGFR2	-0.0264842	0.0126614	-0.0148088
RASGEF1B	-0.0265237	0.0237563	-0.00757536
ACSM1	-0.0265372	0.0261641	-0.00233874
CADM3	-0.026543	0.00714259	-0.0197518
STEAP1	-0.026548	0.016687	-0.0230782
DUSP5	-0.0265556	-0.00649332	0.0296253
TFF3	-0.0266064	0.00913566	0.0142418
TSPAN13	-0.026608	-0.00197161	0.033336
TSC22D3	-0.0266399	0.021117	-0.0239273
SLC39A8	-0.0266546	0.00136098	0.0107302
PRKAR2B	-0.0266571	-0.0126227	0.0302828
ACACB	-0.0266665	0.00603405	-0.00544427
PANK1	-0.0267634	0.01455	-0.00482192
DICER1-AS1	-0.0268538	0.0133691	-0.00677593
MT1L	-0.0268774	-0.0242674	0.00110497
PROS1	-0.0268979	0.0139558	0.0304226
HOXD3	-0.0269046	0.0146302	0.00510373
IL1RL1	-0.0269127	-0.0244251	0.0156631
ENDOD1	-0.0269154	-0.00371605	-0.0211245
HIST1H2AE	-0.0269344	0.0067858	-0.012082
SUGCT	-0.0269558	0.0200224	0.00638932
MGAT4A	-0.0269589	0.0213705	-0.00615508
TMSB15A	-0.0270134	0.00516382	-0.00453895
NGEF	-0.0270272	0.00345684	-0.0268714
MNS1	-0.0270458	-0.0253579	-0.0159687
CCDC18	-0.0270508	-0.020045	-0.0173784
CLEC14A	-0.0270719	0.0256983	0.00250964
LAYN	-0.0270832	0.0217092	-2.7143e-05
SCN1B	-0.0270962	0.0131579	0.00858189
SPATA7	-0.0271043	0.0199316	-0.0147338
FAS	-0.0271202	-0.0230421	0.00962548
ETV4	-0.0271821	0.00161519	0.0110103
PCAT19	-0.0271966	-0.00025818	0.0323362
UBTD1	-0.0272255	0.0189047	0.0161168
LIPG	-0.027235	0.0135048	0.0272113
PIK3CG	-0.0272385	-0.00444439	0.0232161
SMYD2	-0.0272466	-0.00742328	0.0182643
SLC18B1	-0.0272786	0.0128901	0.0142112
TAF15	-0.0273128	0.0122666	-0.00076285
SEMA6A	-0.0273306	-0.0031403	0.0146228
ITGA8	-0.0273335	0.00988642	-0.0102038
TIGD2	-0.0273441	0.0226643	-0.00989164
PIK3R1	-0.0274033	0.00934933	-0.0238119
HK2	-0.0274051	-0.00178329	-0.0133145
SNORA79	-0.0274263	0.00941002	0.00501157
KATNAL2	-0.02743	0.0119803	0.0140538
CENPH	-0.0274484	-0.025963	-0.00154442
WDHD1	-0.0274499	-0.0250024	-0.00563932
SYT17	-0.0274527	0.00248304	0.00441887
LMNB1	-0.0274602	-0.0260318	-0.00855375
KIAA0040	-0.0274812	-0.00515076	0.0244186
KCNJ18	-0.0274966	-0.00710232	0.0152202
RAB38	-0.0275075	-0.0105855	0.00283462
EFCAB11	-0.0275341	0.0157126	-0.0113601
VPS37D	-0.0275367	0.0166397	0.00641167
SKP2	-0.0275845	-0.0159009	0.00199775
RTTN	-0.0276338	-0.0169184	-0.00474384
SNED1	-0.0277118	0.0254569	0.0050754
PLEKHA5	-0.0277236	-0.0166269	0.00687892
SH2B2	-0.0277246	0.0125451	0.0132466
IFI16	-0.0277299	0.014006	0.0114574
PRIM1	-0.0277593	-0.0190705	-0.019133
MTSS1	-0.0277598	-0.00627533	0.0120266
SPRED1	-0.0277887	0.00196717	0.00508307
FANK1	-0.0278063	0.00990241	0.0282095
TMEM92-AS1	-0.0278083	0.00158043	0.00460125
RALB	-0.0278173	0.0120822	-0.0102827
DNAJC9	-0.0278304	-0.0172219	-0.00846532
SPRY4	-0.0278437	-0.0093489	0.00989591
TMEM204	-0.0278493	0.0186162	-0.020248
LIAS	-0.0278709	0.0225615	-0.0150704
IL18R1	-0.0278876	0.00231326	-0.0129576
FAM78A	-0.0278886	0.0234307	-0.00230365
TSHZ3	-0.0278892	0.0251016	0.00131976
HES1	-0.027898	0.015234	0.00220232
TSPAN12	-0.0279424	0.0255278	0.00354145
MT2A	-0.0279559	-0.0195479	0.00532572
TSPAN7	-0.0279562	0.00622131	-0.00978796
MT1B	-0.0279595	-0.0204403	0.00025106
ALDH1L1-AS1	-0.0279639	0.0232275	-0.00990963
GPC1	-0.0279789	0.00962814	0.0241103
WDR27	-0.0279994	0.00453726	-0.0165322
SLC2A3	-0.0280286	0.0192539	0.0191514
THAP10	-0.0280288	0.00996833	-0.0144177
FAM26F	-0.0280354	-0.0190819	-0.01233
PROX1	-0.0280954	0.00506895	0.00587792
CCDC129	-0.0281271	0.0201288	-0.010872
REEP6	-0.0281584	-0.00197228	0.00767206
E2F8	-0.0281822	-0.0199147	-0.0193632
SLC44A3	-0.0282336	0.0079274	0.0119873
NREP	-0.0282338	0.0272813	-0.00032072
KCTD15	-0.0282627	0.0236323	0.0151095
CYSRT1	-0.0282759	0.0107097	0.00093614
CD276	-0.0282826	0.00565197	0.0244096
NRARP	-0.0283062	0.0130056	0.0227203
ZNF503-AS2	-0.0283227	0.0129469	-0.00861578
EXOC3L1	-0.0283798	0.014288	-0.0118285
ITGB3BP	-0.028381	-0.0200302	-0.00296038
KAT2A	-0.0283982	-0.0181994	-0.0006135
SNCAIP	-0.028438	-0.00149227	0.0288723
EPHA4	-0.028439	0.0137149	0.00047613
MAF	-0.0284443	0.0264947	0.00291663
ARHGEF3	-0.0284689	0.0191939	0.00569687
GLIS2-AS1	-0.028508	0.012719	-0.0017251
CD99P1	-0.0285411	0.0223975	0.00424035
PHLDB3	-0.0285667	0.0147736	0.0139943
CMSS1	-0.0285692	-0.0193278	-0.0012692
PLXDC2	-0.0285951	0.0215549	0.0104236
SNHG19	-0.0286015	-0.00571478	-0.0196948
SCAMP5	-0.0286094	0.00606089	0.0207337
CERS6	-0.0286214	0.00588256	-0.00728247
TBXAS1	-0.0286301	-0.000527	-0.00418359
TYMSOS	-0.0286514	-0.0208377	-0.0020692
CCDC15	-0.0286595	-0.0170655	-0.017042
NT5M	-0.0286766	-0.01273	-0.0214601
DNMT3B	-0.0286824	-0.0112202	-0.0137416
MAML3	-0.0286857	0.0216815	-0.00961019
CDCA7L	-0.0287178	-0.00693643	0.0127086
MLLT3	-0.0287268	0.0149557	0.0135579
EPB41L4B	-0.0287274	0.00465172	-0.0130014
NR2F1	-0.0287369	-0.00054797	-0.0200935
SAMD5	-0.0287697	0.00518687	0.0252809
ST8SIA4	-0.0287704	0.0185926	0.00891721
LYN	-0.0287708	0.0112603	0.00416286
ADAMTS4	-0.0287801	0.00884823	0.0185287
MGAT5	-0.0287818	0.0119285	0.0145535
[truncated: 215 more rows]
